# Supplementary material for: Elusive mustelids—18 months in the search of near‐threatened stoat (Mustela erminea) and weasel (M. nivalis) reveals low captures
Source: Ecol Evol. 2024 May 1;14(5):e11374. doi: 10.1002/ece3.11374 (PMC11063614; doi:10.1002/ece3.11374)
Supplement: Supplementary file 1 — Appendix S1. [file ECE3-14-e11374-s004.csv]

temp	Project Name	Camera Trap Name	Latitude	Longitude	Sampling Event	Photo Type	Photo Date	Photo time	Raw Name	Class	Order	Family	Genus	Species	Subspecies	Number of Animals	Person Identifying the Photo	Camera Start Date	Camera End Date	Person setting up the Camera	Person picking up the Camera	Camera Manufacturer	Camera Model	Flash	Organization Name
5045	Stroedam	SDR3	55957241	12277159	SdrNoBait	Animal	15/11/2021	14.25.18	I__01550.JPG	MAMMALIA	CARNIVORA	MUSTELIDAE	Mustela	nivalis		1	Charlotte Krag	20/07/2021	16/12/2021	Charlotte Krag	Charlotte Krag	Cuddeback	G-5048	1	Natural History Museum of Denmark - University of Copenhagen
5046	Stroedam	SDR3	55957241	12277159	SdrNoBait	Animal	15/11/2021	14.25.24	I__01551.JPG	MAMMALIA	CARNIVORA	MUSTELIDAE	Mustela	nivalis		1	Charlotte Krag	20/07/2021	16/12/2021	Charlotte Krag	Charlotte Krag	Cuddeback	G-5048	1	Natural History Museum of Denmark - University of Copenhagen
24767	Stroedam	SDR12	55957672	12271211	SdrNoBait	Animal	24/09/2021	21.00.34	12B_I__00072.JPG	MAMMALIA	CARNIVORA	MUSTELIDAE	Neovison	vison		1	Charlotte Krag	20/07/2021	16/12/2021	Charlotte Krag	Charlotte Krag	Cuddeback	G-5048	1	Natural History Museum of Denmark - University of Copenhagen
24768	Stroedam	SDR12	55957672	12271211	SdrNoBait	Animal	24/09/2021	21.00.39	12B_I__00073.JPG	MAMMALIA	CARNIVORA	MUSTELIDAE	Neovison	vison		1	Charlotte Krag	20/07/2021	16/12/2021	Charlotte Krag	Charlotte Krag	Cuddeback	G-5048	1	Natural History Museum of Denmark - University of Copenhagen
24769	Stroedam	SDR12	55957672	12271211	SdrNoBait	Animal	24/09/2021	21.01.00	12A_I__00085.JPG	MAMMALIA	CARNIVORA	MUSTELIDAE	Neovison	vison		1	Charlotte Krag	20/07/2021	16/12/2021	Charlotte Krag	Charlotte Krag	Cuddeback	G-5048	1	Natural History Museum of Denmark - University of Copenhagen
24770	Stroedam	SDR12	55957672	12271211	SdrNoBait	Animal	24/09/2021	21.01.05	12A_I__00086.JPG	MAMMALIA	CARNIVORA	MUSTELIDAE	Neovison	vison		1	Charlotte Krag	20/07/2021	16/12/2021	Charlotte Krag	Charlotte Krag	Cuddeback	G-5048	1	Natural History Museum of Denmark - University of Copenhagen
19	Stroedam	SDR15	55960021	12266499	SdrNoBait	Animal	19/09/2021	18.25.08	I__00019.JPG	MAMMALIA	CARNIVORA	MUSTELIDAE	Meles	meles		1	Rasmus Worsøe Havmøller	14/07/2021	26/10/2021	Rasmus Worsøe Havmøller	Rasmus Worsøe Havmøller	Cuddeback	G-5048	1	Natural History Museum of Denmark - University of Copenhagen
20	Stroedam	SDR15	55960021	12266499	SdrNoBait	Animal	19/09/2021	18.25.13	I__00020.JPG	MAMMALIA	CARNIVORA	MUSTELIDAE	Meles	meles		1	Rasmus Worsøe Havmøller	14/07/2021	26/10/2021	Rasmus Worsøe Havmøller	Rasmus Worsøe Havmøller	Cuddeback	G-5048	1	Natural History Museum of Denmark - University of Copenhagen
21	Stroedam	SDR15	55960021	12266499	SdrNoBait	Animal	19/09/2021	18.25.41	I__00021.JPG	MAMMALIA	CARNIVORA	MUSTELIDAE	Meles	meles		1	Rasmus Worsøe Havmøller	14/07/2021	26/10/2021	Rasmus Worsøe Havmøller	Rasmus Worsøe Havmøller	Cuddeback	G-5048	1	Natural History Museum of Denmark - University of Copenhagen
22	Stroedam	SDR15	55960021	12266499	SdrNoBait	Animal	19/09/2021	18.25.49	I__00022.JPG	MAMMALIA	CARNIVORA	MUSTELIDAE	Meles	meles		1	Rasmus Worsøe Havmøller	14/07/2021	26/10/2021	Rasmus Worsøe Havmøller	Rasmus Worsøe Havmøller	Cuddeback	G-5048	1	Natural History Museum of Denmark - University of Copenhagen
60	Stroedam	SDR15	55960021	12266499	SdrNoBait	Animal	07/10/2021	09.41.41	I__00060.JPG	MAMMALIA	CARNIVORA	MUSTELIDAE	Meles	meles		1	Rasmus Worsøe Havmøller	14/07/2021	26/10/2021	Rasmus Worsøe Havmøller	Rasmus Worsøe Havmøller	Cuddeback	G-5048	1	Natural History Museum of Denmark - University of Copenhagen
61	Stroedam	SDR15	55960021	12266499	SdrNoBait	Animal	07/10/2021	09.41.46	I__00061.JPG	MAMMALIA	CARNIVORA	MUSTELIDAE	Meles	meles		1	Rasmus Worsøe Havmøller	14/07/2021	26/10/2021	Rasmus Worsøe Havmøller	Rasmus Worsøe Havmøller	Cuddeback	G-5048	1	Natural History Museum of Denmark - University of Copenhagen
62	Stroedam	SDR15	55960021	12266499	SdrNoBait	Animal	07/10/2021	09.42.04	I__00062.JPG	MAMMALIA	CARNIVORA	MUSTELIDAE	Meles	meles		1	Rasmus Worsøe Havmøller	14/07/2021	26/10/2021	Rasmus Worsøe Havmøller	Rasmus Worsøe Havmøller	Cuddeback	G-5048	1	Natural History Museum of Denmark - University of Copenhagen
63	Stroedam	SDR15	55960021	12266499	SdrNoBait	Animal	07/10/2021	09.42.32	I__00063.JPG	MAMMALIA	CARNIVORA	MUSTELIDAE	Meles	meles		1	Rasmus Worsøe Havmøller	14/07/2021	26/10/2021	Rasmus Worsøe Havmøller	Rasmus Worsøe Havmøller	Cuddeback	G-5048	1	Natural History Museum of Denmark - University of Copenhagen
64	Stroedam	SDR15	55960021	12266499	SdrNoBait	Animal	07/10/2021	09.43.21	I__00064.JPG	MAMMALIA	CARNIVORA	MUSTELIDAE	Meles	meles		1	Rasmus Worsøe Havmøller	14/07/2021	26/10/2021	Rasmus Worsøe Havmøller	Rasmus Worsøe Havmøller	Cuddeback	G-5048	1	Natural History Museum of Denmark - University of Copenhagen
65	Stroedam	SDR15	55960021	12266499	SdrNoBait	Animal	07/10/2021	09.43.26	I__00065.JPG	MAMMALIA	CARNIVORA	MUSTELIDAE	Meles	meles		1	Rasmus Worsøe Havmøller	14/07/2021	26/10/2021	Rasmus Worsøe Havmøller	Rasmus Worsøe Havmøller	Cuddeback	G-5048	1	Natural History Museum of Denmark - University of Copenhagen
174	Stroedam	SDR16	55967171	12272165	SdrNoBait	Animal	22/09/2021	08.53.19	I__00059.JPG	MAMMALIA	CARNIVORA	MUSTELIDAE	Mustela	erminea		1	Rasmus Worsøe Havmøller	20/07/2021	02/12/2021	Rasmus Worsøe Havmøller	Rasmus Worsøe Havmøller	Cuddeback	G-5048	1	Natural History Museum of Denmark - University of Copenhagen
175	Stroedam	SDR16	55967171	12272165	SdrNoBait	Animal	22/09/2021	08.53.25	I__00060.JPG	MAMMALIA	CARNIVORA	MUSTELIDAE	Mustela	erminea		1	Rasmus Worsøe Havmøller	20/07/2021	02/12/2021	Rasmus Worsøe Havmøller	Rasmus Worsøe Havmøller	Cuddeback	G-5048	1	Natural History Museum of Denmark - University of Copenhagen
176	Stroedam	SDR16	55967171	12272165	SdrNoBait	Animal	22/09/2021	08.53.41	I__00061.JPG	MAMMALIA	CARNIVORA	MUSTELIDAE	Mustela	erminea		1	Rasmus Worsøe Havmøller	20/07/2021	02/12/2021	Rasmus Worsøe Havmøller	Rasmus Worsøe Havmøller	Cuddeback	G-5048	1	Natural History Museum of Denmark - University of Copenhagen
976	Stroedam	SDR17	55958061	12263788	SdrNoBait	Animal	14/09/2021	21.02.33	I__00047.JPG	MAMMALIA	CARNIVORA	MUSTELIDAE	Meles	meles		1	Rasmus Worsøe Havmøller	20/07/2021	16/12/2021	Rasmus Worsøe Havmøller	Rasmus Worsøe Havmøller	Cuddeback	G-5048	1	Natural History Museum of Denmark - University of Copenhagen
990	Stroedam	SDR17	55958061	12263788	SdrNoBait	Animal	03/10/2021	10.19.38	I__00061.JPG	MAMMALIA	CARNIVORA	MUSTELIDAE	Neovison	vison		1	Rasmus Worsøe Havmøller	20/07/2021	16/12/2021	Rasmus Worsøe Havmøller	Rasmus Worsøe Havmøller	Cuddeback	G-5048	1	Natural History Museum of Denmark - University of Copenhagen
1026	Stroedam	SDR17	55958061	12263788	SdrNoBait	Animal	28/10/2021	12.50.16	I__00097.JPG	MAMMALIA	CARNIVORA	MUSTELIDAE	Neovison	vison		1	Rasmus Worsøe Havmøller	20/07/2021	16/12/2021	Rasmus Worsøe Havmøller	Rasmus Worsøe Havmøller	Cuddeback	G-5048	0	Natural History Museum of Denmark - University of Copenhagen
1027	Stroedam	SDR17	55958061	12263788	SdrNoBait	Animal	28/10/2021	12.51.44	I__00098.JPG	MAMMALIA	CARNIVORA	MUSTELIDAE	Neovison	vison		1	Rasmus Worsøe Havmøller	20/07/2021	16/12/2021	Rasmus Worsøe Havmøller	Rasmus Worsøe Havmøller	Cuddeback	G-5048	1	Natural History Museum of Denmark - University of Copenhagen
1028	Stroedam	SDR17	55958061	12263788	SdrNoBait	Animal	28/10/2021	12.51.50	I__00099.JPG	MAMMALIA	CARNIVORA	MUSTELIDAE	Neovison	vison		1	Rasmus Worsøe Havmøller	20/07/2021	16/12/2021	Rasmus Worsøe Havmøller	Rasmus Worsøe Havmøller	Cuddeback	G-5048	1	Natural History Museum of Denmark - University of Copenhagen
1029	Stroedam	SDR17	55958061	12263788	SdrNoBait	Animal	28/10/2021	12.52.12	I__00100.JPG	MAMMALIA	CARNIVORA	MUSTELIDAE	Neovison	vison		1	Rasmus Worsøe Havmøller	20/07/2021	16/12/2021	Rasmus Worsøe Havmøller	Rasmus Worsøe Havmøller	Cuddeback	G-5048	1	Natural History Museum of Denmark - University of Copenhagen
1030	Stroedam	SDR17	55958061	12263788	SdrNoBait	Animal	28/10/2021	12.52.18	I__00101.JPG	MAMMALIA	CARNIVORA	MUSTELIDAE	Neovison	vison		1	Rasmus Worsøe Havmøller	20/07/2021	16/12/2021	Rasmus Worsøe Havmøller	Rasmus Worsøe Havmøller	Cuddeback	G-5048	0	Natural History Museum of Denmark - University of Copenhagen
1031	Stroedam	SDR17	55958061	12263788	SdrNoBait	Animal	28/10/2021	12.52.23	I__00102.JPG	MAMMALIA	CARNIVORA	MUSTELIDAE	Neovison	vison		1	Rasmus Worsøe Havmøller	20/07/2021	16/12/2021	Rasmus Worsøe Havmøller	Rasmus Worsøe Havmøller	Cuddeback	G-5048	0	Natural History Museum of Denmark - University of Copenhagen
1032	Stroedam	SDR17	55958061	12263788	SdrNoBait	Animal	28/10/2021	12.52.28	I__00103.JPG	MAMMALIA	CARNIVORA	MUSTELIDAE	Neovison	vison		1	Rasmus Worsøe Havmøller	20/07/2021	16/12/2021	Rasmus Worsøe Havmøller	Rasmus Worsøe Havmøller	Cuddeback	G-5048	0	Natural History Museum of Denmark - University of Copenhagen
1033	Stroedam	SDR17	55958061	12263788	SdrNoBait	Animal	28/10/2021	12.52.33	I__00104.JPG	MAMMALIA	CARNIVORA	MUSTELIDAE	Neovison	vison		1	Rasmus Worsøe Havmøller	20/07/2021	16/12/2021	Rasmus Worsøe Havmøller	Rasmus Worsøe Havmøller	Cuddeback	G-5048	0	Natural History Museum of Denmark - University of Copenhagen
1034	Stroedam	SDR17	55958061	12263788	SdrNoBait	Animal	28/10/2021	12.53.01	I__00105.JPG	MAMMALIA	CARNIVORA	MUSTELIDAE	Neovison	vison		1	Rasmus Worsøe Havmøller	20/07/2021	16/12/2021	Rasmus Worsøe Havmøller	Rasmus Worsøe Havmøller	Cuddeback	G-5048	1	Natural History Museum of Denmark - University of Copenhagen
1035	Stroedam	SDR17	55958061	12263788	SdrNoBait	Animal	28/10/2021	12.53.08	I__00106.JPG	MAMMALIA	CARNIVORA	MUSTELIDAE	Neovison	vison		1	Rasmus Worsøe Havmøller	20/07/2021	16/12/2021	Rasmus Worsøe Havmøller	Rasmus Worsøe Havmøller	Cuddeback	G-5048	0	Natural History Museum of Denmark - University of Copenhagen
1036	Stroedam	SDR17	55958061	12263788	SdrNoBait	Animal	28/10/2021	12.53.14	I__00107.JPG	MAMMALIA	CARNIVORA	MUSTELIDAE	Neovison	vison		1	Rasmus Worsøe Havmøller	20/07/2021	16/12/2021	Rasmus Worsøe Havmøller	Rasmus Worsøe Havmøller	Cuddeback	G-5048	0	Natural History Museum of Denmark - University of Copenhagen
1037	Stroedam	SDR17	55958061	12263788	SdrNoBait	Animal	28/10/2021	12.53.20	I__00108.JPG	MAMMALIA	CARNIVORA	MUSTELIDAE	Neovison	vison		1	Rasmus Worsøe Havmøller	20/07/2021	16/12/2021	Rasmus Worsøe Havmøller	Rasmus Worsøe Havmøller	Cuddeback	G-5048	0	Natural History Museum of Denmark - University of Copenhagen
1038	Stroedam	SDR17	55958061	12263788	SdrNoBait	Animal	28/10/2021	12.53.26	I__00109.JPG	MAMMALIA	CARNIVORA	MUSTELIDAE	Neovison	vison		1	Rasmus Worsøe Havmøller	20/07/2021	16/12/2021	Rasmus Worsøe Havmøller	Rasmus Worsøe Havmøller	Cuddeback	G-5048	0	Natural History Museum of Denmark - University of Copenhagen
1039	Stroedam	SDR17	55958061	12263788	SdrNoBait	Animal	28/10/2021	12.53.32	I__00110.JPG	MAMMALIA	CARNIVORA	MUSTELIDAE	Neovison	vison		1	Rasmus Worsøe Havmøller	20/07/2021	16/12/2021	Rasmus Worsøe Havmøller	Rasmus Worsøe Havmøller	Cuddeback	G-5048	0	Natural History Museum of Denmark - University of Copenhagen
1040	Stroedam	SDR17	55958061	12263788	SdrNoBait	Animal	28/10/2021	12.53.37	I__00111.JPG	MAMMALIA	CARNIVORA	MUSTELIDAE	Neovison	vison		1	Rasmus Worsøe Havmøller	20/07/2021	16/12/2021	Rasmus Worsøe Havmøller	Rasmus Worsøe Havmøller	Cuddeback	G-5048	0	Natural History Museum of Denmark - University of Copenhagen
1041	Stroedam	SDR17	55958061	12263788	SdrNoBait	Animal	28/10/2021	12.53.50	I__00112.JPG	MAMMALIA	CARNIVORA	MUSTELIDAE	Neovison	vison		1	Rasmus Worsøe Havmøller	20/07/2021	16/12/2021	Rasmus Worsøe Havmøller	Rasmus Worsøe Havmøller	Cuddeback	G-5048	0	Natural History Museum of Denmark - University of Copenhagen
1042	Stroedam	SDR17	55958061	12263788	SdrNoBait	Animal	28/10/2021	12.53.56	I__00113.JPG	MAMMALIA	CARNIVORA	MUSTELIDAE	Neovison	vison		1	Rasmus Worsøe Havmøller	20/07/2021	16/12/2021	Rasmus Worsøe Havmøller	Rasmus Worsøe Havmøller	Cuddeback	G-5048	0	Natural History Museum of Denmark - University of Copenhagen
1043	Stroedam	SDR17	55958061	12263788	SdrNoBait	Animal	28/10/2021	12.54.03	I__00114.JPG	MAMMALIA	CARNIVORA	MUSTELIDAE	Neovison	vison		1	Rasmus Worsøe Havmøller	20/07/2021	16/12/2021	Rasmus Worsøe Havmøller	Rasmus Worsøe Havmøller	Cuddeback	G-5048	0	Natural History Museum of Denmark - University of Copenhagen
1044	Stroedam	SDR17	55958061	12263788	SdrNoBait	Animal	28/10/2021	12.54.09	I__00115.JPG	MAMMALIA	CARNIVORA	MUSTELIDAE	Neovison	vison		1	Rasmus Worsøe Havmøller	20/07/2021	16/12/2021	Rasmus Worsøe Havmøller	Rasmus Worsøe Havmøller	Cuddeback	G-5048	0	Natural History Museum of Denmark - University of Copenhagen
1045	Stroedam	SDR17	55958061	12263788	SdrNoBait	Animal	28/10/2021	12.54.15	I__00116.JPG	MAMMALIA	CARNIVORA	MUSTELIDAE	Neovison	vison		1	Rasmus Worsøe Havmøller	20/07/2021	16/12/2021	Rasmus Worsøe Havmøller	Rasmus Worsøe Havmøller	Cuddeback	G-5048	0	Natural History Museum of Denmark - University of Copenhagen
1046	Stroedam	SDR17	55958061	12263788	SdrNoBait	Animal	28/10/2021	12.54.28	I__00117.JPG	MAMMALIA	CARNIVORA	MUSTELIDAE	Neovison	vison		1	Rasmus Worsøe Havmøller	20/07/2021	16/12/2021	Rasmus Worsøe Havmøller	Rasmus Worsøe Havmøller	Cuddeback	G-5048	0	Natural History Museum of Denmark - University of Copenhagen
1047	Stroedam	SDR17	55958061	12263788	SdrNoBait	Animal	28/10/2021	12.54.35	I__00118.JPG	MAMMALIA	CARNIVORA	MUSTELIDAE	Neovison	vison		1	Rasmus Worsøe Havmøller	20/07/2021	16/12/2021	Rasmus Worsøe Havmøller	Rasmus Worsøe Havmøller	Cuddeback	G-5048	1	Natural History Museum of Denmark - University of Copenhagen
1048	Stroedam	SDR17	55958061	12263788	SdrNoBait	Animal	28/10/2021	12.54.45	I__00119.JPG	MAMMALIA	CARNIVORA	MUSTELIDAE	Neovison	vison		1	Rasmus Worsøe Havmøller	20/07/2021	16/12/2021	Rasmus Worsøe Havmøller	Rasmus Worsøe Havmøller	Cuddeback	G-5048	0	Natural History Museum of Denmark - University of Copenhagen
1049	Stroedam	SDR17	55958061	12263788	SdrNoBait	Animal	28/10/2021	12.54.50	I__00120.JPG	MAMMALIA	CARNIVORA	MUSTELIDAE	Neovison	vison		1	Rasmus Worsøe Havmøller	20/07/2021	16/12/2021	Rasmus Worsøe Havmøller	Rasmus Worsøe Havmøller	Cuddeback	G-5048	0	Natural History Museum of Denmark - University of Copenhagen
1050	Stroedam	SDR17	55958061	12263788	SdrNoBait	Animal	28/10/2021	12.55.00	I__00121.JPG	MAMMALIA	CARNIVORA	MUSTELIDAE	Neovison	vison		1	Rasmus Worsøe Havmøller	20/07/2021	16/12/2021	Rasmus Worsøe Havmøller	Rasmus Worsøe Havmøller	Cuddeback	G-5048	0	Natural History Museum of Denmark - University of Copenhagen
1051	Stroedam	SDR17	55958061	12263788	SdrNoBait	Animal	28/10/2021	12.55.05	I__00122.JPG	MAMMALIA	CARNIVORA	MUSTELIDAE	Neovison	vison		1	Rasmus Worsøe Havmøller	20/07/2021	16/12/2021	Rasmus Worsøe Havmøller	Rasmus Worsøe Havmøller	Cuddeback	G-5048	0	Natural History Museum of Denmark - University of Copenhagen
1052	Stroedam	SDR17	55958061	12263788	SdrNoBait	Animal	29/10/2021	02.11.16	I__00123.JPG	MAMMALIA	CARNIVORA	MUSTELIDAE	Neovison	vison		1	Rasmus Worsøe Havmøller	20/07/2021	16/12/2021	Rasmus Worsøe Havmøller	Rasmus Worsøe Havmøller	Cuddeback	G-5048	1	Natural History Museum of Denmark - University of Copenhagen
1053	Stroedam	SDR17	55958061	12263788	SdrNoBait	Animal	29/10/2021	02.11.22	I__00124.JPG	MAMMALIA	CARNIVORA	MUSTELIDAE	Neovison	vison		1	Rasmus Worsøe Havmøller	20/07/2021	16/12/2021	Rasmus Worsøe Havmøller	Rasmus Worsøe Havmøller	Cuddeback	G-5048	1	Natural History Museum of Denmark - University of Copenhagen
1054	Stroedam	SDR17	55958061	12263788	SdrNoBait	Animal	29/10/2021	02.11.39	I__00125.JPG	MAMMALIA	CARNIVORA	MUSTELIDAE	Neovison	vison		1	Rasmus Worsøe Havmøller	20/07/2021	16/12/2021	Rasmus Worsøe Havmøller	Rasmus Worsøe Havmøller	Cuddeback	G-5048	1	Natural History Museum of Denmark - University of Copenhagen
9407	Stroedam	SDR29	55964246	12274082	SdrNoBait	Animal	07/12/2021	02.01.34	I__00343.JPG	MAMMALIA	CARNIVORA	MUSTELIDAE	Mustela	putorius		1	Rasmus Worsøe Havmøller	20/07/2021	16/12/2021	Rasmus Worsøe Havmøller	Rasmus Worsøe Havmøller	Cuddeback	G-5048	1	Natural History Museum of Denmark - University of Copenhagen
9408	Stroedam	SDR29	55964246	12274082	SdrNoBait	Animal	07/12/2021	02.01.39	I__00344.JPG	MAMMALIA	CARNIVORA	MUSTELIDAE	Mustela	putorius		1	Rasmus Worsøe Havmøller	20/07/2021	16/12/2021	Rasmus Worsøe Havmøller	Rasmus Worsøe Havmøller	Cuddeback	G-5048	1	Natural History Museum of Denmark - University of Copenhagen
10110	Stroedam	SDR25	55962093	12270103	SdrNoBait	Animal	15/10/2021	12.46.25	I__00103.JPG	MAMMALIA	CARNIVORA	MUSTELIDAE	Mustela	erminea		1	Rasmus Worsøe Havmøller	20/07/2021	16/12/2021	Rasmus Worsøe Havmøller	Rasmus Worsøe Havmøller	Cuddeback	G-5048	1	Natural History Museum of Denmark - University of Copenhagen
10111	Stroedam	SDR25	55962093	12270103	SdrNoBait	Animal	15/10/2021	12.46.31	I__00104.JPG	MAMMALIA	CARNIVORA	MUSTELIDAE	Mustela	erminea		1	Rasmus Worsøe Havmøller	20/07/2021	16/12/2021	Rasmus Worsøe Havmøller	Rasmus Worsøe Havmøller	Cuddeback	G-5048	1	Natural History Museum of Denmark - University of Copenhagen
39513	Stroedam	SDR3	55957241	12277159	SdrNoBait	Animal	21/03/2022	00.22.46	B 16.12 - 22.3_I__02289.JPG	MAMMALIA	CARNIVORA	MUSTELIDAE	Mustela	putorius		1	Charlotte Krag	16/12/2021	22/03/2022	Charlotte Krag	Charlotte Krag	Cuddeback	G-5048	1	Natural History Museum of Denmark - University of Copenhagen
39514	Stroedam	SDR3	55957241	12277159	SdrNoBait	Animal	21/03/2022	00.22.52	B 16.12 - 22.3_I__02290.JPG	MAMMALIA	CARNIVORA	MUSTELIDAE	Mustela	putorius		1	Charlotte Krag	16/12/2021	22/03/2022	Charlotte Krag	Charlotte Krag	Cuddeback	G-5048	1	Natural History Museum of Denmark - University of Copenhagen
39515	Stroedam	SDR3	55957241	12277159	SdrNoBait	Animal	21/03/2022	00.23.26	A 16.12 - 22.3_I__02577 2.JPG	MAMMALIA	CARNIVORA	MUSTELIDAE	Mustela	putorius		1	Charlotte Krag	16/12/2021	22/03/2022	Charlotte Krag	Charlotte Krag	Cuddeback	G-5048	1	Natural History Museum of Denmark - University of Copenhagen
39516	Stroedam	SDR3	55957241	12277159	SdrNoBait	Animal	21/03/2022	00.23.26	A 16.12 - 22.3_I__02577.JPG	MAMMALIA	CARNIVORA	MUSTELIDAE	Mustela	putorius		1	Charlotte Krag	16/12/2021	22/03/2022	Charlotte Krag	Charlotte Krag	Cuddeback	G-5048	1	Natural History Museum of Denmark - University of Copenhagen
39517	Stroedam	SDR3	55957241	12277159	SdrNoBait	Animal	21/03/2022	00.23.32	A 16.12 - 22.3_I__02578 2.JPG	MAMMALIA	CARNIVORA	MUSTELIDAE	Mustela	putorius		1	Charlotte Krag	16/12/2021	22/03/2022	Charlotte Krag	Charlotte Krag	Cuddeback	G-5048	1	Natural History Museum of Denmark - University of Copenhagen
39518	Stroedam	SDR3	55957241	12277159	SdrNoBait	Animal	21/03/2022	00.23.32	A 16.12 - 22.3_I__02578.JPG	MAMMALIA	CARNIVORA	MUSTELIDAE	Mustela	putorius		1	Charlotte Krag	16/12/2021	22/03/2022	Charlotte Krag	Charlotte Krag	Cuddeback	G-5048	1	Natural History Museum of Denmark - University of Copenhagen
39840	Stroedam	SDR6	55963089	12277493	SdrNoBait	Animal	16/02/2022	05.49.30	A 16.12 - 17.3_I__01745.JPG	MAMMALIA	CARNIVORA	MUSTELIDAE	Meles	meles		1	Charlotte Krag	16/12/2021	17/03/2022	Charlotte Krag	Charlotte Krag	Cuddeback	G-5048	1	Natural History Museum of Denmark - University of Copenhagen
49885	Stroedam	SDR16	55967171	12272165	SdrNoBait	Animal	09/01/2022	02.54.11	B 2.12 - 17.3_I__00881.JPG	MAMMALIA	CARNIVORA	MUSTELIDAE	Mustela	erminea		1	Charlotte Krag	02/12/2021	17/03/2022	Charlotte Krag	Charlotte Krag	Cuddeback	G-5048	1	Natural History Museum of Denmark - University of Copenhagen
49886	Stroedam	SDR16	55967171	12272165	SdrNoBait	Animal	09/01/2022	02.54.16	B 2.12 - 17.3_I__00882.JPG	MAMMALIA	CARNIVORA	MUSTELIDAE	Mustela	erminea		1	Charlotte Krag	02/12/2021	17/03/2022	Charlotte Krag	Charlotte Krag	Cuddeback	G-5048	1	Natural History Museum of Denmark - University of Copenhagen
49888	Stroedam	SDR16	55967171	12272165	SdrNoBait	Animal	09/01/2022	03.01.35	B 2.12 - 17.3_I__00883.JPG	MAMMALIA	CARNIVORA	MUSTELIDAE	Mustela	erminea		1	Charlotte Krag	02/12/2021	17/03/2022	Charlotte Krag	Charlotte Krag	Cuddeback	G-5048	1	Natural History Museum of Denmark - University of Copenhagen
49939	Stroedam	SDR16	55967171	12272165	SdrNoBait	Animal	04/02/2022	20.13.27	B 2.12 - 17.3_I__00907.JPG	MAMMALIA	CARNIVORA	MUSTELIDAE	Neovison	vison		1	Charlotte Krag	02/12/2021	17/03/2022	Charlotte Krag	Charlotte Krag	Cuddeback	G-5048	1	Natural History Museum of Denmark - University of Copenhagen
49940	Stroedam	SDR16	55967171	12272165	SdrNoBait	Animal	04/02/2022	20.13.32	B 2.12 - 17.3_I__00908.JPG	MAMMALIA	CARNIVORA	MUSTELIDAE	Neovison	vison		1	Charlotte Krag	02/12/2021	17/03/2022	Charlotte Krag	Charlotte Krag	Cuddeback	G-5048	1	Natural History Museum of Denmark - University of Copenhagen
49941	Stroedam	SDR16	55967171	12272165	SdrNoBait	Animal	04/02/2022	20.13.37	A 2.12 - 17.3_I__01039.JPG	MAMMALIA	CARNIVORA	MUSTELIDAE	Neovison	vison		1	Charlotte Krag	02/12/2021	17/03/2022	Charlotte Krag	Charlotte Krag	Cuddeback	G-5048	1	Natural History Museum of Denmark - University of Copenhagen
49942	Stroedam	SDR16	55967171	12272165	SdrNoBait	Animal	04/02/2022	20.13.42	A 2.12 - 17.3_I__01040.JPG	MAMMALIA	CARNIVORA	MUSTELIDAE	Neovison	vison		1	Charlotte Krag	02/12/2021	17/03/2022	Charlotte Krag	Charlotte Krag	Cuddeback	G-5048	1	Natural History Museum of Denmark - University of Copenhagen
57212	Stroedam	SDR30	55965721	12270144	SdrNoBait	Animal	09/12/2021	19.55.46	B 02.12 - 17.03_I__00264.JPG	MAMMALIA	CARNIVORA	MUSTELIDAE	Mustela	erminea		1	Charlotte Krag	02/12/2021	17/03/2022	Charlotte Krag	Charlotte Krag	Cuddeback	G-5048	1	Natural History Museum of Denmark - University of Copenhagen
57213	Stroedam	SDR30	55965721	12270144	SdrNoBait	Animal	09/12/2021	19.55.51	B 02.12 - 17.03_I__00265.JPG	MAMMALIA	CARNIVORA	MUSTELIDAE	Mustela	erminea		1	Charlotte Krag	02/12/2021	17/03/2022	Charlotte Krag	Charlotte Krag	Cuddeback	G-5048	1	Natural History Museum of Denmark - University of Copenhagen
57215	Stroedam	SDR30	55965721	12270144	SdrNoBait	Animal	09/12/2021	19.56.07	B 02.12 - 17.03_I__00266.JPG	MAMMALIA	CARNIVORA	MUSTELIDAE	Mustela	erminea		1	Charlotte Krag	02/12/2021	17/03/2022	Charlotte Krag	Charlotte Krag	Cuddeback	G-5048	1	Natural History Museum of Denmark - University of Copenhagen
57385	Stroedam	SDR30	55965721	12270144	SdrNoBait	Animal	06/01/2022	22.59.23	B 02.12 - 17.03_I__00343.JPG	MAMMALIA	CARNIVORA	MUSTELIDAE	Mustela	erminea		1	Charlotte Krag	02/12/2021	17/03/2022	Charlotte Krag	Charlotte Krag	Cuddeback	G-5048	0	Natural History Museum of Denmark - University of Copenhagen
57386	Stroedam	SDR30	55965721	12270144	SdrNoBait	Animal	06/01/2022	22.59.29	B 02.12 - 17.03_I__00344.JPG	MAMMALIA	CARNIVORA	MUSTELIDAE	Mustela	erminea		1	Charlotte Krag	02/12/2021	17/03/2022	Charlotte Krag	Charlotte Krag	Cuddeback	G-5048	1	Natural History Museum of Denmark - University of Copenhagen
57387	Stroedam	SDR30	55965721	12270144	SdrNoBait	Animal	06/01/2022	22.59.34	B 02.12 - 17.03_I__00345.JPG	MAMMALIA	CARNIVORA	MUSTELIDAE	Mustela	erminea		1	Charlotte Krag	02/12/2021	17/03/2022	Charlotte Krag	Charlotte Krag	Cuddeback	G-5048	1	Natural History Museum of Denmark - University of Copenhagen
57395	Stroedam	SDR30	55965721	12270144	SdrNoBait	Animal	08/01/2022	01.39.49	B 02.12 - 17.03_I__00348.JPG	MAMMALIA	CARNIVORA	MUSTELIDAE	Mustela	erminea		1	Charlotte Krag	02/12/2021	17/03/2022	Charlotte Krag	Charlotte Krag	Cuddeback	G-5048	1	Natural History Museum of Denmark - University of Copenhagen
57397	Stroedam	SDR30	55965721	12270144	SdrNoBait	Animal	08/01/2022	01.39.54	B 02.12 - 17.03_I__00349.JPG	MAMMALIA	CARNIVORA	MUSTELIDAE	Mustela	erminea		1	Charlotte Krag	02/12/2021	17/03/2022	Charlotte Krag	Charlotte Krag	Cuddeback	G-5048	1	Natural History Museum of Denmark - University of Copenhagen
57398	Stroedam	SDR30	55965721	12270144	SdrNoBait	Animal	08/01/2022	01.40.10	B 02.12 - 17.03_I__00350.JPG	MAMMALIA	CARNIVORA	MUSTELIDAE	Mustela	erminea		1	Charlotte Krag	02/12/2021	17/03/2022	Charlotte Krag	Charlotte Krag	Cuddeback	G-5048	1	Natural History Museum of Denmark - University of Copenhagen
57405	Stroedam	SDR30	55965721	12270144	SdrNoBait	Animal	10/01/2022	07.00.48	B 02.12 - 17.03_I__00352.JPG	MAMMALIA	CARNIVORA	MUSTELIDAE	Mustela	erminea		1	Charlotte Krag	02/12/2021	17/03/2022	Charlotte Krag	Charlotte Krag	Cuddeback	G-5048	1	Natural History Museum of Denmark - University of Copenhagen
57406	Stroedam	SDR30	55965721	12270144	SdrNoBait	Animal	10/01/2022	07.00.53	B 02.12 - 17.03_I__00353.JPG	MAMMALIA	CARNIVORA	MUSTELIDAE	Mustela	erminea		1	Charlotte Krag	02/12/2021	17/03/2022	Charlotte Krag	Charlotte Krag	Cuddeback	G-5048	1	Natural History Museum of Denmark - University of Copenhagen
57477	Stroedam	SDR30	55965721	12270144	SdrNoBait	Animal	07/03/2022	01.57.26	B 02.12 - 17.03_I__00386.JPG	MAMMALIA	CARNIVORA	MUSTELIDAE	Mustela	erminea		1	Charlotte Krag	02/12/2021	17/03/2022	Charlotte Krag	Charlotte Krag	Cuddeback	G-5048	1	Natural History Museum of Denmark - University of Copenhagen
57478	Stroedam	SDR30	55965721	12270144	SdrNoBait	Animal	07/03/2022	01.57.31	B 02.12 - 17.03_I__00387.JPG	MAMMALIA	CARNIVORA	MUSTELIDAE	Mustela	erminea		1	Charlotte Krag	02/12/2021	17/03/2022	Charlotte Krag	Charlotte Krag	Cuddeback	G-5048	1	Natural History Museum of Denmark - University of Copenhagen
57481	Stroedam	SDR30	55965721	12270144	SdrNoBait	Animal	08/03/2022	01.09.53	B 02.12 - 17.03_I__00388.JPG	MAMMALIA	CARNIVORA	MUSTELIDAE	Mustela	erminea		1	Charlotte Krag	02/12/2021	17/03/2022	Charlotte Krag	Charlotte Krag	Cuddeback	G-5048	1	Natural History Museum of Denmark - University of Copenhagen
57482	Stroedam	SDR30	55965721	12270144	SdrNoBait	Animal	08/03/2022	01.09.58	B 02.12 - 17.03_I__00389.JPG	MAMMALIA	CARNIVORA	MUSTELIDAE	Mustela	erminea		1	Charlotte Krag	02/12/2021	17/03/2022	Charlotte Krag	Charlotte Krag	Cuddeback	G-5048	1	Natural History Museum of Denmark - University of Copenhagen
57483	Stroedam	SDR30	55965721	12270144	SdrNoBait	Animal	08/03/2022	01.10.15	B 02.12 - 17.03_I__00390.JPG	MAMMALIA	CARNIVORA	MUSTELIDAE	Mustela	erminea		1	Charlotte Krag	02/12/2021	17/03/2022	Charlotte Krag	Charlotte Krag	Cuddeback	G-5048	1	Natural History Museum of Denmark - University of Copenhagen
57484	Stroedam	SDR30	55965721	12270144	SdrNoBait	Animal	08/03/2022	01.11.03	B 02.12 - 17.03_I__00391.JPG	MAMMALIA	CARNIVORA	MUSTELIDAE	Mustela	erminea		1	Charlotte Krag	02/12/2021	17/03/2022	Charlotte Krag	Charlotte Krag	Cuddeback	G-5048	1	Natural History Museum of Denmark - University of Copenhagen
57489	Stroedam	SDR30	55965721	12270144	SdrNoBait	Animal	09/03/2022	00.12.03	B 02.12 - 17.03_I__00393.JPG	MAMMALIA	CARNIVORA	MUSTELIDAE	Mustela	erminea		1	Charlotte Krag	02/12/2021	17/03/2022	Charlotte Krag	Charlotte Krag	Cuddeback	G-5048	1	Natural History Museum of Denmark - University of Copenhagen
57490	Stroedam	SDR30	55965721	12270144	SdrNoBait	Animal	09/03/2022	00.12.09	B 02.12 - 17.03_I__00394.JPG	MAMMALIA	CARNIVORA	MUSTELIDAE	Mustela	erminea		1	Charlotte Krag	02/12/2021	17/03/2022	Charlotte Krag	Charlotte Krag	Cuddeback	G-5048	1	Natural History Museum of Denmark - University of Copenhagen
5584	Stroedam	16b	55967171	12272165	SdrBaitWeaselSupreme	Animal	14/04/2022	22.34.31	I__00028.JPG	MAMMALIA	CARNIVORA	MUSTELIDAE	Mustela	nivalis		1	Sofie Konradsen	01/03/2022	19/04/2022	Sofie Konradsen	Sofie Konradsen	Cuddeback	G-5048	1	Natural History Museum of Denmark - University of Copenhagen
6608	Stroedam	30b	55965721	12270144	SdrBaitWeaselSupreme	Animal	17/03/2022	23.58.55	I__00004.JPG	MAMMALIA	CARNIVORA	MUSTELIDAE	Mustela	erminea		1	Sofie Konradsen	01/03/2022	19/04/2022	Sofie Konradsen	Sofie Konradsen	Cuddeback	G-5048	1	Natural History Museum of Denmark - University of Copenhagen
6609	Stroedam	30b	55965721	12270144	SdrBaitWeaselSupreme	Animal	17/03/2022	23.59.00	I__00005.JPG	MAMMALIA	CARNIVORA	MUSTELIDAE	Mustela	erminea		1	Sofie Konradsen	01/03/2022	19/04/2022	Sofie Konradsen	Sofie Konradsen	Cuddeback	G-5048	1	Natural History Museum of Denmark - University of Copenhagen
6610	Stroedam	30b	55965721	12270144	SdrBaitWeaselSupreme	Animal	17/03/2022	23.59.16	I__00006.JPG	MAMMALIA	CARNIVORA	MUSTELIDAE	Mustela	erminea		1	Sofie Konradsen	01/03/2022	19/04/2022	Sofie Konradsen	Sofie Konradsen	Cuddeback	G-5048	1	Natural History Museum of Denmark - University of Copenhagen
48901	Gribskov	GS03	55997551	12322258	GSNoBait	Animal	25/10/2022	08.24.56	I__00212.JPG	MAMMALIA	CARNIVORA	MUSTELIDAE	Mustela	nivalis		1	Sofie Konradsen	20/09/2022	18/01/2023	Sofie Konradsen	Sofie Konradsen	Cuddeback	G-5048	1	Natural History Museum of Denmark - University of Copenhagen
48902	Gribskov	GS03	55997551	12322258	GSNoBait	Animal	25/10/2022	08.25.11	I__00213.JPG	MAMMALIA	CARNIVORA	MUSTELIDAE	Mustela	nivalis		1	Sofie Konradsen	20/09/2022	18/01/2023	Sofie Konradsen	Sofie Konradsen	Cuddeback	G-5048	1	Natural History Museum of Denmark - University of Copenhagen
49322	Gribskov	GS26	56024666	12302638	GSNoBait	Animal	07/10/2022	16.52.30	I__00076.JPG	MAMMALIA	CARNIVORA	MUSTELIDAE	Mustela	erminea		1	Sofie Konradsen	21/09/2022	26/01/2023	Sofie Konradsen	Sofie Konradsen	Cuddeback	G-5048	1	Natural History Museum of Denmark - University of Copenhagen
49323	Gribskov	GS26	56024666	12302638	GSNoBait	Animal	07/10/2022	16.52.35	I__00077.JPG	MAMMALIA	CARNIVORA	MUSTELIDAE	Mustela	erminea		1	Sofie Konradsen	21/09/2022	26/01/2023	Sofie Konradsen	Sofie Konradsen	Cuddeback	G-5048	1	Natural History Museum of Denmark - University of Copenhagen
49324	Gribskov	GS26	56024666	12302638	GSNoBait	Animal	07/10/2022	16.52.52	I__00078.JPG	MAMMALIA	CARNIVORA	MUSTELIDAE	Mustela	erminea		1	Sofie Konradsen	21/09/2022	26/01/2023	Sofie Konradsen	Sofie Konradsen	Cuddeback	G-5048	1	Natural History Museum of Denmark - University of Copenhagen
49325	Gribskov	GS26	56024666	12302638	GSNoBait	Animal	07/10/2022	16.53.14	I__00079.JPG	MAMMALIA	CARNIVORA	MUSTELIDAE	Mustela	erminea		1	Sofie Konradsen	21/09/2022	26/01/2023	Sofie Konradsen	Sofie Konradsen	Cuddeback	G-5048	1	Natural History Museum of Denmark - University of Copenhagen
49326	Gribskov	GS26	56024666	12302638	GSNoBait	Animal	07/10/2022	16.53.35	I__00080.JPG	MAMMALIA	CARNIVORA	MUSTELIDAE	Mustela	erminea		1	Sofie Konradsen	21/09/2022	26/01/2023	Sofie Konradsen	Sofie Konradsen	Cuddeback	G-5048	1	Natural History Museum of Denmark - University of Copenhagen
49327	Gribskov	GS26	56024666	12302638	GSNoBait	Animal	07/10/2022	16.53.56	I__00081.JPG	MAMMALIA	CARNIVORA	MUSTELIDAE	Mustela	erminea		1	Sofie Konradsen	21/09/2022	26/01/2023	Sofie Konradsen	Sofie Konradsen	Cuddeback	G-5048	1	Natural History Museum of Denmark - University of Copenhagen
49328	Gribskov	GS26	56024666	12302638	GSNoBait	Animal	07/10/2022	16.54.17	I__00082.JPG	MAMMALIA	CARNIVORA	MUSTELIDAE	Mustela	erminea		1	Sofie Konradsen	21/09/2022	26/01/2023	Sofie Konradsen	Sofie Konradsen	Cuddeback	G-5048	1	Natural History Museum of Denmark - University of Copenhagen
49329	Gribskov	GS26	56024666	12302638	GSNoBait	Animal	07/10/2022	16.54.40	I__00083.JPG	MAMMALIA	CARNIVORA	MUSTELIDAE	Mustela	erminea		1	Sofie Konradsen	21/09/2022	26/01/2023	Sofie Konradsen	Sofie Konradsen	Cuddeback	G-5048	1	Natural History Museum of Denmark - University of Copenhagen
49330	Gribskov	GS26	56024666	12302638	GSNoBait	Animal	07/10/2022	16.55.04	I__00084.JPG	MAMMALIA	CARNIVORA	MUSTELIDAE	Mustela	erminea		1	Sofie Konradsen	21/09/2022	26/01/2023	Sofie Konradsen	Sofie Konradsen	Cuddeback	G-5048	1	Natural History Museum of Denmark - University of Copenhagen
49331	Gribskov	GS26	56024666	12302638	GSNoBait	Animal	07/10/2022	16.55.23	I__00085.JPG	MAMMALIA	CARNIVORA	MUSTELIDAE	Mustela	erminea		1	Sofie Konradsen	21/09/2022	26/01/2023	Sofie Konradsen	Sofie Konradsen	Cuddeback	G-5048	1	Natural History Museum of Denmark - University of Copenhagen
49332	Gribskov	GS26	56024666	12302638	GSNoBait	Animal	07/10/2022	16.55.45	I__00086.JPG	MAMMALIA	CARNIVORA	MUSTELIDAE	Mustela	erminea		1	Sofie Konradsen	21/09/2022	26/01/2023	Sofie Konradsen	Sofie Konradsen	Cuddeback	G-5048	1	Natural History Museum of Denmark - University of Copenhagen
49336	Gribskov	GS26	56024666	12302638	GSNoBait	Animal	08/10/2022	06.40.39	I__00090.JPG	MAMMALIA	CARNIVORA	MUSTELIDAE	Mustela	erminea		1	Sofie Konradsen	21/09/2022	26/01/2023	Sofie Konradsen	Sofie Konradsen	Cuddeback	G-5048	1	Natural History Museum of Denmark - University of Copenhagen
49337	Gribskov	GS26	56024666	12302638	GSNoBait	Animal	08/10/2022	06.40.44	I__00091.JPG	MAMMALIA	CARNIVORA	MUSTELIDAE	Mustela	erminea		1	Sofie Konradsen	21/09/2022	26/01/2023	Sofie Konradsen	Sofie Konradsen	Cuddeback	G-5048	1	Natural History Museum of Denmark - University of Copenhagen
49338	Gribskov	GS26	56024666	12302638	GSNoBait	Animal	08/10/2022	06.41.01	I__00092.JPG	MAMMALIA	CARNIVORA	MUSTELIDAE	Mustela	erminea		1	Sofie Konradsen	21/09/2022	26/01/2023	Sofie Konradsen	Sofie Konradsen	Cuddeback	G-5048	1	Natural History Museum of Denmark - University of Copenhagen
49339	Gribskov	GS26	56024666	12302638	GSNoBait	Animal	08/10/2022	06.41.21	I__00093.JPG	MAMMALIA	CARNIVORA	MUSTELIDAE	Mustela	erminea		1	Sofie Konradsen	21/09/2022	26/01/2023	Sofie Konradsen	Sofie Konradsen	Cuddeback	G-5048	1	Natural History Museum of Denmark - University of Copenhagen
49340	Gribskov	GS26	56024666	12302638	GSNoBait	Animal	08/10/2022	06.41.43	I__00094.JPG	MAMMALIA	CARNIVORA	MUSTELIDAE	Mustela	erminea		1	Sofie Konradsen	21/09/2022	26/01/2023	Sofie Konradsen	Sofie Konradsen	Cuddeback	G-5048	1	Natural History Museum of Denmark - University of Copenhagen
49342	Gribskov	GS26	56024666	12302638	GSNoBait	Animal	08/10/2022	19.45.06	I__00096.JPG	MAMMALIA	CARNIVORA	MUSTELIDAE	Mustela	erminea		1	Sofie Konradsen	21/09/2022	26/01/2023	Sofie Konradsen	Sofie Konradsen	Cuddeback	G-5048	1	Natural History Museum of Denmark - University of Copenhagen
49343	Gribskov	GS26	56024666	12302638	GSNoBait	Animal	08/10/2022	19.45.11	I__00097.JPG	MAMMALIA	CARNIVORA	MUSTELIDAE	Mustela	erminea		1	Sofie Konradsen	21/09/2022	26/01/2023	Sofie Konradsen	Sofie Konradsen	Cuddeback	G-5048	1	Natural History Museum of Denmark - University of Copenhagen
49344	Gribskov	GS26	56024666	12302638	GSNoBait	Animal	08/10/2022	19.45.34	I__00098.JPG	MAMMALIA	CARNIVORA	MUSTELIDAE	Mustela	erminea		1	Sofie Konradsen	21/09/2022	26/01/2023	Sofie Konradsen	Sofie Konradsen	Cuddeback	G-5048	1	Natural History Museum of Denmark - University of Copenhagen
49345	Gribskov	GS26	56024666	12302638	GSNoBait	Animal	08/10/2022	19.45.49	I__00099.JPG	MAMMALIA	CARNIVORA	MUSTELIDAE	Mustela	erminea		1	Sofie Konradsen	21/09/2022	26/01/2023	Sofie Konradsen	Sofie Konradsen	Cuddeback	G-5048	1	Natural History Museum of Denmark - University of Copenhagen
49347	Gribskov	GS26	56024666	12302638	GSNoBait	Animal	09/10/2022	02.03.06	I__00101.JPG	MAMMALIA	CARNIVORA	MUSTELIDAE	Mustela	erminea		1	Sofie Konradsen	21/09/2022	26/01/2023	Sofie Konradsen	Sofie Konradsen	Cuddeback	G-5048	1	Natural History Museum of Denmark - University of Copenhagen
49348	Gribskov	GS26	56024666	12302638	GSNoBait	Animal	09/10/2022	02.03.12	I__00102.JPG	MAMMALIA	CARNIVORA	MUSTELIDAE	Mustela	erminea		1	Sofie Konradsen	21/09/2022	26/01/2023	Sofie Konradsen	Sofie Konradsen	Cuddeback	G-5048	1	Natural History Museum of Denmark - University of Copenhagen
49349	Gribskov	GS26	56024666	12302638	GSNoBait	Animal	09/10/2022	02.03.34	I__00103.JPG	MAMMALIA	CARNIVORA	MUSTELIDAE	Mustela	erminea		1	Sofie Konradsen	21/09/2022	26/01/2023	Sofie Konradsen	Sofie Konradsen	Cuddeback	G-5048	1	Natural History Museum of Denmark - University of Copenhagen
49355	Gribskov	GS26	56024666	12302638	GSNoBait	Animal	12/10/2022	22.33.22	I__00109.JPG	MAMMALIA	CARNIVORA	MUSTELIDAE	Mustela	erminea		1	Sofie Konradsen	21/09/2022	26/01/2023	Sofie Konradsen	Sofie Konradsen	Cuddeback	G-5048	1	Natural History Museum of Denmark - University of Copenhagen
49356	Gribskov	GS26	56024666	12302638	GSNoBait	Animal	12/10/2022	22.33.28	I__00110.JPG	MAMMALIA	CARNIVORA	MUSTELIDAE	Mustela	erminea		1	Sofie Konradsen	21/09/2022	26/01/2023	Sofie Konradsen	Sofie Konradsen	Cuddeback	G-5048	1	Natural History Museum of Denmark - University of Copenhagen
49357	Gribskov	GS26	56024666	12302638	GSNoBait	Animal	12/10/2022	22.33.45	I__00111.JPG	MAMMALIA	CARNIVORA	MUSTELIDAE	Mustela	erminea		1	Sofie Konradsen	21/09/2022	26/01/2023	Sofie Konradsen	Sofie Konradsen	Cuddeback	G-5048	1	Natural History Museum of Denmark - University of Copenhagen
49358	Gribskov	GS26	56024666	12302638	GSNoBait	Animal	13/10/2022	04.01.43	I__00112.JPG	MAMMALIA	CARNIVORA	MUSTELIDAE	Mustela	erminea		1	Sofie Konradsen	21/09/2022	26/01/2023	Sofie Konradsen	Sofie Konradsen	Cuddeback	G-5048	1	Natural History Museum of Denmark - University of Copenhagen
49359	Gribskov	GS26	56024666	12302638	GSNoBait	Animal	13/10/2022	04.01.48	I__00113.JPG	MAMMALIA	CARNIVORA	MUSTELIDAE	Mustela	erminea		1	Sofie Konradsen	21/09/2022	26/01/2023	Sofie Konradsen	Sofie Konradsen	Cuddeback	G-5048	1	Natural History Museum of Denmark - University of Copenhagen
49360	Gribskov	GS26	56024666	12302638	GSNoBait	Animal	13/10/2022	04.02.21	I__00114.JPG	MAMMALIA	CARNIVORA	MUSTELIDAE	Mustela	erminea		1	Sofie Konradsen	21/09/2022	26/01/2023	Sofie Konradsen	Sofie Konradsen	Cuddeback	G-5048	1	Natural History Museum of Denmark - University of Copenhagen
49361	Gribskov	GS26	56024666	12302638	GSNoBait	Animal	13/10/2022	06.07.47	I__00115.JPG	MAMMALIA	CARNIVORA	MUSTELIDAE	Mustela	erminea		1	Sofie Konradsen	21/09/2022	26/01/2023	Sofie Konradsen	Sofie Konradsen	Cuddeback	G-5048	1	Natural History Museum of Denmark - University of Copenhagen
49364	Gribskov	GS26	56024666	12302638	GSNoBait	Animal	13/10/2022	18.58.17	I__00118.JPG	MAMMALIA	CARNIVORA	MUSTELIDAE	Mustela	erminea		1	Sofie Konradsen	21/09/2022	26/01/2023	Sofie Konradsen	Sofie Konradsen	Cuddeback	G-5048	1	Natural History Museum of Denmark - University of Copenhagen
49365	Gribskov	GS26	56024666	12302638	GSNoBait	Animal	13/10/2022	18.58.22	I__00119.JPG	MAMMALIA	CARNIVORA	MUSTELIDAE	Mustela	erminea		1	Sofie Konradsen	21/09/2022	26/01/2023	Sofie Konradsen	Sofie Konradsen	Cuddeback	G-5048	1	Natural History Museum of Denmark - University of Copenhagen
49366	Gribskov	GS26	56024666	12302638	GSNoBait	Animal	14/10/2022	02.36.18	I__00120.JPG	MAMMALIA	CARNIVORA	MUSTELIDAE	Mustela	erminea		1	Sofie Konradsen	21/09/2022	26/01/2023	Sofie Konradsen	Sofie Konradsen	Cuddeback	G-5048	1	Natural History Museum of Denmark - University of Copenhagen
49368	Gribskov	GS26	56024666	12302638	GSNoBait	Animal	14/10/2022	17.55.27	I__00122.JPG	MAMMALIA	CARNIVORA	MUSTELIDAE	Mustela	erminea		1	Sofie Konradsen	21/09/2022	26/01/2023	Sofie Konradsen	Sofie Konradsen	Cuddeback	G-5048	1	Natural History Museum of Denmark - University of Copenhagen
49369	Gribskov	GS26	56024666	12302638	GSNoBait	Animal	14/10/2022	17.55.32	I__00123.JPG	MAMMALIA	CARNIVORA	MUSTELIDAE	Mustela	erminea		1	Sofie Konradsen	21/09/2022	26/01/2023	Sofie Konradsen	Sofie Konradsen	Cuddeback	G-5048	1	Natural History Museum of Denmark - University of Copenhagen
49370	Gribskov	GS26	56024666	12302638	GSNoBait	Animal	14/10/2022	17.55.55	I__00124.JPG	MAMMALIA	CARNIVORA	MUSTELIDAE	Mustela	erminea		1	Sofie Konradsen	21/09/2022	26/01/2023	Sofie Konradsen	Sofie Konradsen	Cuddeback	G-5048	1	Natural History Museum of Denmark - University of Copenhagen
49371	Gribskov	GS26	56024666	12302638	GSNoBait	Animal	14/10/2022	17.56.33	I__00125.JPG	MAMMALIA	CARNIVORA	MUSTELIDAE	Mustela	erminea		1	Sofie Konradsen	21/09/2022	26/01/2023	Sofie Konradsen	Sofie Konradsen	Cuddeback	G-5048	1	Natural History Museum of Denmark - University of Copenhagen
49372	Gribskov	GS26	56024666	12302638	GSNoBait	Animal	14/10/2022	17.56.42	I__00126.JPG	MAMMALIA	CARNIVORA	MUSTELIDAE	Mustela	erminea		1	Sofie Konradsen	21/09/2022	26/01/2023	Sofie Konradsen	Sofie Konradsen	Cuddeback	G-5048	1	Natural History Museum of Denmark - University of Copenhagen
49373	Gribskov	GS26	56024666	12302638	GSNoBait	Animal	14/10/2022	18.00.57	I__00127.JPG	MAMMALIA	CARNIVORA	MUSTELIDAE	Mustela	erminea		1	Sofie Konradsen	21/09/2022	26/01/2023	Sofie Konradsen	Sofie Konradsen	Cuddeback	G-5048	1	Natural History Museum of Denmark - University of Copenhagen
50728	Gribskov	GS26	56024666	12302638	GSNoBait	Animal	08/12/2022	02.59.57	I__01482.JPG	MAMMALIA	CARNIVORA	MUSTELIDAE	Mustela	erminea		1	Sofie Konradsen	21/09/2022	26/01/2023	Sofie Konradsen	Sofie Konradsen	Cuddeback	G-5048	1	Natural History Museum of Denmark - University of Copenhagen
50729	Gribskov	GS26	56024666	12302638	GSNoBait	Animal	08/12/2022	03.00.02	I__01483.JPG	MAMMALIA	CARNIVORA	MUSTELIDAE	Mustela	erminea		1	Sofie Konradsen	21/09/2022	26/01/2023	Sofie Konradsen	Sofie Konradsen	Cuddeback	G-5048	1	Natural History Museum of Denmark - University of Copenhagen
54494	Gribskov	GS01	56037825	12374253	GSNoBait	Animal	27/10/2022	06.11.39	I__02830.JPG	MAMMALIA	CARNIVORA	MUSTELIDAE	Mustela	putorius		1	Sofie Konradsen	20/09/2022	16/01/2023	Sofie Konradsen	Sofie Konradsen	Cuddeback	G-5048	1	Natural History Museum of Denmark - University of Copenhagen
54495	Gribskov	GS01	56037825	12374253	GSNoBait	Animal	27/10/2022	06.11.45	I__02831.JPG	MAMMALIA	CARNIVORA	MUSTELIDAE	Mustela	putorius		1	Sofie Konradsen	20/09/2022	16/01/2023	Sofie Konradsen	Sofie Konradsen	Cuddeback	G-5048	1	Natural History Museum of Denmark - University of Copenhagen
65723	Gribskov	GS15.2	55985294	12338509	GSNoBait	Animal	23/11/2022	06.08.45	I__00477.JPG	MAMMALIA	CARNIVORA	MUSTELIDAE	Mustela	putorius		1	Sofie Konradsen	30/10/2022	26/01/2023	Sofie Konradsen	Sofie Konradsen	Cuddeback	G-5048	1	Natural History Museum of Denmark - University of Copenhagen
65724	Gribskov	GS15.2	55985294	12338509	GSNoBait	Animal	23/11/2022	06.08.51	I__00478.JPG	MAMMALIA	CARNIVORA	MUSTELIDAE	Mustela	putorius		1	Sofie Konradsen	30/10/2022	26/01/2023	Sofie Konradsen	Sofie Konradsen	Cuddeback	G-5048	1	Natural History Museum of Denmark - University of Copenhagen
69089	Gribskov	GS19	56039340	12273022	GSNoBait	Animal	12/10/2022	12.21.22	I__00067.JPG	MAMMALIA	CARNIVORA	MUSTELIDAE	Mustela	putorius		1	Sofie Konradsen	27/09/2022	26/01/2023	Sofie Konradsen	Sofie Konradsen	Cuddeback	G-5048	1	Natural History Museum of Denmark - University of Copenhagen
73546	Gribskov	GS25a	56029164	12354979	GSNoBait	Animal	02/10/2022	01.59.07	I__00029.JPG	MAMMALIA	CARNIVORA	MUSTELIDAE	Mustela	putorius		1	Sofie Konradsen	20/09/2022	16/01/2023	Sofie Konradsen	Sofie Konradsen	Cuddeback	G-5048	1	Natural History Museum of Denmark - University of Copenhagen
81816	Gribskov	GS23	56038703	12358264	GSNoBait	Animal	24/09/2022	23.27.44	I__00002.JPG	MAMMALIA	CARNIVORA	MUSTELIDAE	Mustela	putorius		1	Sofie Konradsen	20/09/2022	16/01/2023	Sofie Konradsen	Sofie Konradsen	Cuddeback	G-5048	1	Natural History Museum of Denmark - University of Copenhagen
85428	Gribskov	GS24	55989491	12319368	GSNoBait	Animal	03/01/2023	05.32.32	I__00258.JPG	MAMMALIA	CARNIVORA	MUSTELIDAE	Martes	martes		1	Sofie Konradsen	27/09/2022	18/01/2023	Sofie Konradsen	Sofie Konradsen	Cuddeback	G-5048	1	Natural History Museum of Denmark - University of Copenhagen
85429	Gribskov	GS24	55989491	12319368	GSNoBait	Animal	03/01/2023	05.32.37	I__00259.JPG	MAMMALIA	CARNIVORA	MUSTELIDAE	Martes	martes		1	Sofie Konradsen	27/09/2022	18/01/2023	Sofie Konradsen	Sofie Konradsen	Cuddeback	G-5048	1	Natural History Museum of Denmark - University of Copenhagen
1259	Overby	OBL30A	55957908	11441973	OblNoBait	Animal	14/06/2021	00.31.25	I__00004.JPG	MAMMALIA	CARNIVORA	MUSTELIDAE	Martes	foina		1	Charlotte Krag	10/06/2021	22/06/2021	Rasmus Havmøller	Rasmus Havmøller	Cuddeback	G-5048	1	Natural History Museum of Denmark - University of Copenhagen
1260	Overby	OBL30A	55957908	11441973	OblNoBait	Animal	14/06/2021	00.31.30	I__00005.JPG	MAMMALIA	CARNIVORA	MUSTELIDAE	Martes	foina		1	Charlotte Krag	10/06/2021	22/06/2021	Rasmus Havmøller	Rasmus Havmøller	Cuddeback	G-5048	1	Natural History Museum of Denmark - University of Copenhagen
1261	Overby	OBL30A	55957908	11441973	OblNoBait	Animal	22/06/2021	00.01.15	I__00006.JPG	MAMMALIA	CARNIVORA	MUSTELIDAE	Martes	foina		1	Charlotte Krag	10/06/2021	22/06/2021	Rasmus Havmøller	Rasmus Havmøller	Cuddeback	G-5048	1	Natural History Museum of Denmark - University of Copenhagen
1262	Overby	OBL30B	55957908	11441973	OblNoBait	Animal	14/06/2021	00.32.00	I__00001.JPG	MAMMALIA	CARNIVORA	MUSTELIDAE	Martes	foina		1	Charlotte Krag	14/06/2021	22/06/2021	Rasmus Havmøller	Rasmus Havmøller	Cuddeback	G-5048	1	Natural History Museum of Denmark - University of Copenhagen
1263	Overby	OBL30B	55957908	11441973	OblNoBait	Animal	14/06/2021	00.32.08	I__00002.JPG	MAMMALIA	CARNIVORA	MUSTELIDAE	Martes	foina		1	Charlotte Krag	14/06/2021	22/06/2021	Rasmus Havmøller	Rasmus Havmøller	Cuddeback	G-5048	1	Natural History Museum of Denmark - University of Copenhagen
1264	Overby	OBL30B	55957908	11441973	OblNoBait	Animal	22/06/2021	00.01.55	I__00003.JPG	MAMMALIA	CARNIVORA	MUSTELIDAE	Martes	foina		1	Charlotte Krag	14/06/2021	22/06/2021	Rasmus Havmøller	Rasmus Havmøller	Cuddeback	G-5048	1	Natural History Museum of Denmark - University of Copenhagen
1265	Overby	OBL30B	55957908	11441973	OblNoBait	Animal	22/06/2021	00.02.00	I__00004.JPG	MAMMALIA	CARNIVORA	MUSTELIDAE	Martes	foina		1	Charlotte Krag	14/06/2021	22/06/2021	Rasmus Havmøller	Rasmus Havmøller	Cuddeback	G-5048	1	Natural History Museum of Denmark - University of Copenhagen
