# Supplementary material for: Elusive mustelids—18 months in the search of near‐threatened stoat (Mustela erminea) and weasel (M. nivalis) reveals low captures
Source: Ecol Evol. 2024 May 1;14(5):e11374. doi: 10.1002/ece3.11374 (PMC11063614; doi:10.1002/ece3.11374)
Supplement: Supplementary file 2 — Appendix S2. [file ECE3-14-e11374-s003.csv]

temp	Project Name	Camera Trap Name	Latitude	Longitude	Sampling Event	Photo Type	Photo Date	Photo time	Raw Name	Class	Order	Family	Genus	Species	Subspecies	Number of Animals	Person Identifying the Photo	Camera Start Date	Camera End Date	Person setting up the Camera	Person picking up the Camera	Camera Manufacturer	Camera Model	Flash	Organization Name
88380	Gribskov	GS01	56037825	12374253	External	Setup/Pickup	20/09/2022	12.30.52	Cdy00001.JPG									20/09/2022	16/01/2023	Sofie Konradsen	Sofie Konradsen	Cuddeback	Ambush	0	Natural History Museum of Denmark - University of Copenhagen
88381	Gribskov	GS01	56037825	12374253	External	Setup/Pickup	20/09/2022	12.31.02	Cdy00002.JPG									20/09/2022	16/01/2023	Sofie Konradsen	Sofie Konradsen	Cuddeback	Ambush	0	Natural History Museum of Denmark - University of Copenhagen
88382	Gribskov	GS01	56037825	12374253	External	Setup/Pickup	20/09/2022	12.31.14	Cdy00003.JPG									20/09/2022	16/01/2023	Sofie Konradsen	Sofie Konradsen	Cuddeback	Ambush	0	Natural History Museum of Denmark - University of Copenhagen
88383	Gribskov	GS01	56037825	12374253	External	Setup/Pickup	20/09/2022	12.31.21	Cdy00004.JPG									20/09/2022	16/01/2023	Sofie Konradsen	Sofie Konradsen	Cuddeback	Ambush	0	Natural History Museum of Denmark - University of Copenhagen
88384	Gribskov	GS01	56037825	12374253	External	Setup/Pickup	20/09/2022	12.37.44	Cdy00005.JPG									20/09/2022	16/01/2023	Sofie Konradsen	Sofie Konradsen	Cuddeback	Ambush	0	Natural History Museum of Denmark - University of Copenhagen
88385	Gribskov	GS01	56037825	12374253	External	Setup/Pickup	20/09/2022	12.40.17	Cdy00006.JPG									20/09/2022	16/01/2023	Sofie Konradsen	Sofie Konradsen	Cuddeback	Ambush	0	Natural History Museum of Denmark - University of Copenhagen
88386	Gribskov	GS01	56037825	12374253	External	Setup/Pickup	20/09/2022	12.40.26	Cdy00007.JPG									20/09/2022	16/01/2023	Sofie Konradsen	Sofie Konradsen	Cuddeback	Ambush	0	Natural History Museum of Denmark - University of Copenhagen
88387	Gribskov	GS01	56037825	12374253	External	Animal	21/09/2022	07.03.22	Cdy00009.JPG	MAMMALIA	RODENTIA	SCIURIDAE	Sciurus	vulgaris		1	Sofie Konradsen	20/09/2022	16/01/2023	Sofie Konradsen	Sofie Konradsen	Cuddeback	Ambush	1	Natural History Museum of Denmark - University of Copenhagen
88388	Gribskov	GS01	56037825	12374253	External	Animal	29/09/2022	16.43.56	Cdy00010.JPG	AVES	COLUMBIFORMES	COLUMBIDAE	Columba	palumbus		1	Sofie Konradsen	20/09/2022	16/01/2023	Sofie Konradsen	Sofie Konradsen	Cuddeback	Ambush	0	Natural History Museum of Denmark - University of Copenhagen
88389	Gribskov	GS01	56037825	12374253	External	Animal	30/09/2022	13.38.01	Cdy00011.JPG	AVES	COLUMBIFORMES	COLUMBIDAE	Columba	palumbus		1	Sofie Konradsen	20/09/2022	16/01/2023	Sofie Konradsen	Sofie Konradsen	Cuddeback	Ambush	0	Natural History Museum of Denmark - University of Copenhagen
88390	Gribskov	GS01	56037825	12374253	External	Animal	04/10/2022	17.49.14	Cdy00012.JPG	MAMMALIA	RODENTIA	SCIURIDAE	Sciurus	vulgaris		1	Sofie Konradsen	20/09/2022	16/01/2023	Sofie Konradsen	Sofie Konradsen	Cuddeback	Ambush	1	Natural History Museum of Denmark - University of Copenhagen
88391	Gribskov	GS01	56037825	12374253	External	Animal	05/10/2022	19.15.29	Cdy00013.JPG	MAMMALIA	CARNIVORA	MUSTELIDAE	Mustela	putorius		1	Sofie Konradsen	20/09/2022	16/01/2023	Sofie Konradsen	Sofie Konradsen	Cuddeback	Ambush	1	Natural History Museum of Denmark - University of Copenhagen
88392	Gribskov	GS01	56037825	12374253	External	Animal	13/10/2022	00.36.52	Cdy00014.JPG	MAMMALIA	CARNIVORA	MUSTELIDAE	Mustela	putorius		1	Sofie Konradsen	20/09/2022	16/01/2023	Sofie Konradsen	Sofie Konradsen	Cuddeback	Ambush	1	Natural History Museum of Denmark - University of Copenhagen
88393	Gribskov	GS01	56037825	12374253	External	Animal	14/10/2022	14.12.54	Cdy00015.JPG	MAMMALIA	PRIMATES	HOMINIDAE	Homo	sapiens		1	Sofie Konradsen	20/09/2022	16/01/2023	Sofie Konradsen	Sofie Konradsen	Cuddeback	Ambush	0	Natural History Museum of Denmark - University of Copenhagen
88394	Gribskov	GS01	56037825	12374253	External	Blank	17/10/2022	07.02.20	Cdy00016.JPG									20/09/2022	16/01/2023	Sofie Konradsen	Sofie Konradsen	Cuddeback	Ambush	1	Natural History Museum of Denmark - University of Copenhagen
88395	Gribskov	GS01	56037825	12374253	External	Blank	22/10/2022	08.46.16	Cdy00017.JPG									20/09/2022	16/01/2023	Sofie Konradsen	Sofie Konradsen	Cuddeback	Ambush	1	Natural History Museum of Denmark - University of Copenhagen
88396	Gribskov	GS01	56037825	12374253	External	Animal	25/10/2022	05.26.40	Cdy00018.JPG	MAMMALIA	CARNIVORA	CANIDAE	Vulpes	vulpes		1	Sofie Konradsen	20/09/2022	16/01/2023	Sofie Konradsen	Sofie Konradsen	Cuddeback	Ambush	1	Natural History Museum of Denmark - University of Copenhagen
88397	Gribskov	GS01	56037825	12374253	External	Animal	27/10/2022	06.09.29	Cdy00019.JPG	MAMMALIA	CARNIVORA	MUSTELIDAE	Mustela	putorius		1	Sofie Konradsen	20/09/2022	16/01/2023	Sofie Konradsen	Sofie Konradsen	Cuddeback	Ambush	1	Natural History Museum of Denmark - University of Copenhagen
88398	Gribskov	GS01	56037825	12374253	External	Animal	31/10/2022	10.17.36	Cdy00020.JPG	AVES	COLUMBIFORMES	COLUMBIDAE	Columba	palumbus		1	Sofie Konradsen	20/09/2022	16/01/2023	Sofie Konradsen	Sofie Konradsen	Cuddeback	Ambush	0	Natural History Museum of Denmark - University of Copenhagen
88399	Gribskov	GS01	56037825	12374253	External	Animal	31/10/2022	10.18.09	Cdy00021.JPG	AVES	COLUMBIFORMES	COLUMBIDAE	Columba	palumbus		1	Sofie Konradsen	20/09/2022	16/01/2023	Sofie Konradsen	Sofie Konradsen	Cuddeback	Ambush	0	Natural History Museum of Denmark - University of Copenhagen
88400	Gribskov	GS01	56037825	12374253	External	Animal	02/11/2022	10.45.27	Cdy00022.JPG	AVES	COLUMBIFORMES	COLUMBIDAE	Columba	palumbus		1	Sofie Konradsen	20/09/2022	16/01/2023	Sofie Konradsen	Sofie Konradsen	Cuddeback	Ambush	0	Natural History Museum of Denmark - University of Copenhagen
88401	Gribskov	GS01	56037825	12374253	External	Animal	05/11/2022	06.45.21	Cdy00023.JPG	MAMMALIA	CARNIVORA	MUSTELIDAE	Mustela	putorius		1	Sofie Konradsen	20/09/2022	16/01/2023	Sofie Konradsen	Sofie Konradsen	Cuddeback	Ambush	1	Natural History Museum of Denmark - University of Copenhagen
88402	Gribskov	GS01	56037825	12374253	External	Animal	09/11/2022	06.03.47	Cdy00024.JPG	MAMMALIA	CARNIVORA	FELIDAE	Felis	silvestris		1	Sofie Konradsen	20/09/2022	16/01/2023	Sofie Konradsen	Sofie Konradsen	Cuddeback	Ambush	1	Natural History Museum of Denmark - University of Copenhagen
88403	Gribskov	GS01	56037825	12374253	External	Animal	09/11/2022	09.39.14	Cdy00025.JPG	AVES	COLUMBIFORMES	COLUMBIDAE	Columba	palumbus		1	Sofie Konradsen	20/09/2022	16/01/2023	Sofie Konradsen	Sofie Konradsen	Cuddeback	Ambush	0	Natural History Museum of Denmark - University of Copenhagen
88404	Gribskov	GS02	56002026	12289876	External	Setup/Pickup	03/10/2022	10.39.09	Cdy00001.JPG									03/10/2022	23/01/2023	Sofie Konradsen	Sofie Konradsen	Cuddeback	Ambush	0	Natural History Museum of Denmark - University of Copenhagen
88405	Gribskov	GS02	56002026	12289876	External	Setup/Pickup	03/10/2022	10.40.21	Cdy00002.JPG									03/10/2022	23/01/2023	Sofie Konradsen	Sofie Konradsen	Cuddeback	Ambush	0	Natural History Museum of Denmark - University of Copenhagen
88406	Gribskov	GS02	56002026	12289876	External	Setup/Pickup	03/10/2022	10.42.37	Cdy00003.JPG									03/10/2022	23/01/2023	Sofie Konradsen	Sofie Konradsen	Cuddeback	Ambush	0	Natural History Museum of Denmark - University of Copenhagen
88407	Gribskov	GS02	56002026	12289876	External	Animal	20/11/2022	17.50.39	Cdy00004.JPG	MAMMALIA	CETARTIODACTYLA	CERVIDAE	Capreolus	capreolus		1	Sofie Konradsen	03/10/2022	23/01/2023	Sofie Konradsen	Sofie Konradsen	Cuddeback	Ambush	1	Natural History Museum of Denmark - University of Copenhagen
88408	Gribskov	GS02	56002026	12289876	External	Animal	22/11/2022	17.31.53	Cdy00005.JPG	MAMMALIA	CETARTIODACTYLA	CERVIDAE	Capreolus	capreolus		1	Sofie Konradsen	03/10/2022	23/01/2023	Sofie Konradsen	Sofie Konradsen	Cuddeback	Ambush	1	Natural History Museum of Denmark - University of Copenhagen
88409	Gribskov	GS02	56002026	12289876	External	Animal	28/11/2022	00.24.37	Cdy00006.JPG	MAMMALIA	CARNIVORA	CANIDAE	Vulpes	vulpes		1	Sofie Konradsen	03/10/2022	23/01/2023	Sofie Konradsen	Sofie Konradsen	Cuddeback	Ambush	1	Natural History Museum of Denmark - University of Copenhagen
88410	Gribskov	GS02	56002026	12289876	External	Animal	02/12/2022	07.00.02	Cdy00007.JPG	MAMMALIA	CARNIVORA	CANIDAE	Vulpes	vulpes		1	Sofie Konradsen	03/10/2022	23/01/2023	Sofie Konradsen	Sofie Konradsen	Cuddeback	Ambush	1	Natural History Museum of Denmark - University of Copenhagen
88411	Gribskov	GS02	56002026	12289876	External	Animal	13/12/2022	16.33.35	Cdy00008.JPG	MAMMALIA	CARNIVORA	CANIDAE	Vulpes	vulpes		1	Sofie Konradsen	03/10/2022	23/01/2023	Sofie Konradsen	Sofie Konradsen	Cuddeback	Ambush	1	Natural History Museum of Denmark - University of Copenhagen
88412	Gribskov	GS02	56002026	12289876	External	Animal	16/12/2022	08.54.05	Cdy00009.JPG	MAMMALIA	CETARTIODACTYLA	CERVIDAE	Dama	dama		1	Sofie Konradsen	03/10/2022	23/01/2023	Sofie Konradsen	Sofie Konradsen	Cuddeback	Ambush	1	Natural History Museum of Denmark - University of Copenhagen
88413	Gribskov	GS03	55997551	12322258	External	Setup/Pickup	21/09/2022	13.25.03	Cdy00001.JPG									21/09/2022	18/01/2023	Sofie Konradsen	Sofie Konradsen	Cuddeback	Ambush	0	Natural History Museum of Denmark - University of Copenhagen
88414	Gribskov	GS03	55997551	12322258	External	Setup/Pickup	21/09/2022	13.25.13	Cdy00002.JPG									21/09/2022	18/01/2023	Sofie Konradsen	Sofie Konradsen	Cuddeback	Ambush	0	Natural History Museum of Denmark - University of Copenhagen
88415	Gribskov	GS03	55997551	12322258	External	Setup/Pickup	21/09/2022	13.25.25	Cdy00003.JPG									21/09/2022	18/01/2023	Sofie Konradsen	Sofie Konradsen	Cuddeback	Ambush	0	Natural History Museum of Denmark - University of Copenhagen
88416	Gribskov	GS03	55997551	12322258	External	Setup/Pickup	21/09/2022	13.25.32	Cdy00004.JPG									21/09/2022	18/01/2023	Sofie Konradsen	Sofie Konradsen	Cuddeback	Ambush	0	Natural History Museum of Denmark - University of Copenhagen
88417	Gribskov	GS03	55997551	12322258	External	Setup/Pickup	21/09/2022	13.25.41	Cdy00005.JPG									21/09/2022	18/01/2023	Sofie Konradsen	Sofie Konradsen	Cuddeback	Ambush	0	Natural History Museum of Denmark - University of Copenhagen
88418	Gribskov	GS03	55997551	12322258	External	Setup/Pickup	21/09/2022	13.25.48	Cdy00006.JPG									21/09/2022	18/01/2023	Sofie Konradsen	Sofie Konradsen	Cuddeback	Ambush	0	Natural History Museum of Denmark - University of Copenhagen
88419	Gribskov	GS03	55997551	12322258	External	Setup/Pickup	21/09/2022	13.25.55	Cdy00007.JPG									21/09/2022	18/01/2023	Sofie Konradsen	Sofie Konradsen	Cuddeback	Ambush	0	Natural History Museum of Denmark - University of Copenhagen
88420	Gribskov	GS03	55997551	12322258	External	Setup/Pickup	21/09/2022	13.26.12	Cdy00008.JPG									21/09/2022	18/01/2023	Sofie Konradsen	Sofie Konradsen	Cuddeback	Ambush	0	Natural History Museum of Denmark - University of Copenhagen
88421	Gribskov	GS03	55997551	12322258	External	Setup/Pickup	21/09/2022	13.26.41	Cdy00009.JPG									21/09/2022	18/01/2023	Sofie Konradsen	Sofie Konradsen	Cuddeback	Ambush	0	Natural History Museum of Denmark - University of Copenhagen
88422	Gribskov	GS03	55997551	12322258	External	Setup/Pickup	21/09/2022	13.26.48	Cdy00010.JPG									21/09/2022	18/01/2023	Sofie Konradsen	Sofie Konradsen	Cuddeback	Ambush	0	Natural History Museum of Denmark - University of Copenhagen
88423	Gribskov	GS03	55997551	12322258	External	Setup/Pickup	21/09/2022	13.26.55	Cdy00011.JPG									21/09/2022	18/01/2023	Sofie Konradsen	Sofie Konradsen	Cuddeback	Ambush	0	Natural History Museum of Denmark - University of Copenhagen
88424	Gribskov	GS03	55997551	12322258	External	Setup/Pickup	21/09/2022	13.28.48	Cdy00012.JPG									21/09/2022	18/01/2023	Sofie Konradsen	Sofie Konradsen	Cuddeback	Ambush	0	Natural History Museum of Denmark - University of Copenhagen
88425	Gribskov	GS03	55997551	12322258	External	Animal	13/10/2022	02.44.58	Cdy00013.JPG	MAMMALIA	CETARTIODACTYLA	CERVIDAE	Dama	dama		1	Sofie Konradsen	21/09/2022	18/01/2023	Sofie Konradsen	Sofie Konradsen	Cuddeback	Ambush	1	Natural History Museum of Denmark - University of Copenhagen
88426	Gribskov	GS03	55997551	12322258	External	Animal	13/10/2022	02.45.57	Cdy00014.JPG	MAMMALIA	CETARTIODACTYLA	CERVIDAE	Dama	dama		1	Sofie Konradsen	21/09/2022	18/01/2023	Sofie Konradsen	Sofie Konradsen	Cuddeback	Ambush	1	Natural History Museum of Denmark - University of Copenhagen
88427	Gribskov	GS05	55985857	12251345	External	Setup/Pickup	29/09/2022	11.03.28	Cdy00001.JPG									29/09/2022	18/01/2023	Sofie Konradsen	Sofie Konradsen	Cuddeback	Ambush	1	Natural History Museum of Denmark - University of Copenhagen
88428	Gribskov	GS05	55985857	12251345	External	Setup/Pickup	29/09/2022	11.05.14	Cdy00002.JPG									29/09/2022	18/01/2023	Sofie Konradsen	Sofie Konradsen	Cuddeback	Ambush	0	Natural History Museum of Denmark - University of Copenhagen
88429	Gribskov	GS05	55985857	12251345	External	Setup/Pickup	29/09/2022	11.06.57	Cdy00003.JPG									29/09/2022	18/01/2023	Sofie Konradsen	Sofie Konradsen	Cuddeback	Ambush	0	Natural History Museum of Denmark - University of Copenhagen
88430	Gribskov	GS05	55985857	12251345	External	Animal	05/10/2022	08.54.51	Cdy00004.JPG	MAMMALIA	CARNIVORA	FELIDAE	Felis	silvestris		1	Sofie Konradsen	29/09/2022	18/01/2023	Sofie Konradsen	Sofie Konradsen	Cuddeback	Ambush	0	Natural History Museum of Denmark - University of Copenhagen
88431	Gribskov	GS05	55985857	12251345	External	Animal	15/10/2022	00.52.12	Cdy00005.JPG	MAMMALIA	CARNIVORA	CANIDAE	Vulpes	vulpes		1	Sofie Konradsen	29/09/2022	18/01/2023	Sofie Konradsen	Sofie Konradsen	Cuddeback	Ambush	1	Natural History Museum of Denmark - University of Copenhagen
88432	Gribskov	GS05	55985857	12251345	External	Animal	15/10/2022	04.04.10	Cdy00006.JPG	MAMMALIA	CETARTIODACTYLA	CERVIDAE	Capreolus	capreolus		1	Sofie Konradsen	29/09/2022	18/01/2023	Sofie Konradsen	Sofie Konradsen	Cuddeback	Ambush	1	Natural History Museum of Denmark - University of Copenhagen
88433	Gribskov	GS05	55985857	12251345	External	Animal	16/10/2022	18.22.11	Cdy00007.JPG	MAMMALIA	CARNIVORA	FELIDAE	Felis	silvestris		1	Sofie Konradsen	29/09/2022	18/01/2023	Sofie Konradsen	Sofie Konradsen	Cuddeback	Ambush	1	Natural History Museum of Denmark - University of Copenhagen
88434	Gribskov	GS05	55985857	12251345	External	Animal	13/11/2022	13.26.34	Cdy00008.JPG	MAMMALIA	CARNIVORA	FELIDAE	Felis	silvestris		1	Sofie Konradsen	29/09/2022	18/01/2023	Sofie Konradsen	Sofie Konradsen	Cuddeback	Ambush	0	Natural History Museum of Denmark - University of Copenhagen
88435	Gribskov	GS05	55985857	12251345	External	Animal	18/11/2022	18.22.36	Cdy00009.JPG	MAMMALIA	CARNIVORA	FELIDAE	Felis	silvestris		1	Sofie Konradsen	29/09/2022	18/01/2023	Sofie Konradsen	Sofie Konradsen	Cuddeback	Ambush	1	Natural History Museum of Denmark - University of Copenhagen
88436	Gribskov	GS06	56049897	12336124	External	Setup/Pickup	21/09/2022	09.57.17	Cdy00001.JPG									21/09/2022	26/01/2023	Sofie Konradsen	Sofie Konradsen	Cuddeback	Ambush	0	Natural History Museum of Denmark - University of Copenhagen
88437	Gribskov	GS06	56049897	12336124	External	Setup/Pickup	21/09/2022	09.58.20	Cdy00002.JPG									21/09/2022	26/01/2023	Sofie Konradsen	Sofie Konradsen	Cuddeback	Ambush	0	Natural History Museum of Denmark - University of Copenhagen
88438	Gribskov	GS06	56049897	12336124	External	Setup/Pickup	21/09/2022	09.59.20	Cdy00003.JPG									21/09/2022	26/01/2023	Sofie Konradsen	Sofie Konradsen	Cuddeback	Ambush	0	Natural History Museum of Denmark - University of Copenhagen
88439	Gribskov	GS06	56049897	12336124	External	Setup/Pickup	21/09/2022	10.02.25	Cdy00004.JPG									21/09/2022	26/01/2023	Sofie Konradsen	Sofie Konradsen	Cuddeback	Ambush	1	Natural History Museum of Denmark - University of Copenhagen
88440	Gribskov	GS06	56049897	12336124	External	Setup/Pickup	21/09/2022	10.03.24	Cdy00005.JPG									21/09/2022	26/01/2023	Sofie Konradsen	Sofie Konradsen	Cuddeback	Ambush	0	Natural History Museum of Denmark - University of Copenhagen
88441	Gribskov	GS06	56049897	12336124	External	Animal	23/09/2022	12.47.39	Cdy00006.JPG	MAMMALIA	RODENTIA	SCIURIDAE	Sciurus	vulgaris		1	Sofie Konradsen	21/09/2022	26/01/2023	Sofie Konradsen	Sofie Konradsen	Cuddeback	Ambush	0	Natural History Museum of Denmark - University of Copenhagen
88442	Gribskov	GS06	56049897	12336124	External	Animal	30/09/2022	13.56.07	Cdy00007.JPG	AVES	COLUMBIFORMES	COLUMBIDAE	Columba	palumbus		1	Sofie Konradsen	21/09/2022	26/01/2023	Sofie Konradsen	Sofie Konradsen	Cuddeback	Ambush	0	Natural History Museum of Denmark - University of Copenhagen
88443	Gribskov	GS06	56049897	12336124	External	Animal	02/10/2022	16.21.02	Cdy00008.JPG	MAMMALIA	RODENTIA	SCIURIDAE	Sciurus	vulgaris		1	Sofie Konradsen	21/09/2022	26/01/2023	Sofie Konradsen	Sofie Konradsen	Cuddeback	Ambush	1	Natural History Museum of Denmark - University of Copenhagen
88444	Gribskov	GS07	55975708	12331687	External	Setup/Pickup	29/09/2022	14.26.30	Cdy00001.JPG									29/09/2022	16/01/2023	Sofie Konradsen	Sofie Konradsen	Cuddeback	Ambush	1	Natural History Museum of Denmark - University of Copenhagen
88445	Gribskov	GS07	55975708	12331687	External	Setup/Pickup	29/09/2022	14.28.24	Cdy00002.JPG									29/09/2022	16/01/2023	Sofie Konradsen	Sofie Konradsen	Cuddeback	Ambush	0	Natural History Museum of Denmark - University of Copenhagen
88446	Gribskov	GS07	55975708	12331687	External	Setup/Pickup	29/09/2022	14.29.26	Cdy00003.JPG									29/09/2022	16/01/2023	Sofie Konradsen	Sofie Konradsen	Cuddeback	Ambush	0	Natural History Museum of Denmark - University of Copenhagen
88447	Gribskov	GS07	55975708	12331687	External	Setup/Pickup	29/09/2022	14.31.20	Cdy00004.JPG									29/09/2022	16/01/2023	Sofie Konradsen	Sofie Konradsen	Cuddeback	Ambush	1	Natural History Museum of Denmark - University of Copenhagen
88448	Gribskov	GS07	55975708	12331687	External	Setup/Pickup	29/09/2022	14.32.10	Cdy00005.JPG									29/09/2022	16/01/2023	Sofie Konradsen	Sofie Konradsen	Cuddeback	Ambush	1	Natural History Museum of Denmark - University of Copenhagen
88449	Gribskov	GS07	55975708	12331687	External	Setup/Pickup	29/09/2022	14.32.38	Cdy00006.JPG									29/09/2022	16/01/2023	Sofie Konradsen	Sofie Konradsen	Cuddeback	Ambush	0	Natural History Museum of Denmark - University of Copenhagen
88450	Gribskov	GS07	55975708	12331687	External	Setup/Pickup	29/09/2022	14.34.27	Cdy00007.JPG									29/09/2022	16/01/2023	Sofie Konradsen	Sofie Konradsen	Cuddeback	Ambush	1	Natural History Museum of Denmark - University of Copenhagen
88451	Gribskov	GS07	55975708	12331687	External	Animal	29/09/2022	22.11.17	Cdy00008.JPG	MAMMALIA	CARNIVORA	FELIDAE	Felis	silvestris		1	Sofie Konradsen	29/09/2022	16/01/2023	Sofie Konradsen	Sofie Konradsen	Cuddeback	Ambush	1	Natural History Museum of Denmark - University of Copenhagen
88452	Gribskov	GS07	55975708	12331687	External	Animal	07/10/2022	14.27.02	Cdy00009.JPG	MAMMALIA	PRIMATES	HOMINIDAE	Homo	sapiens		1	Sofie Konradsen	29/09/2022	16/01/2023	Sofie Konradsen	Sofie Konradsen	Cuddeback	Ambush	0	Natural History Museum of Denmark - University of Copenhagen
88453	Gribskov	GS07	55975708	12331687	External	Animal	07/10/2022	14.27.28	Cdy00010.JPG	MAMMALIA	PRIMATES	HOMINIDAE	Homo	sapiens		1	Sofie Konradsen	29/09/2022	16/01/2023	Sofie Konradsen	Sofie Konradsen	Cuddeback	Ambush	0	Natural History Museum of Denmark - University of Copenhagen
88454	Gribskov	GS07	55975708	12331687	External	Animal	07/10/2022	14.29.05	Cdy00011.JPG	MAMMALIA	PRIMATES	HOMINIDAE	Homo	sapiens		1	Sofie Konradsen	29/09/2022	16/01/2023	Sofie Konradsen	Sofie Konradsen	Cuddeback	Ambush	0	Natural History Museum of Denmark - University of Copenhagen
88455	Gribskov	GS07	55975708	12331687	External	Animal	08/10/2022	13.28.19	Cdy00012.JPG	MAMMALIA	PRIMATES	HOMINIDAE	Homo	sapiens		1	Sofie Konradsen	29/09/2022	16/01/2023	Sofie Konradsen	Sofie Konradsen	Cuddeback	Ambush	0	Natural History Museum of Denmark - University of Copenhagen
88456	Gribskov	GS07	55975708	12331687	External	Animal	08/10/2022	15.02.02	Cdy00013.JPG	MAMMALIA	PRIMATES	HOMINIDAE	Homo	sapiens		1	Sofie Konradsen	29/09/2022	16/01/2023	Sofie Konradsen	Sofie Konradsen	Cuddeback	Ambush	0	Natural History Museum of Denmark - University of Copenhagen
88457	Gribskov	GS07	55975708	12331687	External	Animal	13/10/2022	16.51.47	Cdy00014.JPG	MAMMALIA	PRIMATES	HOMINIDAE	Homo	sapiens		1	Sofie Konradsen	29/09/2022	16/01/2023	Sofie Konradsen	Sofie Konradsen	Cuddeback	Ambush	1	Natural History Museum of Denmark - University of Copenhagen
88458	Gribskov	GS07	55975708	12331687	External	Animal	13/10/2022	16.52.18	Cdy00015.JPG	MAMMALIA	PRIMATES	HOMINIDAE	Homo	sapiens		1	Sofie Konradsen	29/09/2022	16/01/2023	Sofie Konradsen	Sofie Konradsen	Cuddeback	Ambush	1	Natural History Museum of Denmark - University of Copenhagen
88459	Gribskov	GS07	55975708	12331687	External	Animal	19/10/2022	14.45.00	Cdy00016.JPG	MAMMALIA	CARNIVORA	CANIDAE	Vulpes	vulpes		1	Sofie Konradsen	29/09/2022	16/01/2023	Sofie Konradsen	Sofie Konradsen	Cuddeback	Ambush	0	Natural History Museum of Denmark - University of Copenhagen
88460	Gribskov	GS07	55975708	12331687	External	Animal	20/10/2022	14.38.15	Cdy00017.JPG	MAMMALIA	PRIMATES	HOMINIDAE	Homo	sapiens		1	Sofie Konradsen	29/09/2022	16/01/2023	Sofie Konradsen	Sofie Konradsen	Cuddeback	Ambush	0	Natural History Museum of Denmark - University of Copenhagen
88461	Gribskov	GS07	55975708	12331687	External	Animal	20/10/2022	14.38.37	Cdy00018.JPG	MAMMALIA	PRIMATES	HOMINIDAE	Homo	sapiens		1	Sofie Konradsen	29/09/2022	16/01/2023	Sofie Konradsen	Sofie Konradsen	Cuddeback	Ambush	0	Natural History Museum of Denmark - University of Copenhagen
88462	Gribskov	GS07	55975708	12331687	External	Animal	20/10/2022	14.39.22	Cdy00019.JPG	MAMMALIA	PRIMATES	HOMINIDAE	Homo	sapiens		1	Sofie Konradsen	29/09/2022	16/01/2023	Sofie Konradsen	Sofie Konradsen	Cuddeback	Ambush	0	Natural History Museum of Denmark - University of Copenhagen
88463	Gribskov	GS08	56012468	12286889	External	Setup/Pickup	21/09/2022	12.50.16	Cdy00001.JPG									21/09/2022	23/01/2023	Sofie Konradsen	Sofie Konradsen	Cuddeback	Ambush	0	Natural History Museum of Denmark - University of Copenhagen
88464	Gribskov	GS08	56012468	12286889	External	Setup/Pickup	21/09/2022	12.52.35	Cdy00002.JPG									21/09/2022	23/01/2023	Sofie Konradsen	Sofie Konradsen	Cuddeback	Ambush	0	Natural History Museum of Denmark - University of Copenhagen
88465	Gribskov	GS08	56012468	12286889	External	Setup/Pickup	21/09/2022	12.52.56	Cdy00003.JPG									21/09/2022	23/01/2023	Sofie Konradsen	Sofie Konradsen	Cuddeback	Ambush	0	Natural History Museum of Denmark - University of Copenhagen
88466	Gribskov	GS08	56012468	12286889	External	Animal	21/09/2022	18.49.10	Cdy00004.JPG	MAMMALIA	CETARTIODACTYLA	CERVIDAE	Capreolus	capreolus		1	Sofie Konradsen	21/09/2022	23/01/2023	Sofie Konradsen	Sofie Konradsen	Cuddeback	Ambush	1	Natural History Museum of Denmark - University of Copenhagen
88467	Gribskov	GS08	56012468	12286889	External	Animal	27/09/2022	07.29.44	Cdy00005.JPG	MAMMALIA	CETARTIODACTYLA	CERVIDAE	Capreolus	capreolus		1	Sofie Konradsen	21/09/2022	23/01/2023	Sofie Konradsen	Sofie Konradsen	Cuddeback	Ambush	1	Natural History Museum of Denmark - University of Copenhagen
88468	Gribskov	GS08	56012468	12286889	External	Animal	27/09/2022	07.31.55	Cdy00006.JPG	MAMMALIA	CETARTIODACTYLA	CERVIDAE	Capreolus	capreolus		1	Sofie Konradsen	21/09/2022	23/01/2023	Sofie Konradsen	Sofie Konradsen	Cuddeback	Ambush	1	Natural History Museum of Denmark - University of Copenhagen
88469	Gribskov	GS08	56012468	12286889	External	Animal	03/10/2022	00.27.10	Cdy00007.JPG	MAMMALIA	CETARTIODACTYLA	CERVIDAE	Dama	dama		1	Sofie Konradsen	21/09/2022	23/01/2023	Sofie Konradsen	Sofie Konradsen	Cuddeback	Ambush	1	Natural History Museum of Denmark - University of Copenhagen
88470	Gribskov	GS08	56012468	12286889	External	Animal	12/10/2022	01.39.13	Cdy00008.JPG	MAMMALIA	CETARTIODACTYLA	CERVIDAE	Capreolus	capreolus		1	Sofie Konradsen	21/09/2022	23/01/2023	Sofie Konradsen	Sofie Konradsen	Cuddeback	Ambush	1	Natural History Museum of Denmark - University of Copenhagen
88471	Gribskov	GS08	56012468	12286889	External	Animal	16/10/2022	18.17.33	Cdy00009.JPG	MAMMALIA	CETARTIODACTYLA	CERVIDAE	Capreolus	capreolus		1	Sofie Konradsen	21/09/2022	23/01/2023	Sofie Konradsen	Sofie Konradsen	Cuddeback	Ambush	1	Natural History Museum of Denmark - University of Copenhagen
88472	Gribskov	GS08	56012468	12286889	External	Animal	16/10/2022	19.16.16	Cdy00010.JPG	MAMMALIA	CETARTIODACTYLA	CERVIDAE	Capreolus	capreolus		1	Sofie Konradsen	21/09/2022	23/01/2023	Sofie Konradsen	Sofie Konradsen	Cuddeback	Ambush	1	Natural History Museum of Denmark - University of Copenhagen
88473	Gribskov	GS08	56012468	12286889	External	Animal	19/10/2022	04.58.08	Cdy00011.JPG	MAMMALIA	CETARTIODACTYLA	CERVIDAE	Capreolus	capreolus		1	Sofie Konradsen	21/09/2022	23/01/2023	Sofie Konradsen	Sofie Konradsen	Cuddeback	Ambush	1	Natural History Museum of Denmark - University of Copenhagen
88474	Gribskov	GS08	56012468	12286889	External	Animal	19/10/2022	18.55.59	Cdy00012.JPG	MAMMALIA	CETARTIODACTYLA	CERVIDAE	Capreolus	capreolus		1	Sofie Konradsen	21/09/2022	23/01/2023	Sofie Konradsen	Sofie Konradsen	Cuddeback	Ambush	1	Natural History Museum of Denmark - University of Copenhagen
88475	Gribskov	GS08	56012468	12286889	External	Animal	20/10/2022	20.47.16	Cdy00013.JPG	MAMMALIA	CETARTIODACTYLA	CERVIDAE	Capreolus	capreolus		1	Sofie Konradsen	21/09/2022	23/01/2023	Sofie Konradsen	Sofie Konradsen	Cuddeback	Ambush	1	Natural History Museum of Denmark - University of Copenhagen
88476	Gribskov	GS08	56012468	12286889	External	Animal	22/10/2022	19.27.52	Cdy00014.JPG	MAMMALIA	CETARTIODACTYLA	CERVIDAE	Capreolus	capreolus		1	Sofie Konradsen	21/09/2022	23/01/2023	Sofie Konradsen	Sofie Konradsen	Cuddeback	Ambush	1	Natural History Museum of Denmark - University of Copenhagen
88477	Gribskov	GS08	56012468	12286889	External	Animal	02/11/2022	19.40.56	Cdy00015.JPG	MAMMALIA	CETARTIODACTYLA	CERVIDAE	Dama	dama		1	Sofie Konradsen	21/09/2022	23/01/2023	Sofie Konradsen	Sofie Konradsen	Cuddeback	Ambush	1	Natural History Museum of Denmark - University of Copenhagen
88478	Gribskov	GS08	56012468	12286889	External	Animal	02/11/2022	22.25.17	Cdy00016.JPG	MAMMALIA	CETARTIODACTYLA	CERVIDAE	Dama	dama		1	Sofie Konradsen	21/09/2022	23/01/2023	Sofie Konradsen	Sofie Konradsen	Cuddeback	Ambush	1	Natural History Museum of Denmark - University of Copenhagen
88479	Gribskov	GS08	56012468	12286889	External	Animal	20/11/2022	06.34.13	Cdy00017.JPG	MAMMALIA	CARNIVORA	CANIDAE	Vulpes	vulpes		1	Sofie Konradsen	21/09/2022	23/01/2023	Sofie Konradsen	Sofie Konradsen	Cuddeback	Ambush	1	Natural History Museum of Denmark - University of Copenhagen
88480	Gribskov	GS08	56012468	12286889	External	Blank	25/11/2022	08.40.22	Cdy00018.JPG									21/09/2022	23/01/2023	Sofie Konradsen	Sofie Konradsen	Cuddeback	Ambush	1	Natural History Museum of Denmark - University of Copenhagen
88481	Gribskov	GS09	56000458	12352685	External	Setup/Pickup	27/09/2022	13.45.40	Cdy00001.JPG									27/09/2022	16/01/2023	Sofie Konradsen	Sofie Konradsen	Cuddeback	Ambush	1	Natural History Museum of Denmark - University of Copenhagen
88482	Gribskov	GS09	56000458	12352685	External	Setup/Pickup	27/09/2022	13.46.58	Cdy00002.JPG									27/09/2022	16/01/2023	Sofie Konradsen	Sofie Konradsen	Cuddeback	Ambush	1	Natural History Museum of Denmark - University of Copenhagen
88483	Gribskov	GS09	56000458	12352685	External	Setup/Pickup	27/09/2022	13.52.35	Cdy00003.JPG									27/09/2022	16/01/2023	Sofie Konradsen	Sofie Konradsen	Cuddeback	Ambush	1	Natural History Museum of Denmark - University of Copenhagen
88484	Gribskov	GS09	56000458	12352685	External	Setup/Pickup	27/09/2022	13.54.44	Cdy00004.JPG									27/09/2022	16/01/2023	Sofie Konradsen	Sofie Konradsen	Cuddeback	Ambush	0	Natural History Museum of Denmark - University of Copenhagen
88485	Gribskov	GS09	56000458	12352685	External	Setup/Pickup	27/09/2022	13.55.46	Cdy00005.JPG									27/09/2022	16/01/2023	Sofie Konradsen	Sofie Konradsen	Cuddeback	Ambush	0	Natural History Museum of Denmark - University of Copenhagen
88486	Gribskov	GS09	56000458	12352685	External	Animal	01/10/2022	11.16.52	Cdy00006.JPG	MAMMALIA	PRIMATES	HOMINIDAE	Homo	sapiens		1	Sofie Konradsen	27/09/2022	16/01/2023	Sofie Konradsen	Sofie Konradsen	Cuddeback	Ambush	1	Natural History Museum of Denmark - University of Copenhagen
88487	Gribskov	GS09	56000458	12352685	External	Animal	07/10/2022	13.50.15	Cdy00007.JPG	MAMMALIA	PRIMATES	HOMINIDAE	Homo	sapiens		1	Sofie Konradsen	27/09/2022	16/01/2023	Sofie Konradsen	Sofie Konradsen	Cuddeback	Ambush	0	Natural History Museum of Denmark - University of Copenhagen
88488	Gribskov	GS09	56000458	12352685	External	Animal	09/10/2022	10.41.59	Cdy00008.JPG	MAMMALIA	PRIMATES	HOMINIDAE	Homo	sapiens		1	Sofie Konradsen	27/09/2022	16/01/2023	Sofie Konradsen	Sofie Konradsen	Cuddeback	Ambush	1	Natural History Museum of Denmark - University of Copenhagen
88488	Gribskov	GS09	56000458	12352685	External	Animal	09/10/2022	10.41.59	Cdy00008.JPG	MAMMALIA	CARNIVORA	CANIDAE	Canis	lupus familiaris		1	Sofie Konradsen	27/09/2022	16/01/2023	Sofie Konradsen	Sofie Konradsen	Cuddeback	Ambush	1	Natural History Museum of Denmark - University of Copenhagen
88489	Gribskov	GS09	56000458	12352685	External	Animal	09/10/2022	10.42.13	Cdy00009.JPG	MAMMALIA	PRIMATES	HOMINIDAE	Homo	sapiens		1	Sofie Konradsen	27/09/2022	16/01/2023	Sofie Konradsen	Sofie Konradsen	Cuddeback	Ambush	0	Natural History Museum of Denmark - University of Copenhagen
88489	Gribskov	GS09	56000458	12352685	External	Animal	09/10/2022	10.42.13	Cdy00009.JPG	MAMMALIA	CARNIVORA	CANIDAE	Canis	lupus familiaris		1	Sofie Konradsen	27/09/2022	16/01/2023	Sofie Konradsen	Sofie Konradsen	Cuddeback	Ambush	0	Natural History Museum of Denmark - University of Copenhagen
88490	Gribskov	GS09	56000458	12352685	External	Animal	24/10/2022	22.07.09	Cdy00010.JPG	MAMMALIA	CETARTIODACTYLA	CERVIDAE	Dama	dama		1	Sofie Konradsen	27/09/2022	16/01/2023	Sofie Konradsen	Sofie Konradsen	Cuddeback	Ambush	1	Natural History Museum of Denmark - University of Copenhagen
88491	Gribskov	GS10	56010956	12344159	External	Setup/Pickup	20/09/2022	16.06.33	Cdy00001.JPG									20/09/2022	18/01/2023	Sofie Konradsen	Sofie Konradsen	Cuddeback	Ambush	0	Natural History Museum of Denmark - University of Copenhagen
88492	Gribskov	GS10	56010956	12344159	External	Setup/Pickup	20/09/2022	16.09.17	Cdy00002.JPG									20/09/2022	18/01/2023	Sofie Konradsen	Sofie Konradsen	Cuddeback	Ambush	1	Natural History Museum of Denmark - University of Copenhagen
88493	Gribskov	GS10	56010956	12344159	External	Setup/Pickup	20/09/2022	16.10.29	Cdy00003.JPG									20/09/2022	18/01/2023	Sofie Konradsen	Sofie Konradsen	Cuddeback	Ambush	0	Natural History Museum of Denmark - University of Copenhagen
88494	Gribskov	GS10	56010956	12344159	External	Blank	29/09/2022	04.15.38	Cdy00004.JPG									20/09/2022	18/01/2023	Sofie Konradsen	Sofie Konradsen	Cuddeback	Ambush	1	Natural History Museum of Denmark - University of Copenhagen
88495	Gribskov	GS10	56010956	12344159	External	Animal	04/10/2022	02.30.11	Cdy00005.JPG	MAMMALIA	CARNIVORA	MUSTELIDAE	Martes	martes		1	Sofie Konradsen	20/09/2022	18/01/2023	Sofie Konradsen	Sofie Konradsen	Cuddeback	Ambush	1	Natural History Museum of Denmark - University of Copenhagen
88496	Gribskov	GS10	56010956	12344159	External	Blank	16/10/2022	15.26.20	Cdy00006.JPG									20/09/2022	18/01/2023	Sofie Konradsen	Sofie Konradsen	Cuddeback	Ambush	1	Natural History Museum of Denmark - University of Copenhagen
88497	Gribskov	GS10	56010956	12344159	External	Blank	17/10/2022	05.22.03	Cdy00007.JPG									20/09/2022	18/01/2023	Sofie Konradsen	Sofie Konradsen	Cuddeback	Ambush	1	Natural History Museum of Denmark - University of Copenhagen
88498	Gribskov	GS10	56010956	12344159	External	Animal	31/10/2022	15.00.48	Cdy00008.JPG	MAMMALIA	RODENTIA	MURIDAE	Apodemus	flavicollis		1	Sofie Konradsen	20/09/2022	18/01/2023	Sofie Konradsen	Sofie Konradsen	Cuddeback	Ambush	1	Natural History Museum of Denmark - University of Copenhagen
88499	Gribskov	GS10	56010956	12344159	External	Animal	31/10/2022	15.28.39	Cdy00009.JPG	MAMMALIA	RODENTIA	MURIDAE	Apodemus	flavicollis		1	Sofie Konradsen	20/09/2022	18/01/2023	Sofie Konradsen	Sofie Konradsen	Cuddeback	Ambush	1	Natural History Museum of Denmark - University of Copenhagen
88500	Gribskov	GS10	56010956	12344159	External	Animal	31/10/2022	16.42.15	Cdy00010.JPG	MAMMALIA	RODENTIA	MURIDAE	Apodemus	flavicollis		1	Sofie Konradsen	20/09/2022	18/01/2023	Sofie Konradsen	Sofie Konradsen	Cuddeback	Ambush	1	Natural History Museum of Denmark - University of Copenhagen
88501	Gribskov	GS10	56010956	12344159	External	Animal	01/11/2022	16.20.34	Cdy00011.JPG	MAMMALIA	RODENTIA	MURIDAE	Apodemus	flavicollis		1	Sofie Konradsen	20/09/2022	18/01/2023	Sofie Konradsen	Sofie Konradsen	Cuddeback	Ambush	1	Natural History Museum of Denmark - University of Copenhagen
88502	Gribskov	GS10	56010956	12344159	External	Animal	01/11/2022	16.45.42	Cdy00012.JPG	MAMMALIA	RODENTIA	MURIDAE	Apodemus	flavicollis		1	Sofie Konradsen	20/09/2022	18/01/2023	Sofie Konradsen	Sofie Konradsen	Cuddeback	Ambush	1	Natural History Museum of Denmark - University of Copenhagen
88503	Gribskov	GS10	56010956	12344159	External	Animal	02/11/2022	15.10.53	Cdy00013.JPG	MAMMALIA	RODENTIA	MURIDAE	Apodemus	flavicollis		1	Sofie Konradsen	20/09/2022	18/01/2023	Sofie Konradsen	Sofie Konradsen	Cuddeback	Ambush	1	Natural History Museum of Denmark - University of Copenhagen
88504	Gribskov	GS10	56010956	12344159	External	Animal	02/11/2022	17.24.55	Cdy00014.JPG	MAMMALIA	RODENTIA	MURIDAE	Apodemus	flavicollis		1	Sofie Konradsen	20/09/2022	18/01/2023	Sofie Konradsen	Sofie Konradsen	Cuddeback	Ambush	1	Natural History Museum of Denmark - University of Copenhagen
88505	Gribskov	GS11	56038342	12252850	External	Setup/Pickup	27/09/2022	09.52.39	Cdy00001.JPG									27/09/2022	26/01/2023	Sofie Konradsen	Sofie Konradsen	Cuddeback	Ambush	1	Natural History Museum of Denmark - University of Copenhagen
88506	Gribskov	GS11	56038342	12252850	External	Setup/Pickup	27/09/2022	09.54.20	Cdy00002.JPG									27/09/2022	26/01/2023	Sofie Konradsen	Sofie Konradsen	Cuddeback	Ambush	1	Natural History Museum of Denmark - University of Copenhagen
88507	Gribskov	GS11	56038342	12252850	External	Animal	04/10/2022	06.21.27	Cdy00003.JPG	MAMMALIA	CARNIVORA	FELIDAE	Felis	silvestris		1	Sofie Konradsen	27/09/2022	26/01/2023	Sofie Konradsen	Sofie Konradsen	Cuddeback	Ambush	1	Natural History Museum of Denmark - University of Copenhagen
88508	Gribskov	GS11	56038342	12252850	External	Animal	14/10/2022	11.23.36	Cdy00004.JPG	MAMMALIA	CARNIVORA	FELIDAE	Felis	silvestris		1	Sofie Konradsen	27/09/2022	26/01/2023	Sofie Konradsen	Sofie Konradsen	Cuddeback	Ambush	0	Natural History Museum of Denmark - University of Copenhagen
88509	Gribskov	GS11	56038342	12252850	External	Blank	20/10/2022	17.30.36	Cdy00005.JPG									27/09/2022	26/01/2023	Sofie Konradsen	Sofie Konradsen	Cuddeback	Ambush	0	Natural History Museum of Denmark - University of Copenhagen
88510	Gribskov	GS11	56038342	12252850	External	Animal	05/11/2022	14.52.16	Cdy00006.JPG	MAMMALIA	CARNIVORA	FELIDAE	Felis	silvestris		1	Sofie Konradsen	27/09/2022	26/01/2023	Sofie Konradsen	Sofie Konradsen	Cuddeback	Ambush	0	Natural History Museum of Denmark - University of Copenhagen
88511	Gribskov	GS12	56030277	12335503	External	Setup/Pickup	27/09/2022	12.04.35	Cdy00001.JPG									27/09/2022	26/01/2023	Sofie Konradsen	Sofie Konradsen	Cuddeback	Ambush	0	Natural History Museum of Denmark - University of Copenhagen
88512	Gribskov	GS12	56030277	12335503	External	Animal	16/10/2022	12.12.53	Cdy00002.JPG	MAMMALIA	PRIMATES	HOMINIDAE	Homo	sapiens		1	Sofie Konradsen	27/09/2022	26/01/2023	Sofie Konradsen	Sofie Konradsen	Cuddeback	Ambush	0	Natural History Museum of Denmark - University of Copenhagen
88513	Gribskov	GS12	56030277	12335503	External	Animal	16/10/2022	12.15.39	Cdy00003.JPG	MAMMALIA	PRIMATES	HOMINIDAE	Homo	sapiens		1	Sofie Konradsen	27/09/2022	26/01/2023	Sofie Konradsen	Sofie Konradsen	Cuddeback	Ambush	0	Natural History Museum of Denmark - University of Copenhagen
88514	Gribskov	GS12	56030277	12335503	External	Animal	03/11/2022	20.23.10	Cdy00004.JPG	MAMMALIA	CETARTIODACTYLA	CERVIDAE	Capreolus	capreolus		1	Sofie Konradsen	27/09/2022	26/01/2023	Sofie Konradsen	Sofie Konradsen	Cuddeback	Ambush	1	Natural History Museum of Denmark - University of Copenhagen
88515	Gribskov	GS12	56030277	12335503	External	Blank	06/11/2022	06.58.27	Cdy00005.JPG									27/09/2022	26/01/2023	Sofie Konradsen	Sofie Konradsen	Cuddeback	Ambush	1	Natural History Museum of Denmark - University of Copenhagen
88516	Gribskov	GS12	56030277	12335503	External	Blank	07/11/2022	11.32.54	Cdy00006.JPG									27/09/2022	26/01/2023	Sofie Konradsen	Sofie Konradsen	Cuddeback	Ambush	0	Natural History Museum of Denmark - University of Copenhagen
88517	Gribskov	GS12	56030277	12335503	External	Blank	07/11/2022	11.33.12	Cdy00007.JPG									27/09/2022	26/01/2023	Sofie Konradsen	Sofie Konradsen	Cuddeback	Ambush	0	Natural History Museum of Denmark - University of Copenhagen
88518	Gribskov	GS12	56030277	12335503	External	Blank	07/11/2022	11.33.30	Cdy00008.JPG									27/09/2022	26/01/2023	Sofie Konradsen	Sofie Konradsen	Cuddeback	Ambush	0	Natural History Museum of Denmark - University of Copenhagen
88519	Gribskov	GS13	55960820	12340270	External	Setup/Pickup	29/09/2022	15.42.37	Cdy00001.JPG									29/09/2022	16/01/2023	Sofie Konradsen	Sofie Konradsen	Cuddeback	Ambush	1	Natural History Museum of Denmark - University of Copenhagen
88520	Gribskov	GS13	55960820	12340270	External	Setup/Pickup	29/09/2022	15.44.54	Cdy00002.JPG									29/09/2022	16/01/2023	Sofie Konradsen	Sofie Konradsen	Cuddeback	Ambush	1	Natural History Museum of Denmark - University of Copenhagen
88521	Gribskov	GS13	55960820	12340270	External	Animal	30/09/2022	09.27.01	Cdy00003.JPG	MAMMALIA	CARNIVORA	FELIDAE	Felis	silvestris		1	Sofie Konradsen	29/09/2022	16/01/2023	Sofie Konradsen	Sofie Konradsen	Cuddeback	Ambush	1	Natural History Museum of Denmark - University of Copenhagen
88522	Gribskov	GS13	55960820	12340270	External	Animal	04/10/2022	03.16.11	Cdy00004.JPG	MAMMALIA	CARNIVORA	MUSTELIDAE	Martes	martes		1	Sofie Konradsen	29/09/2022	16/01/2023	Sofie Konradsen	Sofie Konradsen	Cuddeback	Ambush	1	Natural History Museum of Denmark - University of Copenhagen
88523	Gribskov	GS14	55980259	12269959	External	Setup/Pickup	29/09/2022	13.18.41	Cdy00001.JPG									29/09/2022	18/01/2023	Sofie Konradsen	Sofie Konradsen	Cuddeback	Ambush	0	Natural History Museum of Denmark - University of Copenhagen
88524	Gribskov	GS14	55980259	12269959	External	Setup/Pickup	29/09/2022	13.18.52	Cdy00002.JPG									29/09/2022	18/01/2023	Sofie Konradsen	Sofie Konradsen	Cuddeback	Ambush	0	Natural History Museum of Denmark - University of Copenhagen
88525	Gribskov	GS14	55980259	12269959	External	Setup/Pickup	29/09/2022	13.20.50	Cdy00003.JPG									29/09/2022	18/01/2023	Sofie Konradsen	Sofie Konradsen	Cuddeback	Ambush	0	Natural History Museum of Denmark - University of Copenhagen
88526	Gribskov	GS14	55980259	12269959	External	Setup/Pickup	29/09/2022	13.20.59	Cdy00004.JPG									29/09/2022	18/01/2023	Sofie Konradsen	Sofie Konradsen	Cuddeback	Ambush	0	Natural History Museum of Denmark - University of Copenhagen
88527	Gribskov	GS14	55980259	12269959	External	Animal	02/10/2022	12.48.42	Cdy00005.JPG	MAMMALIA	PRIMATES	HOMINIDAE	Homo	sapiens		1	Sofie Konradsen	29/09/2022	18/01/2023	Sofie Konradsen	Sofie Konradsen	Cuddeback	Ambush	0	Natural History Museum of Denmark - University of Copenhagen
88528	Gribskov	GS14	55980259	12269959	External	Animal	02/10/2022	12.49.01	Cdy00006.JPG	MAMMALIA	PRIMATES	HOMINIDAE	Homo	sapiens		1	Sofie Konradsen	29/09/2022	18/01/2023	Sofie Konradsen	Sofie Konradsen	Cuddeback	Ambush	1	Natural History Museum of Denmark - University of Copenhagen
88529	Gribskov	GS14	55980259	12269959	External	Blank	11/10/2022	05.27.21	Cdy00007.JPG									29/09/2022	18/01/2023	Sofie Konradsen	Sofie Konradsen	Cuddeback	Ambush	1	Natural History Museum of Denmark - University of Copenhagen
88530	Gribskov	GS14	55980259	12269959	External	Blank	11/10/2022	19.05.38	Cdy00008.JPG									29/09/2022	18/01/2023	Sofie Konradsen	Sofie Konradsen	Cuddeback	Ambush	1	Natural History Museum of Denmark - University of Copenhagen
88531	Gribskov	GS14	55980259	12269959	External	Animal	15/10/2022	15.08.04	Cdy00009.JPG	MAMMALIA	PRIMATES	HOMINIDAE	Homo	sapiens		1	Sofie Konradsen	29/09/2022	18/01/2023	Sofie Konradsen	Sofie Konradsen	Cuddeback	Ambush	0	Natural History Museum of Denmark - University of Copenhagen
88532	Gribskov	GS14	55980259	12269959	External	Animal	17/10/2022	07.07.07	Cdy00010.JPG	MAMMALIA	CETARTIODACTYLA	CERVIDAE	Capreolus	capreolus		1	Sofie Konradsen	29/09/2022	18/01/2023	Sofie Konradsen	Sofie Konradsen	Cuddeback	Ambush	1	Natural History Museum of Denmark - University of Copenhagen
88533	Gribskov	GS14	55980259	12269959	External	Animal	20/10/2022	04.25.34	Cdy00011.JPG	MAMMALIA	CETARTIODACTYLA	CERVIDAE	Capreolus	capreolus		1	Sofie Konradsen	29/09/2022	18/01/2023	Sofie Konradsen	Sofie Konradsen	Cuddeback	Ambush	1	Natural History Museum of Denmark - University of Copenhagen
88534	Gribskov	GS14	55980259	12269959	External	Animal	20/10/2022	08.37.33	Cdy00012.JPG	MAMMALIA	CETARTIODACTYLA	CERVIDAE	Capreolus	capreolus		1	Sofie Konradsen	29/09/2022	18/01/2023	Sofie Konradsen	Sofie Konradsen	Cuddeback	Ambush	1	Natural History Museum of Denmark - University of Copenhagen
88535	Gribskov	GS14	55980259	12269959	External	Animal	21/10/2022	19.06.48	Cdy00013.JPG	MAMMALIA	CETARTIODACTYLA	CERVIDAE	Capreolus	capreolus		1	Sofie Konradsen	29/09/2022	18/01/2023	Sofie Konradsen	Sofie Konradsen	Cuddeback	Ambush	1	Natural History Museum of Denmark - University of Copenhagen
88536	Gribskov	GS14	55980259	12269959	External	Animal	01/11/2022	15.26.14	Cdy00014.JPG	MAMMALIA	PRIMATES	HOMINIDAE	Homo	sapiens		1	Sofie Konradsen	29/09/2022	18/01/2023	Sofie Konradsen	Sofie Konradsen	Cuddeback	Ambush	1	Natural History Museum of Denmark - University of Copenhagen
88537	Gribskov	GS14	55980259	12269959	External	Animal	14/11/2022	22.00.47	Cdy00015.JPG	MAMMALIA	CETARTIODACTYLA	CERVIDAE	Capreolus	capreolus		1	Sofie Konradsen	29/09/2022	18/01/2023	Sofie Konradsen	Sofie Konradsen	Cuddeback	Ambush	1	Natural History Museum of Denmark - University of Copenhagen
88538	Gribskov	GS14	55980259	12269959	External	Animal	16/11/2022	21.21.26	Cdy00016.JPG	MAMMALIA	CETARTIODACTYLA	CERVIDAE	Capreolus	capreolus		1	Sofie Konradsen	29/09/2022	18/01/2023	Sofie Konradsen	Sofie Konradsen	Cuddeback	Ambush	1	Natural History Museum of Denmark - University of Copenhagen
88539	Gribskov	GS14	55980259	12269959	External	Unidentifiable	22/11/2022	18.29.33	Cdy00017.JPG									29/09/2022	18/01/2023	Sofie Konradsen	Sofie Konradsen	Cuddeback	Ambush	1	Natural History Museum of Denmark - University of Copenhagen
88540	Gribskov	GS14	55980259	12269959	External	Animal	22/11/2022	18.31.10	Cdy00018.JPG	MAMMALIA	CETARTIODACTYLA	CERVIDAE	Capreolus	capreolus		1	Sofie Konradsen	29/09/2022	18/01/2023	Sofie Konradsen	Sofie Konradsen	Cuddeback	Ambush	1	Natural History Museum of Denmark - University of Copenhagen
88541	Gribskov	GS14	55980259	12269959	External	Animal	23/11/2022	05.23.42	Cdy00019.JPG	MAMMALIA	CETARTIODACTYLA	CERVIDAE	Capreolus	capreolus		1	Sofie Konradsen	29/09/2022	18/01/2023	Sofie Konradsen	Sofie Konradsen	Cuddeback	Ambush	1	Natural History Museum of Denmark - University of Copenhagen
88542	Gribskov	GS14	55980259	12269959	External	Animal	23/11/2022	12.13.39	Cdy00020.JPG	MAMMALIA	PRIMATES	HOMINIDAE	Homo	sapiens		1	Sofie Konradsen	29/09/2022	18/01/2023	Sofie Konradsen	Sofie Konradsen	Cuddeback	Ambush	0	Natural History Museum of Denmark - University of Copenhagen
88543	Gribskov	GS14	55980259	12269959	External	Animal	23/11/2022	12.18.37	Cdy00021.JPG	MAMMALIA	PRIMATES	HOMINIDAE	Homo	sapiens		1	Sofie Konradsen	29/09/2022	18/01/2023	Sofie Konradsen	Sofie Konradsen	Cuddeback	Ambush	0	Natural History Museum of Denmark - University of Copenhagen
88544	Gribskov	GS14	55980259	12269959	External	Unidentifiable	05/12/2022	18.58.30	Cdy00022.JPG									29/09/2022	18/01/2023	Sofie Konradsen	Sofie Konradsen	Cuddeback	Ambush	1	Natural History Museum of Denmark - University of Copenhagen
88545	Gribskov	GS15.1	55985294	12338509	External	Setup/Pickup	27/09/2022	14.27.18	Cdy00001.JPG									27/09/2022	30/10/2022	Sofie Konradsen	Sofie Konradsen	Cuddeback	Ambush	0	Natural History Museum of Denmark - University of Copenhagen
88546	Gribskov	GS15.1	55985294	12338509	External	Setup/Pickup	27/09/2022	14.30.00	Cdy00002.JPG									27/09/2022	30/10/2022	Sofie Konradsen	Sofie Konradsen	Cuddeback	Ambush	0	Natural History Museum of Denmark - University of Copenhagen
88547	Gribskov	GS15.1	55985294	12338509	External	Animal	08/10/2022	05.19.34	Cdy00003.JPG	MAMMALIA	CETARTIODACTYLA	CERVIDAE	Capreolus	capreolus		1	Sofie Konradsen	27/09/2022	30/10/2022	Sofie Konradsen	Sofie Konradsen	Cuddeback	Ambush	1	Natural History Museum of Denmark - University of Copenhagen
88548	Gribskov	GS15.1	55985294	12338509	External	Animal	11/10/2022	16.18.09	Cdy00004.JPG	MAMMALIA	PRIMATES	HOMINIDAE	Homo	sapiens		1	Sofie Konradsen	27/09/2022	30/10/2022	Sofie Konradsen	Sofie Konradsen	Cuddeback	Ambush	0	Natural History Museum of Denmark - University of Copenhagen
88549	Gribskov	GS15.1	55985294	12338509	External	Animal	25/10/2022	00.37.55	Cdy00005.JPG	MAMMALIA	CETARTIODACTYLA	CERVIDAE	Dama	dama		1	Sofie Konradsen	27/09/2022	30/10/2022	Sofie Konradsen	Sofie Konradsen	Cuddeback	Ambush	1	Natural History Museum of Denmark - University of Copenhagen
88550	Gribskov	GS15.1	55985294	12338509	External	Unidentifiable	29/10/2022	18.47.07	Cdy00006.JPG									27/09/2022	30/10/2022	Sofie Konradsen	Sofie Konradsen	Cuddeback	Ambush	1	Natural History Museum of Denmark - University of Copenhagen
88551	Gribskov	GS15.1	55985294	12338509	External	Setup/Pickup	30/10/2022	10.18.55	Cdy00007.JPG									27/09/2022	30/10/2022	Sofie Konradsen	Sofie Konradsen	Cuddeback	Ambush	0	Natural History Museum of Denmark - University of Copenhagen
88552	Gribskov	GS15.1	55985294	12338509	External	Setup/Pickup	30/10/2022	10.19.15	Cdy00008.JPG									27/09/2022	30/10/2022	Sofie Konradsen	Sofie Konradsen	Cuddeback	Ambush	0	Natural History Museum of Denmark - University of Copenhagen
88553	Gribskov	GS15.2	55985294	12338509	External	Setup/Pickup	30/10/2022	10.29.34	Cdy00001.JPG									30/10/2022	26/01/2023	Sofie Konradsen	Sofie Konradsen	Cuddeback	Ambush	0	Natural History Museum of Denmark - University of Copenhagen
88554	Gribskov	GS15.2	55985294	12338509	External	Animal	02/11/2022	13.35.27	Cdy00002.JPG	MAMMALIA	CARNIVORA	CANIDAE	Canis	lupus familiaris		1	Sofie Konradsen	30/10/2022	26/01/2023	Sofie Konradsen	Sofie Konradsen	Cuddeback	Ambush	0	Natural History Museum of Denmark - University of Copenhagen
88555	Gribskov	GS15.2	55985294	12338509	External	Animal	02/11/2022	13.35.46	Cdy00003.JPG	MAMMALIA	CARNIVORA	CANIDAE	Canis	lupus familiaris		1	Sofie Konradsen	30/10/2022	26/01/2023	Sofie Konradsen	Sofie Konradsen	Cuddeback	Ambush	0	Natural History Museum of Denmark - University of Copenhagen
88556	Gribskov	GS15.2	55985294	12338509	External	Animal	04/11/2022	21.36.09	Cdy00004.JPG	MAMMALIA	CARNIVORA	CANIDAE	Vulpes	vulpes		1	Sofie Konradsen	30/10/2022	26/01/2023	Sofie Konradsen	Sofie Konradsen	Cuddeback	Ambush	1	Natural History Museum of Denmark - University of Copenhagen
88557	Gribskov	GS15.2	55985294	12338509	External	Animal	05/11/2022	00.52.15	Cdy00005.JPG	MAMMALIA	CETARTIODACTYLA	CERVIDAE	Dama	dama		1	Sofie Konradsen	30/10/2022	26/01/2023	Sofie Konradsen	Sofie Konradsen	Cuddeback	Ambush	1	Natural History Museum of Denmark - University of Copenhagen
88558	Gribskov	GS15.2	55985294	12338509	External	Animal	05/11/2022	00.54.25	Cdy00006.JPG	MAMMALIA	CETARTIODACTYLA	CERVIDAE	Dama	dama		1	Sofie Konradsen	30/10/2022	26/01/2023	Sofie Konradsen	Sofie Konradsen	Cuddeback	Ambush	1	Natural History Museum of Denmark - University of Copenhagen
88559	Gribskov	GS15.2	55985294	12338509	External	Animal	05/11/2022	23.35.49	Cdy00007.JPG	MAMMALIA	CARNIVORA	FELIDAE	Felis	silvestris		1	Sofie Konradsen	30/10/2022	26/01/2023	Sofie Konradsen	Sofie Konradsen	Cuddeback	Ambush	1	Natural History Museum of Denmark - University of Copenhagen
88560	Gribskov	GS15.2	55985294	12338509	External	Unidentifiable	12/11/2022	02.05.01	Cdy00008.JPG									30/10/2022	26/01/2023	Sofie Konradsen	Sofie Konradsen	Cuddeback	Ambush	1	Natural History Museum of Denmark - University of Copenhagen
88561	Gribskov	GS15.2	55985294	12338509	External	Animal	18/11/2022	13.46.56	Cdy00009.JPG	MAMMALIA	CARNIVORA	CANIDAE	Canis	lupus familiaris		1	Sofie Konradsen	30/10/2022	26/01/2023	Sofie Konradsen	Sofie Konradsen	Cuddeback	Ambush	0	Natural History Museum of Denmark - University of Copenhagen
88562	Gribskov	GS15.2	55985294	12338509	External	Unidentifiable	19/11/2022	02.10.05	Cdy00010.JPG									30/10/2022	26/01/2023	Sofie Konradsen	Sofie Konradsen	Cuddeback	Ambush	1	Natural History Museum of Denmark - University of Copenhagen
88563	Gribskov	GS15.2	55985294	12338509	External	Blank	29/11/2022	17.18.16	Cdy00011.JPG									30/10/2022	26/01/2023	Sofie Konradsen	Sofie Konradsen	Cuddeback	Ambush	1	Natural History Museum of Denmark - University of Copenhagen
88564	Gribskov	GS15.2	55985294	12338509	External	Animal	01/12/2022	23.44.05	Cdy00012.JPG	MAMMALIA	CETARTIODACTYLA	CERVIDAE	Dama	dama		1	Sofie Konradsen	30/10/2022	26/01/2023	Sofie Konradsen	Sofie Konradsen	Cuddeback	Ambush	1	Natural History Museum of Denmark - University of Copenhagen
88565	Gribskov	GS15.2	55985294	12338509	External	Animal	02/12/2022	14.58.50	Cdy00013.JPG	MAMMALIA	PRIMATES	HOMINIDAE	Homo	sapiens		1	Sofie Konradsen	30/10/2022	26/01/2023	Sofie Konradsen	Sofie Konradsen	Cuddeback	Ambush	0	Natural History Museum of Denmark - University of Copenhagen
88566	Gribskov	GS15.2	55985294	12338509	External	Animal	02/12/2022	23.27.57	Cdy00014.JPG	MAMMALIA	CETARTIODACTYLA	CERVIDAE	Dama	dama		1	Sofie Konradsen	30/10/2022	26/01/2023	Sofie Konradsen	Sofie Konradsen	Cuddeback	Ambush	1	Natural History Museum of Denmark - University of Copenhagen
88567	Gribskov	GS15.2	55985294	12338509	External	Animal	07/12/2022	03.31.44	Cdy00015.JPG	MAMMALIA	CARNIVORA	FELIDAE	Felis	silvestris		1	Sofie Konradsen	30/10/2022	26/01/2023	Sofie Konradsen	Sofie Konradsen	Cuddeback	Ambush	1	Natural History Museum of Denmark - University of Copenhagen
88568	Gribskov	GS16	56013364	12314545	External	Setup/Pickup	21/09/2022	11.08.10	Cdy00001.JPG									21/09/2022	26/01/2023	Sofie Konradsen	Sofie Konradsen	Cuddeback	Ambush	0	Natural History Museum of Denmark - University of Copenhagen
88569	Gribskov	GS16	56013364	12314545	External	Setup/Pickup	21/09/2022	11.08.53	Cdy00002.JPG									21/09/2022	26/01/2023	Sofie Konradsen	Sofie Konradsen	Cuddeback	Ambush	0	Natural History Museum of Denmark - University of Copenhagen
88570	Gribskov	GS16	56013364	12314545	External	Setup/Pickup	21/09/2022	11.19.11	Cdy00003.JPG									21/09/2022	26/01/2023	Sofie Konradsen	Sofie Konradsen	Cuddeback	Ambush	0	Natural History Museum of Denmark - University of Copenhagen
88571	Gribskov	GS16	56013364	12314545	External	Setup/Pickup	21/09/2022	11.21.40	Cdy00004.JPG									21/09/2022	26/01/2023	Sofie Konradsen	Sofie Konradsen	Cuddeback	Ambush	0	Natural History Museum of Denmark - University of Copenhagen
88572	Gribskov	GS16	56013364	12314545	External	Setup/Pickup	21/09/2022	11.23.42	Cdy00005.JPG									21/09/2022	26/01/2023	Sofie Konradsen	Sofie Konradsen	Cuddeback	Ambush	0	Natural History Museum of Denmark - University of Copenhagen
88573	Gribskov	GS16	56013364	12314545	External	Setup/Pickup	21/09/2022	11.24.48	Cdy00006.JPG									21/09/2022	26/01/2023	Sofie Konradsen	Sofie Konradsen	Cuddeback	Ambush	0	Natural History Museum of Denmark - University of Copenhagen
88574	Gribskov	GS16	56013364	12314545	External	Setup/Pickup	21/09/2022	11.27.41	Cdy00007.JPG									21/09/2022	26/01/2023	Sofie Konradsen	Sofie Konradsen	Cuddeback	Ambush	0	Natural History Museum of Denmark - University of Copenhagen
88575	Gribskov	GS16	56013364	12314545	External	Animal	28/09/2022	07.21.56	Cdy00008.JPG	MAMMALIA	CETARTIODACTYLA	CERVIDAE	Dama	dama		1	Sofie Konradsen	21/09/2022	26/01/2023	Sofie Konradsen	Sofie Konradsen	Cuddeback	Ambush	1	Natural History Museum of Denmark - University of Copenhagen
88576	Gribskov	GS16	56013364	12314545	External	Animal	07/10/2022	02.52.32	Cdy00009.JPG	MAMMALIA	CETARTIODACTYLA	CERVIDAE	Dama	dama		1	Sofie Konradsen	21/09/2022	26/01/2023	Sofie Konradsen	Sofie Konradsen	Cuddeback	Ambush	1	Natural History Museum of Denmark - University of Copenhagen
88577	Gribskov	GS16	56013364	12314545	External	Animal	07/10/2022	02.53.31	Cdy00010.JPG	MAMMALIA	CETARTIODACTYLA	CERVIDAE	Dama	dama		1	Sofie Konradsen	21/09/2022	26/01/2023	Sofie Konradsen	Sofie Konradsen	Cuddeback	Ambush	1	Natural History Museum of Denmark - University of Copenhagen
88578	Gribskov	GS18	56003044	12328661	External	Setup/Pickup	27/09/2022	15.46.26	Cdy00001.JPG									27/09/2022	18/01/2023	Sofie Konradsen	Sofie Konradsen	Cuddeback	Ambush	0	Natural History Museum of Denmark - University of Copenhagen
88579	Gribskov	GS18	56003044	12328661	External	Setup/Pickup	27/09/2022	15.48.49	Cdy00002.JPG									27/09/2022	18/01/2023	Sofie Konradsen	Sofie Konradsen	Cuddeback	Ambush	0	Natural History Museum of Denmark - University of Copenhagen
88580	Gribskov	GS18	56003044	12328661	External	Animal	05/10/2022	03.16.22	Cdy00003.JPG	MAMMALIA	CETARTIODACTYLA	CERVIDAE	Capreolus	capreolus		1	Sofie Konradsen	27/09/2022	18/01/2023	Sofie Konradsen	Sofie Konradsen	Cuddeback	Ambush	1	Natural History Museum of Denmark - University of Copenhagen
88581	Gribskov	GS18	56003044	12328661	External	Animal	05/10/2022	03.17.21	Cdy00004.JPG	MAMMALIA	CETARTIODACTYLA	CERVIDAE	Capreolus	capreolus		1	Sofie Konradsen	27/09/2022	18/01/2023	Sofie Konradsen	Sofie Konradsen	Cuddeback	Ambush	1	Natural History Museum of Denmark - University of Copenhagen
88582	Gribskov	GS18	56003044	12328661	External	Animal	05/10/2022	09.41.02	Cdy00005.JPG	MAMMALIA	CARNIVORA	CANIDAE	Vulpes	vulpes		1	Sofie Konradsen	27/09/2022	18/01/2023	Sofie Konradsen	Sofie Konradsen	Cuddeback	Ambush	0	Natural History Museum of Denmark - University of Copenhagen
88583	Gribskov	GS18	56003044	12328661	External	Animal	05/10/2022	22.47.12	Cdy00006.JPG	MAMMALIA	CETARTIODACTYLA	CERVIDAE	Dama	dama		1	Sofie Konradsen	27/09/2022	18/01/2023	Sofie Konradsen	Sofie Konradsen	Cuddeback	Ambush	1	Natural History Museum of Denmark - University of Copenhagen
88584	Gribskov	GS18	56003044	12328661	External	Animal	05/10/2022	22.48.38	Cdy00007.JPG	MAMMALIA	CETARTIODACTYLA	CERVIDAE	Dama	dama		1	Sofie Konradsen	27/09/2022	18/01/2023	Sofie Konradsen	Sofie Konradsen	Cuddeback	Ambush	1	Natural History Museum of Denmark - University of Copenhagen
88585	Gribskov	GS18	56003044	12328661	External	Animal	06/10/2022	23.26.01	Cdy00008.JPG	MAMMALIA	CETARTIODACTYLA	CERVIDAE	Dama	dama		1	Sofie Konradsen	27/09/2022	18/01/2023	Sofie Konradsen	Sofie Konradsen	Cuddeback	Ambush	1	Natural History Museum of Denmark - University of Copenhagen
88586	Gribskov	GS18	56003044	12328661	External	Animal	09/10/2022	04.00.22	Cdy00009.JPG	MAMMALIA	CETARTIODACTYLA	CERVIDAE	Cervus	elaphus		1	Sofie Konradsen	27/09/2022	18/01/2023	Sofie Konradsen	Sofie Konradsen	Cuddeback	Ambush	1	Natural History Museum of Denmark - University of Copenhagen
88587	Gribskov	GS18	56003044	12328661	External	Animal	16/10/2022	02.13.56	Cdy00010.JPG	MAMMALIA	CETARTIODACTYLA	CERVIDAE	Dama	dama		1	Sofie Konradsen	27/09/2022	18/01/2023	Sofie Konradsen	Sofie Konradsen	Cuddeback	Ambush	1	Natural History Museum of Denmark - University of Copenhagen
88588	Gribskov	GS18	56003044	12328661	External	Animal	27/10/2022	05.32.43	Cdy00011.JPG	MAMMALIA	CETARTIODACTYLA	CERVIDAE	Dama	dama		1	Sofie Konradsen	27/09/2022	18/01/2023	Sofie Konradsen	Sofie Konradsen	Cuddeback	Ambush	1	Natural History Museum of Denmark - University of Copenhagen
88589	Gribskov	GS18	56003044	12328661	External	Animal	27/10/2022	19.41.44	Cdy00012.JPG	MAMMALIA	CARNIVORA	CANIDAE	Vulpes	vulpes		1	Sofie Konradsen	27/09/2022	18/01/2023	Sofie Konradsen	Sofie Konradsen	Cuddeback	Ambush	1	Natural History Museum of Denmark - University of Copenhagen
88590	Gribskov	GS18	56003044	12328661	External	Animal	02/11/2022	02.30.16	Cdy00013.JPG	MAMMALIA	CARNIVORA	MUSTELIDAE	Martes	martes		1	Sofie Konradsen	27/09/2022	18/01/2023	Sofie Konradsen	Sofie Konradsen	Cuddeback	Ambush	1	Natural History Museum of Denmark - University of Copenhagen
88591	Gribskov	GS18	56003044	12328661	External	Animal	14/11/2022	21.57.06	Cdy00014.JPG	MAMMALIA	CETARTIODACTYLA	CERVIDAE	Dama	dama		1	Sofie Konradsen	27/09/2022	18/01/2023	Sofie Konradsen	Sofie Konradsen	Cuddeback	Ambush	1	Natural History Museum of Denmark - University of Copenhagen
88592	Gribskov	GS18	56003044	12328661	External	Animal	14/11/2022	21.58.25	Cdy00015.JPG	MAMMALIA	CETARTIODACTYLA	CERVIDAE	Dama	dama		1	Sofie Konradsen	27/09/2022	18/01/2023	Sofie Konradsen	Sofie Konradsen	Cuddeback	Ambush	1	Natural History Museum of Denmark - University of Copenhagen
88593	Gribskov	GS18	56003044	12328661	External	Animal	14/11/2022	21.59.24	Cdy00016.JPG	MAMMALIA	CETARTIODACTYLA	CERVIDAE	Dama	dama		1	Sofie Konradsen	27/09/2022	18/01/2023	Sofie Konradsen	Sofie Konradsen	Cuddeback	Ambush	1	Natural History Museum of Denmark - University of Copenhagen
88594	Gribskov	GS18	56003044	12328661	External	Animal	21/11/2022	11.12.55	Cdy00017.JPG	MAMMALIA	CARNIVORA	CANIDAE	Vulpes	vulpes		1	Sofie Konradsen	27/09/2022	18/01/2023	Sofie Konradsen	Sofie Konradsen	Cuddeback	Ambush	0	Natural History Museum of Denmark - University of Copenhagen
88595	Gribskov	GS18	56003044	12328661	External	Animal	23/11/2022	23.38.12	Cdy00018.JPG	MAMMALIA	CETARTIODACTYLA	CERVIDAE	Dama	dama		1	Sofie Konradsen	27/09/2022	18/01/2023	Sofie Konradsen	Sofie Konradsen	Cuddeback	Ambush	1	Natural History Museum of Denmark - University of Copenhagen
88596	Gribskov	GS18	56003044	12328661	External	Animal	23/11/2022	23.39.37	Cdy00019.JPG	MAMMALIA	CETARTIODACTYLA	CERVIDAE	Dama	dama		1	Sofie Konradsen	27/09/2022	18/01/2023	Sofie Konradsen	Sofie Konradsen	Cuddeback	Ambush	1	Natural History Museum of Denmark - University of Copenhagen
88597	Gribskov	GS18	56003044	12328661	External	Animal	23/11/2022	23.40.36	Cdy00020.JPG	MAMMALIA	CETARTIODACTYLA	CERVIDAE	Dama	dama		1	Sofie Konradsen	27/09/2022	18/01/2023	Sofie Konradsen	Sofie Konradsen	Cuddeback	Ambush	1	Natural History Museum of Denmark - University of Copenhagen
88598	Gribskov	GS18	56003044	12328661	External	Unidentifiable	24/11/2022	01.54.24	Cdy00021.JPG									27/09/2022	18/01/2023	Sofie Konradsen	Sofie Konradsen	Cuddeback	Ambush	1	Natural History Museum of Denmark - University of Copenhagen
88599	Gribskov	GS18	56003044	12328661	External	Animal	28/11/2022	21.06.57	Cdy00022.JPG	MAMMALIA	CARNIVORA	CANIDAE	Vulpes	vulpes		1	Sofie Konradsen	27/09/2022	18/01/2023	Sofie Konradsen	Sofie Konradsen	Cuddeback	Ambush	1	Natural History Museum of Denmark - University of Copenhagen
88600	Gribskov	GS18	56003044	12328661	External	Animal	01/12/2022	22.57.09	Cdy00023.JPG	MAMMALIA	CETARTIODACTYLA	CERVIDAE	Dama	dama		1	Sofie Konradsen	27/09/2022	18/01/2023	Sofie Konradsen	Sofie Konradsen	Cuddeback	Ambush	1	Natural History Museum of Denmark - University of Copenhagen
88601	Gribskov	GS18	56003044	12328661	External	Animal	01/12/2022	22.58.09	Cdy00024.JPG	MAMMALIA	CETARTIODACTYLA	CERVIDAE	Dama	dama		1	Sofie Konradsen	27/09/2022	18/01/2023	Sofie Konradsen	Sofie Konradsen	Cuddeback	Ambush	1	Natural History Museum of Denmark - University of Copenhagen
88602	Gribskov	GS18	56003044	12328661	External	Animal	14/12/2022	08.34.46	Cdy00025.JPG	MAMMALIA	CARNIVORA	CANIDAE	Vulpes	vulpes		1	Sofie Konradsen	27/09/2022	18/01/2023	Sofie Konradsen	Sofie Konradsen	Cuddeback	Ambush	1	Natural History Museum of Denmark - University of Copenhagen
88603	Gribskov	GS18	56003044	12328661	External	Animal	26/12/2022	20.23.20	Cdy00026.JPG	MAMMALIA	CETARTIODACTYLA	CERVIDAE	Dama	dama		1	Sofie Konradsen	27/09/2022	18/01/2023	Sofie Konradsen	Sofie Konradsen	Cuddeback	Ambush	1	Natural History Museum of Denmark - University of Copenhagen
88604	Gribskov	GS19	56039340	12273022	External	Setup/Pickup	27/09/2022	10.27.41	Cdy00001.JPG									27/09/2022	26/01/2023	Sofie Konradsen	Sofie Konradsen	Cuddeback	Ambush	0	Natural History Museum of Denmark - University of Copenhagen
88605	Gribskov	GS19	56039340	12273022	External	Setup/Pickup	27/09/2022	10.29.34	Cdy00002.JPG									27/09/2022	26/01/2023	Sofie Konradsen	Sofie Konradsen	Cuddeback	Ambush	0	Natural History Museum of Denmark - University of Copenhagen
88606	Gribskov	GS19	56039340	12273022	External	Setup/Pickup	27/09/2022	10.29.43	Cdy00003.JPG									27/09/2022	26/01/2023	Sofie Konradsen	Sofie Konradsen	Cuddeback	Ambush	0	Natural History Museum of Denmark - University of Copenhagen
88607	Gribskov	GS19	56039340	12273022	External	Setup/Pickup	27/09/2022	10.31.26	Cdy00004.JPG									27/09/2022	26/01/2023	Sofie Konradsen	Sofie Konradsen	Cuddeback	Ambush	0	Natural History Museum of Denmark - University of Copenhagen
88608	Gribskov	GS19	56039340	12273022	External	Animal	03/10/2022	10.56.05	Cdy00005.JPG	AVES	PASSERIFORMES	PARIDAE	Parus	caeruleus		1	Sofie Konradsen	27/09/2022	26/01/2023	Sofie Konradsen	Sofie Konradsen	Cuddeback	Ambush	0	Natural History Museum of Denmark - University of Copenhagen
88609	Gribskov	GS19	56039340	12273022	External	Animal	07/10/2022	18.11.02	Cdy00006.JPG	MAMMALIA	CETARTIODACTYLA	CERVIDAE	Capreolus	capreolus		1	Sofie Konradsen	27/09/2022	26/01/2023	Sofie Konradsen	Sofie Konradsen	Cuddeback	Ambush	1	Natural History Museum of Denmark - University of Copenhagen
88610	Gribskov	GS19	56039340	12273022	External	Animal	24/10/2022	22.15.15	Cdy00007.JPG	MAMMALIA	CETARTIODACTYLA	CERVIDAE	Capreolus	capreolus		1	Sofie Konradsen	27/09/2022	26/01/2023	Sofie Konradsen	Sofie Konradsen	Cuddeback	Ambush	1	Natural History Museum of Denmark - University of Copenhagen
88611	Gribskov	GS20	55969222	12269762	External	Setup/Pickup	29/09/2022	12.38.12	Cdy00001.JPG									29/09/2022	18/01/2023	Sofie Konradsen	Sofie Konradsen	Cuddeback	Ambush	1	Natural History Museum of Denmark - University of Copenhagen
88612	Gribskov	GS20	55969222	12269762	External	Setup/Pickup	29/09/2022	12.39.11	Cdy00002.JPG									29/09/2022	18/01/2023	Sofie Konradsen	Sofie Konradsen	Cuddeback	Ambush	1	Natural History Museum of Denmark - University of Copenhagen
88613	Gribskov	GS20	55969222	12269762	External	Setup/Pickup	29/09/2022	12.40.11	Cdy00003.JPG									29/09/2022	18/01/2023	Sofie Konradsen	Sofie Konradsen	Cuddeback	Ambush	1	Natural History Museum of Denmark - University of Copenhagen
88614	Gribskov	GS20	55969222	12269762	External	Setup/Pickup	29/09/2022	12.41.44	Cdy00004.JPG									29/09/2022	18/01/2023	Sofie Konradsen	Sofie Konradsen	Cuddeback	Ambush	1	Natural History Museum of Denmark - University of Copenhagen
88615	Gribskov	GS20	55969222	12269762	External	Setup/Pickup	29/09/2022	12.43.08	Cdy00005.JPG									29/09/2022	18/01/2023	Sofie Konradsen	Sofie Konradsen	Cuddeback	Ambush	1	Natural History Museum of Denmark - University of Copenhagen
88616	Gribskov	GS20	55969222	12269762	External	Setup/Pickup	29/09/2022	12.45.04	Cdy00006.JPG									29/09/2022	18/01/2023	Sofie Konradsen	Sofie Konradsen	Cuddeback	Ambush	1	Natural History Museum of Denmark - University of Copenhagen
88617	Gribskov	GS20	55969222	12269762	External	Blank	14/10/2022	15.45.47	Cdy00007.JPG									29/09/2022	18/01/2023	Sofie Konradsen	Sofie Konradsen	Cuddeback	Ambush	1	Natural History Museum of Denmark - University of Copenhagen
88618	Gribskov	GS20	55969222	12269762	External	Blank	18/10/2022	15.29.55	Cdy00008.JPG									29/09/2022	18/01/2023	Sofie Konradsen	Sofie Konradsen	Cuddeback	Ambush	1	Natural History Museum of Denmark - University of Copenhagen
88619	Gribskov	GS20	55969222	12269762	External	Animal	23/10/2022	14.09.02	Cdy00009.JPG	MAMMALIA	PRIMATES	HOMINIDAE	Homo	sapiens		1	Sofie Konradsen	29/09/2022	18/01/2023	Sofie Konradsen	Sofie Konradsen	Cuddeback	Ambush	0	Natural History Museum of Denmark - University of Copenhagen
88620	Gribskov	GS20	55969222	12269762	External	Blank	26/10/2022	16.11.32	Cdy00010.JPG									29/09/2022	18/01/2023	Sofie Konradsen	Sofie Konradsen	Cuddeback	Ambush	1	Natural History Museum of Denmark - University of Copenhagen
88621	Gribskov	GS20	55969222	12269762	External	Blank	29/10/2022	02.12.53	Cdy00011.JPG									29/09/2022	18/01/2023	Sofie Konradsen	Sofie Konradsen	Cuddeback	Ambush	1	Natural History Museum of Denmark - University of Copenhagen
88622	Gribskov	GS20	55969222	12269762	External	Blank	29/10/2022	14.26.24	Cdy00012.JPG									29/09/2022	18/01/2023	Sofie Konradsen	Sofie Konradsen	Cuddeback	Ambush	0	Natural History Museum of Denmark - University of Copenhagen
88623	Gribskov	GS20	55969222	12269762	External	Blank	29/10/2022	20.49.56	Cdy00013.JPG									29/09/2022	18/01/2023	Sofie Konradsen	Sofie Konradsen	Cuddeback	Ambush	1	Natural History Museum of Denmark - University of Copenhagen
88624	Gribskov	GS20	55969222	12269762	External	Blank	01/11/2022	01.18.34	Cdy00014.JPG									29/09/2022	18/01/2023	Sofie Konradsen	Sofie Konradsen	Cuddeback	Ambush	1	Natural History Museum of Denmark - University of Copenhagen
88625	Gribskov	GS20	55969222	12269762	External	Animal	01/11/2022	18.11.17	Cdy00015.JPG	MAMMALIA	PRIMATES	HOMINIDAE	Homo	sapiens		1	Sofie Konradsen	29/09/2022	18/01/2023	Sofie Konradsen	Sofie Konradsen	Cuddeback	Ambush	1	Natural History Museum of Denmark - University of Copenhagen
88626	Gribskov	GS21	56002336	12269338	External	Setup/Pickup	29/09/2022	09.57.24	Cdy00001.JPG									29/09/2022	23/01/2023	Sofie Konradsen	Sofie Konradsen	Cuddeback	Ambush	1	Natural History Museum of Denmark - University of Copenhagen
88627	Gribskov	GS21	56002336	12269338	External	Setup/Pickup	29/09/2022	09.58.43	Cdy00002.JPG									29/09/2022	23/01/2023	Sofie Konradsen	Sofie Konradsen	Cuddeback	Ambush	1	Natural History Museum of Denmark - University of Copenhagen
88628	Gribskov	GS21	56002336	12269338	External	Blank	29/09/2022	12.55.45	Cdy00003.JPG									29/09/2022	23/01/2023	Sofie Konradsen	Sofie Konradsen	Cuddeback	Ambush	1	Natural History Museum of Denmark - University of Copenhagen
88629	Gribskov	GS21	56002336	12269338	External	Blank	30/09/2022	10.21.59	Cdy00004.JPG									29/09/2022	23/01/2023	Sofie Konradsen	Sofie Konradsen	Cuddeback	Ambush	1	Natural History Museum of Denmark - University of Copenhagen
88630	Gribskov	GS21	56002336	12269338	External	Blank	01/10/2022	17.27.02	Cdy00005.JPG									29/09/2022	23/01/2023	Sofie Konradsen	Sofie Konradsen	Cuddeback	Ambush	1	Natural History Museum of Denmark - University of Copenhagen
88631	Gribskov	GS21	56002336	12269338	External	Animal	04/10/2022	19.13.14	Cdy00006.JPG	MAMMALIA	CETARTIODACTYLA	CERVIDAE	Capreolus	capreolus		1	Sofie Konradsen	29/09/2022	23/01/2023	Sofie Konradsen	Sofie Konradsen	Cuddeback	Ambush	1	Natural History Museum of Denmark - University of Copenhagen
88632	Gribskov	GS21	56002336	12269338	External	Animal	06/10/2022	10.54.40	Cdy00007.JPG	MAMMALIA	CETARTIODACTYLA	CERVIDAE	Capreolus	capreolus		1	Sofie Konradsen	29/09/2022	23/01/2023	Sofie Konradsen	Sofie Konradsen	Cuddeback	Ambush	0	Natural History Museum of Denmark - University of Copenhagen
88633	Gribskov	GS21	56002336	12269338	External	Unidentifiable	06/10/2022	18.21.36	Cdy00008.JPG									29/09/2022	23/01/2023	Sofie Konradsen	Sofie Konradsen	Cuddeback	Ambush	1	Natural History Museum of Denmark - University of Copenhagen
88634	Gribskov	GS21	56002336	12269338	External	Animal	08/10/2022	06.05.56	Cdy00009.JPG	MAMMALIA	CETARTIODACTYLA	CERVIDAE	Capreolus	capreolus		1	Sofie Konradsen	29/09/2022	23/01/2023	Sofie Konradsen	Sofie Konradsen	Cuddeback	Ambush	1	Natural History Museum of Denmark - University of Copenhagen
88635	Gribskov	GS21	56002336	12269338	External	Animal	08/10/2022	17.17.55	Cdy00010.JPG	MAMMALIA	CETARTIODACTYLA	CERVIDAE	Capreolus	capreolus		1	Sofie Konradsen	29/09/2022	23/01/2023	Sofie Konradsen	Sofie Konradsen	Cuddeback	Ambush	0	Natural History Museum of Denmark - University of Copenhagen
88636	Gribskov	GS22	56040292	12305009	External	Setup/Pickup	03/10/2022	09.20.11	Cdy00001.JPG									03/10/2022	26/01/2023	Sofie Konradsen	Sofie Konradsen	Cuddeback	Ambush	1	Natural History Museum of Denmark - University of Copenhagen
88637	Gribskov	GS22	56040292	12305009	External	Setup/Pickup	03/10/2022	09.21.39	Cdy00002.JPG									03/10/2022	26/01/2023	Sofie Konradsen	Sofie Konradsen	Cuddeback	Ambush	1	Natural History Museum of Denmark - University of Copenhagen
88638	Gribskov	GS22	56040292	12305009	External	Setup/Pickup	03/10/2022	09.23.51	Cdy00003.JPG									03/10/2022	26/01/2023	Sofie Konradsen	Sofie Konradsen	Cuddeback	Ambush	1	Natural History Museum of Denmark - University of Copenhagen
88639	Gribskov	GS22	56040292	12305009	External	Blank	03/10/2022	09.25.13	Cdy00004.JPG									03/10/2022	26/01/2023	Sofie Konradsen	Sofie Konradsen	Cuddeback	Ambush	1	Natural History Museum of Denmark - University of Copenhagen
88640	Gribskov	GS22	56040292	12305009	External	Animal	08/10/2022	14.05.05	Cdy00005.JPG	MAMMALIA	RODENTIA	SCIURIDAE	Sciurus	vulgaris		1	Sofie Konradsen	03/10/2022	26/01/2023	Sofie Konradsen	Sofie Konradsen	Cuddeback	Ambush	1	Natural History Museum of Denmark - University of Copenhagen
88641	Gribskov	GS22	56040292	12305009	External	Animal	13/10/2022	08.49.50	Cdy00006.JPG	MAMMALIA	RODENTIA	SCIURIDAE	Sciurus	vulgaris		1	Sofie Konradsen	03/10/2022	26/01/2023	Sofie Konradsen	Sofie Konradsen	Cuddeback	Ambush	1	Natural History Museum of Denmark - University of Copenhagen
88642	Gribskov	GS22	56040292	12305009	External	Animal	16/10/2022	10.15.34	Cdy00007.JPG	MAMMALIA	RODENTIA	SCIURIDAE	Sciurus	vulgaris		1	Sofie Konradsen	03/10/2022	26/01/2023	Sofie Konradsen	Sofie Konradsen	Cuddeback	Ambush	1	Natural History Museum of Denmark - University of Copenhagen
88643	Gribskov	GS22	56040292	12305009	External	Animal	17/10/2022	14.40.13	Cdy00008.JPG	MAMMALIA	RODENTIA	SCIURIDAE	Sciurus	vulgaris		1	Sofie Konradsen	03/10/2022	26/01/2023	Sofie Konradsen	Sofie Konradsen	Cuddeback	Ambush	1	Natural History Museum of Denmark - University of Copenhagen
88644	Gribskov	GS22	56040292	12305009	External	Animal	19/10/2022	10.02.03	Cdy00009.JPG	MAMMALIA	PRIMATES	HOMINIDAE	Homo	sapiens		1	Sofie Konradsen	03/10/2022	26/01/2023	Sofie Konradsen	Sofie Konradsen	Cuddeback	Ambush	1	Natural History Museum of Denmark - University of Copenhagen
88645	Gribskov	GS22	56040292	12305009	External	Animal	19/10/2022	10.03.02	Cdy00010.JPG	MAMMALIA	PRIMATES	HOMINIDAE	Homo	sapiens		1	Sofie Konradsen	03/10/2022	26/01/2023	Sofie Konradsen	Sofie Konradsen	Cuddeback	Ambush	1	Natural History Museum of Denmark - University of Copenhagen
88646	Gribskov	GS22	56040292	12305009	External	Animal	19/10/2022	10.12.09	Cdy00011.JPG	MAMMALIA	PRIMATES	HOMINIDAE	Homo	sapiens		1	Sofie Konradsen	03/10/2022	26/01/2023	Sofie Konradsen	Sofie Konradsen	Cuddeback	Ambush	1	Natural History Museum of Denmark - University of Copenhagen
88647	Gribskov	GS22	56040292	12305009	External	Animal	19/10/2022	10.13.20	Cdy00012.JPG	MAMMALIA	PRIMATES	HOMINIDAE	Homo	sapiens		1	Sofie Konradsen	03/10/2022	26/01/2023	Sofie Konradsen	Sofie Konradsen	Cuddeback	Ambush	1	Natural History Museum of Denmark - University of Copenhagen
88648	Gribskov	GS22	56040292	12305009	External	Unidentifiable	19/10/2022	11.01.46	Cdy00013.JPG									03/10/2022	26/01/2023	Sofie Konradsen	Sofie Konradsen	Cuddeback	Ambush	1	Natural History Museum of Denmark - University of Copenhagen
88649	Gribskov	GS22	56040292	12305009	External	Animal	19/10/2022	14.32.18	Cdy00014.JPG	MAMMALIA	PRIMATES	HOMINIDAE	Homo	sapiens		1	Sofie Konradsen	03/10/2022	26/01/2023	Sofie Konradsen	Sofie Konradsen	Cuddeback	Ambush	0	Natural History Museum of Denmark - University of Copenhagen
88650	Gribskov	GS22	56040292	12305009	External	Animal	19/10/2022	14.32.37	Cdy00015.JPG	MAMMALIA	PRIMATES	HOMINIDAE	Homo	sapiens		1	Sofie Konradsen	03/10/2022	26/01/2023	Sofie Konradsen	Sofie Konradsen	Cuddeback	Ambush	0	Natural History Museum of Denmark - University of Copenhagen
88651	Gribskov	GS22	56040292	12305009	External	Animal	19/10/2022	14.33.03	Cdy00016.JPG	MAMMALIA	PRIMATES	HOMINIDAE	Homo	sapiens		1	Sofie Konradsen	03/10/2022	26/01/2023	Sofie Konradsen	Sofie Konradsen	Cuddeback	Ambush	0	Natural History Museum of Denmark - University of Copenhagen
88652	Gribskov	GS22	56040292	12305009	External	Animal	19/10/2022	14.33.22	Cdy00017.JPG	MAMMALIA	PRIMATES	HOMINIDAE	Homo	sapiens		1	Sofie Konradsen	03/10/2022	26/01/2023	Sofie Konradsen	Sofie Konradsen	Cuddeback	Ambush	0	Natural History Museum of Denmark - University of Copenhagen
88653	Gribskov	GS22	56040292	12305009	External	Animal	30/10/2022	14.14.37	Cdy00018.JPG	MAMMALIA	RODENTIA	SCIURIDAE	Sciurus	vulgaris		1	Sofie Konradsen	03/10/2022	26/01/2023	Sofie Konradsen	Sofie Konradsen	Cuddeback	Ambush	0	Natural History Museum of Denmark - University of Copenhagen
88654	Gribskov	GS23	56038703	12358264	External	Setup/Pickup	20/09/2022	13.10.28	Cdy00001.JPG									20/09/2022	03/01/2023	Sofie Konradsen	Sofie Konradsen	Cuddeback	Ambush	1	Natural History Museum of Denmark - University of Copenhagen
88655	Gribskov	GS23	56038703	12358264	External	Setup/Pickup	20/09/2022	13.13.32	Cdy00002.JPG									20/09/2022	03/01/2023	Sofie Konradsen	Sofie Konradsen	Cuddeback	Ambush	1	Natural History Museum of Denmark - University of Copenhagen
88656	Gribskov	GS23	56038703	12358264	External	Setup/Pickup	20/09/2022	13.14.40	Cdy00003.JPG									20/09/2022	03/01/2023	Sofie Konradsen	Sofie Konradsen	Cuddeback	Ambush	1	Natural History Museum of Denmark - University of Copenhagen
88657	Gribskov	GS23	56038703	12358264	External	Animal	24/09/2022	04.19.36	Cdy00004.JPG	MAMMALIA	CETARTIODACTYLA	CERVIDAE	Capreolus	capreolus		1	Sofie Konradsen	20/09/2022	03/01/2023	Sofie Konradsen	Sofie Konradsen	Cuddeback	Ambush	1	Natural History Museum of Denmark - University of Copenhagen
88658	Gribskov	GS23	56038703	12358264	External	Blank	05/10/2022	11.53.16	Cdy00005.JPG									20/09/2022	03/01/2023	Sofie Konradsen	Sofie Konradsen	Cuddeback	Ambush	1	Natural History Museum of Denmark - University of Copenhagen
88659	Gribskov	GS23	56038703	12358264	External	Animal	10/10/2022	07.27.01	Cdy00006.JPG	MAMMALIA	CARNIVORA	FELIDAE	Felis	silvestris		1	Sofie Konradsen	20/09/2022	03/01/2023	Sofie Konradsen	Sofie Konradsen	Cuddeback	Ambush	1	Natural History Museum of Denmark - University of Copenhagen
88660	Gribskov	GS23	56038703	12358264	External	Animal	21/10/2022	20.58.22	Cdy00007.JPG	MAMMALIA	CETARTIODACTYLA	CERVIDAE	Dama	dama		1	Sofie Konradsen	20/09/2022	03/01/2023	Sofie Konradsen	Sofie Konradsen	Cuddeback	Ambush	1	Natural History Museum of Denmark - University of Copenhagen
88661	Gribskov	GS24	55989491	12319368	External	Setup/Pickup	27/09/2022	15.21.24	Cdy00001.JPG									27/09/2022	18/01/2023	Sofie Konradsen	Sofie Konradsen	Cuddeback	Ambush	0	Natural History Museum of Denmark - University of Copenhagen
88662	Gribskov	GS24	55989491	12319368	External	Blank	06/10/2022	15.19.28	Cdy00002.JPG									27/09/2022	18/01/2023	Sofie Konradsen	Sofie Konradsen	Cuddeback	Ambush	0	Natural History Museum of Denmark - University of Copenhagen
88663	Gribskov	GS24	55989491	12319368	External	Blank	07/10/2022	14.00.37	Cdy00003.JPG									27/09/2022	18/01/2023	Sofie Konradsen	Sofie Konradsen	Cuddeback	Ambush	0	Natural History Museum of Denmark - University of Copenhagen
88664	Gribskov	GS24	55989491	12319368	External	Blank	18/10/2022	15.02.40	Cdy00004.JPG									27/09/2022	18/01/2023	Sofie Konradsen	Sofie Konradsen	Cuddeback	Ambush	0	Natural History Museum of Denmark - University of Copenhagen
88665	Gribskov	GS24	55989491	12319368	External	Blank	19/10/2022	08.46.50	Cdy00005.JPG									27/09/2022	18/01/2023	Sofie Konradsen	Sofie Konradsen	Cuddeback	Ambush	0	Natural History Museum of Denmark - University of Copenhagen
88666	Gribskov	GS24	55989491	12319368	External	Blank	20/10/2022	14.55.59	Cdy00006.JPG									27/09/2022	18/01/2023	Sofie Konradsen	Sofie Konradsen	Cuddeback	Ambush	0	Natural History Museum of Denmark - University of Copenhagen
88667	Gribskov	GS25	56029164	12354979	External	Setup/Pickup	20/09/2022	13.58.54	Cdy00001.JPG									20/09/2022	16/01/2023	Sofie Konradsen	Sofie Konradsen	Cuddeback	Ambush	0	Natural History Museum of Denmark - University of Copenhagen
88668	Gribskov	GS25	56029164	12354979	External	Setup/Pickup	20/09/2022	13.59.02	Cdy00002.JPG									20/09/2022	16/01/2023	Sofie Konradsen	Sofie Konradsen	Cuddeback	Ambush	0	Natural History Museum of Denmark - University of Copenhagen
88669	Gribskov	GS25	56029164	12354979	External	Setup/Pickup	20/09/2022	13.59.11	Cdy00003.JPG									20/09/2022	16/01/2023	Sofie Konradsen	Sofie Konradsen	Cuddeback	Ambush	0	Natural History Museum of Denmark - University of Copenhagen
88670	Gribskov	GS25	56029164	12354979	External	Setup/Pickup	20/09/2022	13.59.18	Cdy00004.JPG									20/09/2022	16/01/2023	Sofie Konradsen	Sofie Konradsen	Cuddeback	Ambush	0	Natural History Museum of Denmark - University of Copenhagen
88671	Gribskov	GS25	56029164	12354979	External	Setup/Pickup	20/09/2022	13.59.25	Cdy00005.JPG									20/09/2022	16/01/2023	Sofie Konradsen	Sofie Konradsen	Cuddeback	Ambush	0	Natural History Museum of Denmark - University of Copenhagen
88672	Gribskov	GS25	56029164	12354979	External	Setup/Pickup	20/09/2022	14.01.35	Cdy00006.JPG									20/09/2022	16/01/2023	Sofie Konradsen	Sofie Konradsen	Cuddeback	Ambush	0	Natural History Museum of Denmark - University of Copenhagen
88673	Gribskov	GS25	56029164	12354979	External	Animal	24/09/2022	14.30.50	Cdy00007.JPG	MAMMALIA	PRIMATES	HOMINIDAE	Homo	sapiens		1	Sofie Konradsen	20/09/2022	16/01/2023	Sofie Konradsen	Sofie Konradsen	Cuddeback	Ambush	0	Natural History Museum of Denmark - University of Copenhagen
88674	Gribskov	GS25	56029164	12354979	External	Animal	24/09/2022	14.32.28	Cdy00008.JPG	MAMMALIA	PRIMATES	HOMINIDAE	Homo	sapiens		1	Sofie Konradsen	20/09/2022	16/01/2023	Sofie Konradsen	Sofie Konradsen	Cuddeback	Ambush	0	Natural History Museum of Denmark - University of Copenhagen
88675	Gribskov	GS25	56029164	12354979	External	Animal	24/09/2022	14.32.56	Cdy00009.JPG	MAMMALIA	PRIMATES	HOMINIDAE	Homo	sapiens		1	Sofie Konradsen	20/09/2022	16/01/2023	Sofie Konradsen	Sofie Konradsen	Cuddeback	Ambush	0	Natural History Museum of Denmark - University of Copenhagen
88676	Gribskov	GS25	56029164	12354979	External	Animal	11/10/2022	17.50.33	Cdy00010.JPG	MAMMALIA	RODENTIA	SCIURIDAE	Sciurus	vulgaris		1	Sofie Konradsen	20/09/2022	16/01/2023	Sofie Konradsen	Sofie Konradsen	Cuddeback	Ambush	1	Natural History Museum of Denmark - University of Copenhagen
88677	Gribskov	GS25	56029164	12354979	External	Blank	11/10/2022	17.52.09	Cdy00011.JPG									20/09/2022	16/01/2023	Sofie Konradsen	Sofie Konradsen	Cuddeback	Ambush	1	Natural History Museum of Denmark - University of Copenhagen
88678	Gribskov	GS25	56029164	12354979	External	Animal	11/10/2022	18.06.16	Cdy00012.JPG	MAMMALIA	RODENTIA	SCIURIDAE	Sciurus	vulgaris		1	Sofie Konradsen	20/09/2022	16/01/2023	Sofie Konradsen	Sofie Konradsen	Cuddeback	Ambush	1	Natural History Museum of Denmark - University of Copenhagen
88679	Gribskov	GS25	56029164	12354979	External	Animal	11/10/2022	18.09.11	Cdy00013.JPG	MAMMALIA	RODENTIA	SCIURIDAE	Sciurus	vulgaris		1	Sofie Konradsen	20/09/2022	16/01/2023	Sofie Konradsen	Sofie Konradsen	Cuddeback	Ambush	1	Natural History Museum of Denmark - University of Copenhagen
88680	Gribskov	GS25	56029164	12354979	External	Animal	12/10/2022	07.35.16	Cdy00014.JPG	MAMMALIA	RODENTIA	SCIURIDAE	Sciurus	vulgaris		1	Sofie Konradsen	20/09/2022	16/01/2023	Sofie Konradsen	Sofie Konradsen	Cuddeback	Ambush	1	Natural History Museum of Denmark - University of Copenhagen
88681	Gribskov	GS25	56029164	12354979	External	Animal	12/10/2022	16.32.22	Cdy00015.JPG	MAMMALIA	RODENTIA	SCIURIDAE	Sciurus	vulgaris		1	Sofie Konradsen	20/09/2022	16/01/2023	Sofie Konradsen	Sofie Konradsen	Cuddeback	Ambush	0	Natural History Museum of Denmark - University of Copenhagen
88682	Gribskov	GS25	56029164	12354979	External	Animal	12/10/2022	16.33.38	Cdy00016.JPG	MAMMALIA	RODENTIA	SCIURIDAE	Sciurus	vulgaris		1	Sofie Konradsen	20/09/2022	16/01/2023	Sofie Konradsen	Sofie Konradsen	Cuddeback	Ambush	0	Natural History Museum of Denmark - University of Copenhagen
88683	Gribskov	GS25	56029164	12354979	External	Animal	12/10/2022	16.35.25	Cdy00017.JPG	MAMMALIA	RODENTIA	SCIURIDAE	Sciurus	vulgaris		1	Sofie Konradsen	20/09/2022	16/01/2023	Sofie Konradsen	Sofie Konradsen	Cuddeback	Ambush	0	Natural History Museum of Denmark - University of Copenhagen
88684	Gribskov	GS25	56029164	12354979	External	Animal	13/10/2022	16.13.07	Cdy00018.JPG	MAMMALIA	RODENTIA	SCIURIDAE	Sciurus	vulgaris		1	Sofie Konradsen	20/09/2022	16/01/2023	Sofie Konradsen	Sofie Konradsen	Cuddeback	Ambush	0	Natural History Museum of Denmark - University of Copenhagen
88685	Gribskov	GS25	56029164	12354979	External	Blank	15/10/2022	08.18.24	Cdy00019.JPG									20/09/2022	16/01/2023	Sofie Konradsen	Sofie Konradsen	Cuddeback	Ambush	1	Natural History Museum of Denmark - University of Copenhagen
88686	Gribskov	GS26	56024666	12302638	External	Setup/Pickup	21/09/2022	12.00.52	Cdy00001.JPG									21/09/2022	26/01/2023	Sofie Konradsen	Sofie Konradsen	Cuddeback	Ambush	0	Natural History Museum of Denmark - University of Copenhagen
88687	Gribskov	GS26	56024666	12302638	External	Setup/Pickup	21/09/2022	12.02.23	Cdy00002.JPG									21/09/2022	26/01/2023	Sofie Konradsen	Sofie Konradsen	Cuddeback	Ambush	0	Natural History Museum of Denmark - University of Copenhagen
88688	Gribskov	GS26	56024666	12302638	External	Setup/Pickup	21/09/2022	12.03.22	Cdy00003.JPG									21/09/2022	26/01/2023	Sofie Konradsen	Sofie Konradsen	Cuddeback	Ambush	0	Natural History Museum of Denmark - University of Copenhagen
88689	Gribskov	GS26	56024666	12302638	External	Setup/Pickup	21/09/2022	12.05.44	Cdy00004.JPG									21/09/2022	26/01/2023	Sofie Konradsen	Sofie Konradsen	Cuddeback	Ambush	0	Natural History Museum of Denmark - University of Copenhagen
88690	Gribskov	GS26	56024666	12302638	External	Setup/Pickup	21/09/2022	12.08.17	Cdy00005.JPG									21/09/2022	26/01/2023	Sofie Konradsen	Sofie Konradsen	Cuddeback	Ambush	0	Natural History Museum of Denmark - University of Copenhagen
88691	Gribskov	GS26	56024666	12302638	External	Animal	22/09/2022	09.01.07	Cdy00006.JPG	AVES	PASSERIFORMES	PARIDAE	Parus	major		1	Sofie Konradsen	21/09/2022	26/01/2023	Sofie Konradsen	Sofie Konradsen	Cuddeback	Ambush	0	Natural History Museum of Denmark - University of Copenhagen
88692	Gribskov	GS26	56024666	12302638	External	Animal	26/10/2022	06.42.23	Cdy00007.JPG	MAMMALIA	CETARTIODACTYLA	CERVIDAE	Capreolus	capreolus		1	Sofie Konradsen	21/09/2022	26/01/2023	Sofie Konradsen	Sofie Konradsen	Cuddeback	Ambush	1	Natural History Museum of Denmark - University of Copenhagen
88693	Gribskov	GS27	56047770	12324295	External	Setup/Pickup	21/09/2022	09.32.42	Cdy00001.JPG									21/09/2022	26/01/2023	Sofie Konradsen	Sofie Konradsen	Browning	Ambush	1	Natural History Museum of Denmark - University of Copenhagen
88694	Gribskov	GS27	56047770	12324295	External	Blank	21/09/2022	09.36.16	Cdy00002.JPG									21/09/2022	26/01/2023	Sofie Konradsen	Sofie Konradsen	Browning	Ambush	1	Natural History Museum of Denmark - University of Copenhagen
88695	Gribskov	GS27	56047770	12324295	External	Setup/Pickup	21/09/2022	09.37.19	Cdy00003.JPG									21/09/2022	26/01/2023	Sofie Konradsen	Sofie Konradsen	Browning	Ambush	1	Natural History Museum of Denmark - University of Copenhagen
88696	Gribskov	GS27	56047770	12324295	External	Animal	23/09/2022	04.17.11	Cdy00004.JPG	MAMMALIA	CARNIVORA	FELIDAE	Felis	silvestris		1	Sofie Konradsen	21/09/2022	26/01/2023	Sofie Konradsen	Sofie Konradsen	Browning	Ambush	1	Natural History Museum of Denmark - University of Copenhagen
88697	Gribskov	GS27	56047770	12324295	External	Animal	23/09/2022	19.54.29	Cdy00005.JPG	MAMMALIA	CETARTIODACTYLA	CERVIDAE	Dama	dama		1	Sofie Konradsen	21/09/2022	26/01/2023	Sofie Konradsen	Sofie Konradsen	Browning	Ambush	1	Natural History Museum of Denmark - University of Copenhagen
88698	Gribskov	GS27	56047770	12324295	External	Animal	01/10/2022	12.52.05	Cdy00006.JPG	MAMMALIA	RODENTIA	SCIURIDAE	Sciurus	vulgaris		1	Sofie Konradsen	21/09/2022	26/01/2023	Sofie Konradsen	Sofie Konradsen	Browning	Ambush	0	Natural History Museum of Denmark - University of Copenhagen
88699	Gribskov	GS27	56047770	12324295	External	Animal	03/10/2022	04.46.01	Cdy00007.JPG	MAMMALIA	CARNIVORA	FELIDAE	Felis	silvestris		1	Sofie Konradsen	21/09/2022	26/01/2023	Sofie Konradsen	Sofie Konradsen	Browning	Ambush	1	Natural History Museum of Denmark - University of Copenhagen
88700	Gribskov	GS27	56047770	12324295	External	Animal	11/10/2022	03.08.11	Cdy00008.JPG	MAMMALIA	CARNIVORA	FELIDAE	Felis	silvestris		1	Sofie Konradsen	21/09/2022	26/01/2023	Sofie Konradsen	Sofie Konradsen	Browning	Ambush	1	Natural History Museum of Denmark - University of Copenhagen
88701	Gribskov	GS28	55972664	12278264	External	Setup/Pickup	29/09/2022	11.57.05	I__00001.JPG									29/09/2022	18/01/2023	Sofie Konradsen	Sofie Konradsen	Cuddeback	Ambush	0	Natural History Museum of Denmark - University of Copenhagen
88702	Gribskov	GS28	55972664	12278264	External	Setup/Pickup	29/09/2022	11.57.10	I__00002.JPG									29/09/2022	18/01/2023	Sofie Konradsen	Sofie Konradsen	Cuddeback	Ambush	0	Natural History Museum of Denmark - University of Copenhagen
88703	Gribskov	GS28	55972664	12278264	External	Setup/Pickup	29/09/2022	11.57.15	I__00003.JPG									29/09/2022	18/01/2023	Sofie Konradsen	Sofie Konradsen	Cuddeback	Ambush	0	Natural History Museum of Denmark - University of Copenhagen
88704	Gribskov	GS28	55972664	12278264	External	Setup/Pickup	29/09/2022	11.57.20	I__00004.JPG									29/09/2022	18/01/2023	Sofie Konradsen	Sofie Konradsen	Cuddeback	Ambush	0	Natural History Museum of Denmark - University of Copenhagen
88705	Gribskov	GS28	55972664	12278264	External	Setup/Pickup	29/09/2022	11.57.30	I__00005.JPG									29/09/2022	18/01/2023	Sofie Konradsen	Sofie Konradsen	Cuddeback	Ambush	0	Natural History Museum of Denmark - University of Copenhagen
88706	Gribskov	GS28	55972664	12278264	External	Setup/Pickup	29/09/2022	11.59.23	I__00006.JPG									29/09/2022	18/01/2023	Sofie Konradsen	Sofie Konradsen	Cuddeback	Ambush	0	Natural History Museum of Denmark - University of Copenhagen
88707	Gribskov	GS28	55972664	12278264	External	Animal	01/10/2022	01.07.14	I__00007.JPG	MAMMALIA	CARNIVORA	FELIDAE	Felis	silvestris		1	Sofie Konradsen	29/09/2022	18/01/2023	Sofie Konradsen	Sofie Konradsen	Cuddeback	Ambush	1	Natural History Museum of Denmark - University of Copenhagen
88708	Gribskov	GS28	55972664	12278264	External	Animal	05/10/2022	13.19.29	I__00008.JPG	MAMMALIA	CETARTIODACTYLA	CERVIDAE	Capreolus	capreolus		1	Sofie Konradsen	29/09/2022	18/01/2023	Sofie Konradsen	Sofie Konradsen	Cuddeback	Ambush	0	Natural History Museum of Denmark - University of Copenhagen
88709	Gribskov	GS28	55972664	12278264	External	Animal	05/10/2022	13.19.35	I__00009.JPG	MAMMALIA	CETARTIODACTYLA	CERVIDAE	Capreolus	capreolus		1	Sofie Konradsen	29/09/2022	18/01/2023	Sofie Konradsen	Sofie Konradsen	Cuddeback	Ambush	0	Natural History Museum of Denmark - University of Copenhagen
88710	Gribskov	GS28	55972664	12278264	External	Animal	05/10/2022	13.21.30	I__00010.JPG	MAMMALIA	CETARTIODACTYLA	CERVIDAE	Capreolus	capreolus		1	Sofie Konradsen	29/09/2022	18/01/2023	Sofie Konradsen	Sofie Konradsen	Cuddeback	Ambush	0	Natural History Museum of Denmark - University of Copenhagen
88711	Gribskov	GS28	55972664	12278264	External	Animal	05/10/2022	13.22.09	I__00011.JPG	MAMMALIA	CETARTIODACTYLA	CERVIDAE	Capreolus	capreolus		1	Sofie Konradsen	29/09/2022	18/01/2023	Sofie Konradsen	Sofie Konradsen	Cuddeback	Ambush	0	Natural History Museum of Denmark - University of Copenhagen
88712	Gribskov	GS28	55972664	12278264	External	Animal	05/10/2022	13.22.16	I__00012.JPG	MAMMALIA	CETARTIODACTYLA	CERVIDAE	Capreolus	capreolus		1	Sofie Konradsen	29/09/2022	18/01/2023	Sofie Konradsen	Sofie Konradsen	Cuddeback	Ambush	0	Natural History Museum of Denmark - University of Copenhagen
88713	Gribskov	GS28	55972664	12278264	External	Blank	05/10/2022	13.23.25	I__00013.JPG									29/09/2022	18/01/2023	Sofie Konradsen	Sofie Konradsen	Cuddeback	Ambush	1	Natural History Museum of Denmark - University of Copenhagen
88714	Gribskov	GS28	55972664	12278264	External	Blank	05/10/2022	13.23.35	I__00014.JPG									29/09/2022	18/01/2023	Sofie Konradsen	Sofie Konradsen	Cuddeback	Ambush	1	Natural History Museum of Denmark - University of Copenhagen
88715	Gribskov	GS28	55972664	12278264	External	Blank	05/10/2022	13.23.40	I__00015.JPG									29/09/2022	18/01/2023	Sofie Konradsen	Sofie Konradsen	Cuddeback	Ambush	0	Natural History Museum of Denmark - University of Copenhagen
88716	Gribskov	GS28	55972664	12278264	External	Blank	05/10/2022	13.26.28	I__00016.JPG									29/09/2022	18/01/2023	Sofie Konradsen	Sofie Konradsen	Cuddeback	Ambush	0	Natural History Museum of Denmark - University of Copenhagen
88717	Gribskov	GS28	55972664	12278264	External	Animal	16/10/2022	18.36.45	I__00017.JPG	MAMMALIA	CARNIVORA	CANIDAE	Vulpes	vulpes		1	Sofie Konradsen	29/09/2022	18/01/2023	Sofie Konradsen	Sofie Konradsen	Cuddeback	Ambush	1	Natural History Museum of Denmark - University of Copenhagen
88718	Gribskov	GS28	55972664	12278264	External	Blank	17/10/2022	15.51.02	I__00018.JPG									29/09/2022	18/01/2023	Sofie Konradsen	Sofie Konradsen	Cuddeback	Ambush	1	Natural History Museum of Denmark - University of Copenhagen
88719	Gribskov	GS28	55972664	12278264	External	Blank	17/10/2022	15.51.29	I__00019.JPG									29/09/2022	18/01/2023	Sofie Konradsen	Sofie Konradsen	Cuddeback	Ambush	1	Natural History Museum of Denmark - University of Copenhagen
88720	Gribskov	GS28	55972664	12278264	External	Blank	17/10/2022	15.51.39	I__00020.JPG									29/09/2022	18/01/2023	Sofie Konradsen	Sofie Konradsen	Cuddeback	Ambush	1	Natural History Museum of Denmark - University of Copenhagen
88721	Gribskov	GS28	55972664	12278264	External	Blank	17/10/2022	15.51.43	I__00021.JPG									29/09/2022	18/01/2023	Sofie Konradsen	Sofie Konradsen	Cuddeback	Ambush	0	Natural History Museum of Denmark - University of Copenhagen
88722	Gribskov	GS28	55972664	12278264	External	Animal	17/10/2022	15.52.52	I__00022.JPG	MAMMALIA	PRIMATES	HOMINIDAE	Homo	sapiens		1	Sofie Konradsen	29/09/2022	18/01/2023	Sofie Konradsen	Sofie Konradsen	Cuddeback	Ambush	0	Natural History Museum of Denmark - University of Copenhagen
88723	Gribskov	GS28	55972664	12278264	External	Blank	20/10/2022	23.32.31	I__00023.JPG									29/09/2022	18/01/2023	Sofie Konradsen	Sofie Konradsen	Cuddeback	Ambush	1	Natural History Museum of Denmark - University of Copenhagen
88724	Gribskov	GS28	55972664	12278264	External	Animal	29/10/2022	09.45.39	I__00024.JPG	MAMMALIA	CARNIVORA	FELIDAE	Felis	silvestris		1	Sofie Konradsen	29/09/2022	18/01/2023	Sofie Konradsen	Sofie Konradsen	Cuddeback	Ambush	0	Natural History Museum of Denmark - University of Copenhagen
88725	Gribskov	GS28	55972664	12278264	External	Animal	29/10/2022	09.45.59	I__00025.JPG	MAMMALIA	CARNIVORA	FELIDAE	Felis	silvestris		1	Sofie Konradsen	29/09/2022	18/01/2023	Sofie Konradsen	Sofie Konradsen	Cuddeback	Ambush	0	Natural History Museum of Denmark - University of Copenhagen
88726	Gribskov	GS28	55972664	12278264	External	Animal	02/11/2022	08.13.12	I__00026.JPG	MAMMALIA	CETARTIODACTYLA	CERVIDAE	Capreolus	capreolus		1	Sofie Konradsen	29/09/2022	18/01/2023	Sofie Konradsen	Sofie Konradsen	Cuddeback	Ambush	1	Natural History Museum of Denmark - University of Copenhagen
88727	Gribskov	GS28	55972664	12278264	External	Animal	02/11/2022	08.13.23	I__00027.JPG	MAMMALIA	CETARTIODACTYLA	CERVIDAE	Capreolus	capreolus		1	Sofie Konradsen	29/09/2022	18/01/2023	Sofie Konradsen	Sofie Konradsen	Cuddeback	Ambush	1	Natural History Museum of Denmark - University of Copenhagen
88728	Gribskov	GS28	55972664	12278264	External	Animal	02/11/2022	08.13.53	I__00028.JPG	MAMMALIA	CETARTIODACTYLA	CERVIDAE	Capreolus	capreolus		1	Sofie Konradsen	29/09/2022	18/01/2023	Sofie Konradsen	Sofie Konradsen	Cuddeback	Ambush	1	Natural History Museum of Denmark - University of Copenhagen
88729	Gribskov	GS29	56018592	12364548	External	Setup/Pickup	27/09/2022	13.04.14	Cdy00001.JPG									27/09/2022	16/01/2023	Sofie Konradsen	Sofie Konradsen	Cuddeback	Ambush	1	Natural History Museum of Denmark - University of Copenhagen
88730	Gribskov	GS29	56018592	12364548	External	Setup/Pickup	27/09/2022	13.05.33	Cdy00002.JPG									27/09/2022	16/01/2023	Sofie Konradsen	Sofie Konradsen	Cuddeback	Ambush	1	Natural History Museum of Denmark - University of Copenhagen
88731	Gribskov	GS29	56018592	12364548	External	Setup/Pickup	27/09/2022	13.07.59	Cdy00003.JPG									27/09/2022	16/01/2023	Sofie Konradsen	Sofie Konradsen	Cuddeback	Ambush	1	Natural History Museum of Denmark - University of Copenhagen
88732	Gribskov	GS29	56018592	12364548	External	Animal	07/10/2022	21.35.02	Cdy00004.JPG	MAMMALIA	CETARTIODACTYLA	CERVIDAE	Capreolus	capreolus		1	Sofie Konradsen	27/09/2022	16/01/2023	Sofie Konradsen	Sofie Konradsen	Cuddeback	Ambush	1	Natural History Museum of Denmark - University of Copenhagen
88733	Gribskov	GS29	56018592	12364548	External	Animal	13/10/2022	21.44.04	Cdy00005.JPG	MAMMALIA	CARNIVORA	MUSTELIDAE	Meles	meles		1	Sofie Konradsen	27/09/2022	16/01/2023	Sofie Konradsen	Sofie Konradsen	Cuddeback	Ambush	1	Natural History Museum of Denmark - University of Copenhagen
88734	Gribskov	GS29	56018592	12364548	External	Animal	28/10/2022	01.57.34	Cdy00006.JPG	MAMMALIA	CETARTIODACTYLA	CERVIDAE	Dama	dama		1	Sofie Konradsen	27/09/2022	16/01/2023	Sofie Konradsen	Sofie Konradsen	Cuddeback	Ambush	1	Natural History Museum of Denmark - University of Copenhagen
88735	Gribskov	GS29	56018592	12364548	External	Blank	13/11/2022	11.59.01	Cdy00007.JPG									27/09/2022	16/01/2023	Sofie Konradsen	Sofie Konradsen	Cuddeback	Ambush	0	Natural History Museum of Denmark - University of Copenhagen
88736	Gribskov	GS29	56018592	12364548	External	Setup/Pickup	16/01/2023	12.57.33	Cdy00008.JPG									27/09/2022	16/01/2023	Sofie Konradsen	Sofie Konradsen	Cuddeback	Ambush	0	Natural History Museum of Denmark - University of Copenhagen
88737	Gribskov	GS29	56018592	12364548	External	Setup/Pickup	16/01/2023	12.57.52	Cdy00009.JPG									27/09/2022	16/01/2023	Sofie Konradsen	Sofie Konradsen	Cuddeback	Ambush	0	Natural History Museum of Denmark - University of Copenhagen
88738	Gribskov	GS29	56018592	12364548	External	Setup/Pickup	16/01/2023	12.58.18	Cdy00010.JPG									27/09/2022	16/01/2023	Sofie Konradsen	Sofie Konradsen	Cuddeback	Ambush	0	Natural History Museum of Denmark - University of Copenhagen
88739	Gribskov	GS29	56018592	12364548	External	Setup/Pickup	16/01/2023	12.58.41	Cdy00011.JPG									27/09/2022	16/01/2023	Sofie Konradsen	Sofie Konradsen	Cuddeback	Ambush	0	Natural History Museum of Denmark - University of Copenhagen
88740	Gribskov	GS29	56018592	12364548	External	Setup/Pickup	16/01/2023	12.59.33	Cdy00012.JPG									27/09/2022	16/01/2023	Sofie Konradsen	Sofie Konradsen	Cuddeback	Ambush	0	Natural History Museum of Denmark - University of Copenhagen
88741	Gribskov	GS29	56018592	12364548	External	Setup/Pickup	16/01/2023	12.59.53	Cdy00013.JPG									27/09/2022	16/01/2023	Sofie Konradsen	Sofie Konradsen	Cuddeback	Ambush	0	Natural History Museum of Denmark - University of Copenhagen
88742	Gribskov	GS29	56018592	12364548	External	Setup/Pickup	16/01/2023	13.00.12	Cdy00014.JPG									27/09/2022	16/01/2023	Sofie Konradsen	Sofie Konradsen	Cuddeback	Ambush	0	Natural History Museum of Denmark - University of Copenhagen
88743	Gribskov	GS29	56018592	12364548	External	Setup/Pickup	16/01/2023	13.02.07	Cdy00015.JPG									27/09/2022	16/01/2023	Sofie Konradsen	Sofie Konradsen	Cuddeback	Ambush	0	Natural History Museum of Denmark - University of Copenhagen
88744	Gribskov	GS29	56018592	12364548	External	Setup/Pickup	16/01/2023	13.02.29	Cdy00016.JPG									27/09/2022	16/01/2023	Sofie Konradsen	Sofie Konradsen	Cuddeback	Ambush	0	Natural History Museum of Denmark - University of Copenhagen
88745	Gribskov	GS29	56018592	12364548	External	Setup/Pickup	16/01/2023	13.04.23	Cdy00017.JPG									27/09/2022	16/01/2023	Sofie Konradsen	Sofie Konradsen	Cuddeback	Ambush	0	Natural History Museum of Denmark - University of Copenhagen
88746	Gribskov	GS29	56018592	12364548	External	Setup/Pickup	16/01/2023	13.04.49	Cdy00018.JPG									27/09/2022	16/01/2023	Sofie Konradsen	Sofie Konradsen	Cuddeback	Ambush	0	Natural History Museum of Denmark - University of Copenhagen
88747	Gribskov	GS29	56018592	12364548	External	Setup/Pickup	16/01/2023	13.05.08	Cdy00019.JPG									27/09/2022	16/01/2023	Sofie Konradsen	Sofie Konradsen	Cuddeback	Ambush	0	Natural History Museum of Denmark - University of Copenhagen
88748	Gribskov	GS29	56018592	12364548	External	Setup/Pickup	16/01/2023	13.05.46	Cdy00020.JPG									27/09/2022	16/01/2023	Sofie Konradsen	Sofie Konradsen	Cuddeback	Ambush	0	Natural History Museum of Denmark - University of Copenhagen
88749	Gribskov	GS29	56018592	12364548	External	Setup/Pickup	16/01/2023	13.06.06	Cdy00021.JPG									27/09/2022	16/01/2023	Sofie Konradsen	Sofie Konradsen	Cuddeback	Ambush	0	Natural History Museum of Denmark - University of Copenhagen
88750	Gribskov	GS29	56018592	12364548	External	Setup/Pickup	16/01/2023	13.06.39	Cdy00022.JPG									27/09/2022	16/01/2023	Sofie Konradsen	Sofie Konradsen	Cuddeback	Ambush	0	Natural History Museum of Denmark - University of Copenhagen
88751	Gribskov	GS30	56052415	12309948	External	Setup/Pickup	27/09/2022	11.15.03	Cdy00001.JPG									27/09/2022	26/01/2023	Sofie Konradsen	Sofie Konradsen	Cuddeback	Ambush	0	Natural History Museum of Denmark - University of Copenhagen
88752	Gribskov	GS30	56052415	12309948	External	Setup/Pickup	27/09/2022	11.15.33	Cdy00002.JPG									27/09/2022	26/01/2023	Sofie Konradsen	Sofie Konradsen	Cuddeback	Ambush	0	Natural History Museum of Denmark - University of Copenhagen
88753	Gribskov	GS30	56052415	12309948	External	Setup/Pickup	27/09/2022	11.18.18	Cdy00003.JPG									27/09/2022	26/01/2023	Sofie Konradsen	Sofie Konradsen	Cuddeback	Ambush	0	Natural History Museum of Denmark - University of Copenhagen
88754	Gribskov	GS30	56052415	12309948	External	Setup/Pickup	27/09/2022	11.20.21	Cdy00004.JPG									27/09/2022	26/01/2023	Sofie Konradsen	Sofie Konradsen	Cuddeback	Ambush	0	Natural History Museum of Denmark - University of Copenhagen
88755	Gribskov	GS30	56052415	12309948	External	Setup/Pickup	27/09/2022	11.24.49	Cdy00005.JPG									27/09/2022	26/01/2023	Sofie Konradsen	Sofie Konradsen	Cuddeback	Ambush	0	Natural History Museum of Denmark - University of Copenhagen
88756	Gribskov	GS30	56052415	12309948	External	Setup/Pickup	27/09/2022	11.24.57	Cdy00006.JPG									27/09/2022	26/01/2023	Sofie Konradsen	Sofie Konradsen	Cuddeback	Ambush	0	Natural History Museum of Denmark - University of Copenhagen
88757	Gribskov	GS30	56052415	12309948	External	Setup/Pickup	27/09/2022	11.25.24	Cdy00007.JPG									27/09/2022	26/01/2023	Sofie Konradsen	Sofie Konradsen	Cuddeback	Ambush	0	Natural History Museum of Denmark - University of Copenhagen
88758	Gribskov	GS30	56052415	12309948	External	Setup/Pickup	27/09/2022	11.25.33	Cdy00008.JPG									27/09/2022	26/01/2023	Sofie Konradsen	Sofie Konradsen	Cuddeback	Ambush	0	Natural History Museum of Denmark - University of Copenhagen
88759	Gribskov	GS30	56052415	12309948	External	Setup/Pickup	27/09/2022	11.25.43	Cdy00009.JPG									27/09/2022	26/01/2023	Sofie Konradsen	Sofie Konradsen	Cuddeback	Ambush	0	Natural History Museum of Denmark - University of Copenhagen
88760	Gribskov	GS30	56052415	12309948	External	Setup/Pickup	27/09/2022	11.25.59	Cdy00010.JPG									27/09/2022	26/01/2023	Sofie Konradsen	Sofie Konradsen	Cuddeback	Ambush	0	Natural History Museum of Denmark - University of Copenhagen
88761	Gribskov	GS30	56052415	12309948	External	Setup/Pickup	27/09/2022	11.26.06	Cdy00011.JPG									27/09/2022	26/01/2023	Sofie Konradsen	Sofie Konradsen	Cuddeback	Ambush	0	Natural History Museum of Denmark - University of Copenhagen
88762	Gribskov	GS30	56052415	12309948	External	Setup/Pickup	27/09/2022	11.27.59	Cdy00012.JPG									27/09/2022	26/01/2023	Sofie Konradsen	Sofie Konradsen	Cuddeback	Ambush	0	Natural History Museum of Denmark - University of Copenhagen
88763	Gribskov	GS30	56052415	12309948	External	Animal	29/09/2022	20.25.52	Cdy00013.JPG	MAMMALIA	CARNIVORA	MUSTELIDAE	Meles	meles		1	Sofie Konradsen	27/09/2022	26/01/2023	Sofie Konradsen	Sofie Konradsen	Cuddeback	Ambush	1	Natural History Museum of Denmark - University of Copenhagen
88764	Gribskov	GS30	56052415	12309948	External	Animal	03/10/2022	03.33.17	Cdy00014.JPG	MAMMALIA	CARNIVORA	CANIDAE	Vulpes	vulpes		1	Sofie Konradsen	27/09/2022	26/01/2023	Sofie Konradsen	Sofie Konradsen	Cuddeback	Ambush	1	Natural History Museum of Denmark - University of Copenhagen
88765	Gribskov	GS30	56052415	12309948	External	Animal	18/11/2022	19.42.57	Cdy00015.JPG	MAMMALIA	CARNIVORA	FELIDAE	Felis	silvestris		1	Sofie Konradsen	27/09/2022	26/01/2023	Sofie Konradsen	Sofie Konradsen	Cuddeback	Ambush	1	Natural History Museum of Denmark - University of Copenhagen
88766	Gribskov	GS30	56052415	12309948	External	Blank	29/11/2022	04.26.18	Cdy00016.JPG									27/09/2022	26/01/2023	Sofie Konradsen	Sofie Konradsen	Cuddeback	Ambush	1	Natural History Museum of Denmark - University of Copenhagen
88767	Gribskov	GS30	56052415	12309948	External	Blank	29/11/2022	04.27.17	Cdy00017.JPG									27/09/2022	26/01/2023	Sofie Konradsen	Sofie Konradsen	Cuddeback	Ambush	1	Natural History Museum of Denmark - University of Copenhagen
88768	Gribskov	GS30	56052415	12309948	External	Blank	29/11/2022	04.28.16	Cdy00018.JPG									27/09/2022	26/01/2023	Sofie Konradsen	Sofie Konradsen	Cuddeback	Ambush	1	Natural History Museum of Denmark - University of Copenhagen
88769	Gribskov	GS30	56052415	12309948	External	Blank	29/11/2022	04.29.15	Cdy00019.JPG									27/09/2022	26/01/2023	Sofie Konradsen	Sofie Konradsen	Cuddeback	Ambush	1	Natural History Museum of Denmark - University of Copenhagen
88770	Gribskov	GS30	56052415	12309948	External	Blank	29/11/2022	04.30.15	Cdy00020.JPG									27/09/2022	26/01/2023	Sofie Konradsen	Sofie Konradsen	Cuddeback	Ambush	1	Natural History Museum of Denmark - University of Copenhagen
88771	Gribskov	GS30	56052415	12309948	External	Blank	29/11/2022	04.31.14	Cdy00021.JPG									27/09/2022	26/01/2023	Sofie Konradsen	Sofie Konradsen	Cuddeback	Ambush	1	Natural History Museum of Denmark - University of Copenhagen
88772	Gribskov	GS30	56052415	12309948	External	Blank	29/11/2022	04.32.13	Cdy00022.JPG									27/09/2022	26/01/2023	Sofie Konradsen	Sofie Konradsen	Cuddeback	Ambush	1	Natural History Museum of Denmark - University of Copenhagen
88773	Gribskov	GS30	56052415	12309948	External	Blank	29/11/2022	04.33.13	Cdy00023.JPG									27/09/2022	26/01/2023	Sofie Konradsen	Sofie Konradsen	Cuddeback	Ambush	1	Natural History Museum of Denmark - University of Copenhagen
88774	Gribskov	GS30	56052415	12309948	External	Blank	29/11/2022	04.34.12	Cdy00024.JPG									27/09/2022	26/01/2023	Sofie Konradsen	Sofie Konradsen	Cuddeback	Ambush	1	Natural History Museum of Denmark - University of Copenhagen
88775	Gribskov	GS30	56052415	12309948	External	Blank	29/11/2022	04.35.11	Cdy00025.JPG									27/09/2022	26/01/2023	Sofie Konradsen	Sofie Konradsen	Cuddeback	Ambush	1	Natural History Museum of Denmark - University of Copenhagen
88776	Gribskov	GS30	56052415	12309948	External	Blank	29/11/2022	04.36.10	Cdy00026.JPG									27/09/2022	26/01/2023	Sofie Konradsen	Sofie Konradsen	Cuddeback	Ambush	1	Natural History Museum of Denmark - University of Copenhagen
88777	Gribskov	GS30	56052415	12309948	External	Blank	29/11/2022	04.37.12	Cdy00027.JPG									27/09/2022	26/01/2023	Sofie Konradsen	Sofie Konradsen	Cuddeback	Ambush	1	Natural History Museum of Denmark - University of Copenhagen
88778	Gribskov	GS30	56052415	12309948	External	Blank	29/11/2022	04.38.11	Cdy00028.JPG									27/09/2022	26/01/2023	Sofie Konradsen	Sofie Konradsen	Cuddeback	Ambush	1	Natural History Museum of Denmark - University of Copenhagen
88779	Gribskov	GS30	56052415	12309948	External	Blank	29/11/2022	04.39.10	Cdy00029.JPG									27/09/2022	26/01/2023	Sofie Konradsen	Sofie Konradsen	Cuddeback	Ambush	1	Natural History Museum of Denmark - University of Copenhagen
88780	Gribskov	GS30	56052415	12309948	External	Blank	29/11/2022	04.40.09	Cdy00030.JPG									27/09/2022	26/01/2023	Sofie Konradsen	Sofie Konradsen	Cuddeback	Ambush	1	Natural History Museum of Denmark - University of Copenhagen
88781	Gribskov	GS30	56052415	12309948	External	Blank	29/11/2022	04.41.09	Cdy00031.JPG									27/09/2022	26/01/2023	Sofie Konradsen	Sofie Konradsen	Cuddeback	Ambush	1	Natural History Museum of Denmark - University of Copenhagen
88782	Gribskov	GS30	56052415	12309948	External	Blank	29/11/2022	04.42.08	Cdy00032.JPG									27/09/2022	26/01/2023	Sofie Konradsen	Sofie Konradsen	Cuddeback	Ambush	1	Natural History Museum of Denmark - University of Copenhagen
88783	Gribskov	GS30	56052415	12309948	External	Blank	29/11/2022	04.43.07	Cdy00033.JPG									27/09/2022	26/01/2023	Sofie Konradsen	Sofie Konradsen	Cuddeback	Ambush	1	Natural History Museum of Denmark - University of Copenhagen
88784	Gribskov	GS30	56052415	12309948	External	Blank	29/11/2022	04.44.07	Cdy00034.JPG									27/09/2022	26/01/2023	Sofie Konradsen	Sofie Konradsen	Cuddeback	Ambush	1	Natural History Museum of Denmark - University of Copenhagen
88785	Gribskov	GS30	56052415	12309948	External	Blank	29/11/2022	04.45.06	Cdy00035.JPG									27/09/2022	26/01/2023	Sofie Konradsen	Sofie Konradsen	Cuddeback	Ambush	1	Natural History Museum of Denmark - University of Copenhagen
88786	Gribskov	GS30	56052415	12309948	External	Blank	29/11/2022	04.46.05	Cdy00036.JPG									27/09/2022	26/01/2023	Sofie Konradsen	Sofie Konradsen	Cuddeback	Ambush	1	Natural History Museum of Denmark - University of Copenhagen
88787	Gribskov	GS30	56052415	12309948	External	Blank	29/11/2022	04.47.05	Cdy00037.JPG									27/09/2022	26/01/2023	Sofie Konradsen	Sofie Konradsen	Cuddeback	Ambush	1	Natural History Museum of Denmark - University of Copenhagen
88788	Gribskov	GS30	56052415	12309948	External	Blank	29/11/2022	04.48.04	Cdy00038.JPG									27/09/2022	26/01/2023	Sofie Konradsen	Sofie Konradsen	Cuddeback	Ambush	1	Natural History Museum of Denmark - University of Copenhagen
88789	Gribskov	GS30	56052415	12309948	External	Blank	29/11/2022	04.49.03	Cdy00039.JPG									27/09/2022	26/01/2023	Sofie Konradsen	Sofie Konradsen	Cuddeback	Ambush	1	Natural History Museum of Denmark - University of Copenhagen
88790	Gribskov	GS30	56052415	12309948	External	Blank	29/11/2022	04.50.02	Cdy00040.JPG									27/09/2022	26/01/2023	Sofie Konradsen	Sofie Konradsen	Cuddeback	Ambush	1	Natural History Museum of Denmark - University of Copenhagen
88791	Gribskov	GS30	56052415	12309948	External	Blank	29/11/2022	04.51.02	Cdy00041.JPG									27/09/2022	26/01/2023	Sofie Konradsen	Sofie Konradsen	Cuddeback	Ambush	1	Natural History Museum of Denmark - University of Copenhagen
88792	Gribskov	GS30	56052415	12309948	External	Blank	29/11/2022	04.52.01	Cdy00042.JPG									27/09/2022	26/01/2023	Sofie Konradsen	Sofie Konradsen	Cuddeback	Ambush	1	Natural History Museum of Denmark - University of Copenhagen
88793	Gribskov	GS30	56052415	12309948	External	Blank	29/11/2022	04.53.00	Cdy00043.JPG									27/09/2022	26/01/2023	Sofie Konradsen	Sofie Konradsen	Cuddeback	Ambush	1	Natural History Museum of Denmark - University of Copenhagen
88794	Gribskov	GS30	56052415	12309948	External	Blank	29/11/2022	04.54.00	Cdy00044.JPG									27/09/2022	26/01/2023	Sofie Konradsen	Sofie Konradsen	Cuddeback	Ambush	1	Natural History Museum of Denmark - University of Copenhagen
88795	Gribskov	GS30	56052415	12309948	External	Blank	29/11/2022	04.54.59	Cdy00045.JPG									27/09/2022	26/01/2023	Sofie Konradsen	Sofie Konradsen	Cuddeback	Ambush	1	Natural History Museum of Denmark - University of Copenhagen
88796	Gribskov	GS30	56052415	12309948	External	Blank	29/11/2022	04.55.58	Cdy00046.JPG									27/09/2022	26/01/2023	Sofie Konradsen	Sofie Konradsen	Cuddeback	Ambush	1	Natural History Museum of Denmark - University of Copenhagen
88797	Gribskov	GS30	56052415	12309948	External	Blank	29/11/2022	04.56.57	Cdy00047.JPG									27/09/2022	26/01/2023	Sofie Konradsen	Sofie Konradsen	Cuddeback	Ambush	1	Natural History Museum of Denmark - University of Copenhagen
88798	Gribskov	GS30	56052415	12309948	External	Blank	29/11/2022	04.57.57	Cdy00048.JPG									27/09/2022	26/01/2023	Sofie Konradsen	Sofie Konradsen	Cuddeback	Ambush	1	Natural History Museum of Denmark - University of Copenhagen
88799	Gribskov	GS30	56052415	12309948	External	Blank	29/11/2022	04.58.56	Cdy00049.JPG									27/09/2022	26/01/2023	Sofie Konradsen	Sofie Konradsen	Cuddeback	Ambush	1	Natural History Museum of Denmark - University of Copenhagen
88800	Gribskov	GS30	56052415	12309948	External	Blank	29/11/2022	04.59.55	Cdy00050.JPG									27/09/2022	26/01/2023	Sofie Konradsen	Sofie Konradsen	Cuddeback	Ambush	1	Natural History Museum of Denmark - University of Copenhagen
88801	Gribskov	GS30	56052415	12309948	External	Blank	29/11/2022	05.00.54	Cdy00051.JPG									27/09/2022	26/01/2023	Sofie Konradsen	Sofie Konradsen	Cuddeback	Ambush	1	Natural History Museum of Denmark - University of Copenhagen
88802	Gribskov	GS30	56052415	12309948	External	Blank	29/11/2022	05.01.54	Cdy00052.JPG									27/09/2022	26/01/2023	Sofie Konradsen	Sofie Konradsen	Cuddeback	Ambush	1	Natural History Museum of Denmark - University of Copenhagen
88803	Gribskov	GS30	56052415	12309948	External	Blank	29/11/2022	05.02.53	Cdy00053.JPG									27/09/2022	26/01/2023	Sofie Konradsen	Sofie Konradsen	Cuddeback	Ambush	1	Natural History Museum of Denmark - University of Copenhagen
88804	Gribskov	GS30	56052415	12309948	External	Blank	29/11/2022	05.03.52	Cdy00054.JPG									27/09/2022	26/01/2023	Sofie Konradsen	Sofie Konradsen	Cuddeback	Ambush	1	Natural History Museum of Denmark - University of Copenhagen
88805	Gribskov	GS30	56052415	12309948	External	Blank	29/11/2022	05.04.51	Cdy00055.JPG									27/09/2022	26/01/2023	Sofie Konradsen	Sofie Konradsen	Cuddeback	Ambush	1	Natural History Museum of Denmark - University of Copenhagen
88806	Gribskov	GS30	56052415	12309948	External	Blank	29/11/2022	05.05.51	Cdy00056.JPG									27/09/2022	26/01/2023	Sofie Konradsen	Sofie Konradsen	Cuddeback	Ambush	1	Natural History Museum of Denmark - University of Copenhagen
88807	Gribskov	GS30	56052415	12309948	External	Blank	29/11/2022	05.06.50	Cdy00057.JPG									27/09/2022	26/01/2023	Sofie Konradsen	Sofie Konradsen	Cuddeback	Ambush	1	Natural History Museum of Denmark - University of Copenhagen
88808	Gribskov	GS30	56052415	12309948	External	Blank	29/11/2022	05.07.49	Cdy00058.JPG									27/09/2022	26/01/2023	Sofie Konradsen	Sofie Konradsen	Cuddeback	Ambush	1	Natural History Museum of Denmark - University of Copenhagen
88809	Gribskov	GS30	56052415	12309948	External	Blank	29/11/2022	05.08.49	Cdy00059.JPG									27/09/2022	26/01/2023	Sofie Konradsen	Sofie Konradsen	Cuddeback	Ambush	1	Natural History Museum of Denmark - University of Copenhagen
88810	Gribskov	GS30	56052415	12309948	External	Blank	29/11/2022	05.09.48	Cdy00060.JPG									27/09/2022	26/01/2023	Sofie Konradsen	Sofie Konradsen	Cuddeback	Ambush	1	Natural History Museum of Denmark - University of Copenhagen
88811	Gribskov	GS30	56052415	12309948	External	Blank	29/11/2022	05.10.47	Cdy00061.JPG									27/09/2022	26/01/2023	Sofie Konradsen	Sofie Konradsen	Cuddeback	Ambush	1	Natural History Museum of Denmark - University of Copenhagen
88812	Gribskov	GS30	56052415	12309948	External	Blank	29/11/2022	05.11.46	Cdy00062.JPG									27/09/2022	26/01/2023	Sofie Konradsen	Sofie Konradsen	Cuddeback	Ambush	1	Natural History Museum of Denmark - University of Copenhagen
88813	Gribskov	GS30	56052415	12309948	External	Blank	29/11/2022	05.12.46	Cdy00063.JPG									27/09/2022	26/01/2023	Sofie Konradsen	Sofie Konradsen	Cuddeback	Ambush	1	Natural History Museum of Denmark - University of Copenhagen
88814	Gribskov	GS30	56052415	12309948	External	Blank	29/11/2022	05.13.45	Cdy00064.JPG									27/09/2022	26/01/2023	Sofie Konradsen	Sofie Konradsen	Cuddeback	Ambush	1	Natural History Museum of Denmark - University of Copenhagen
88815	Gribskov	GS30	56052415	12309948	External	Blank	29/11/2022	05.14.45	Cdy00065.JPG									27/09/2022	26/01/2023	Sofie Konradsen	Sofie Konradsen	Cuddeback	Ambush	1	Natural History Museum of Denmark - University of Copenhagen
88816	Gribskov	GS30	56052415	12309948	External	Blank	29/11/2022	05.15.43	Cdy00066.JPG									27/09/2022	26/01/2023	Sofie Konradsen	Sofie Konradsen	Cuddeback	Ambush	1	Natural History Museum of Denmark - University of Copenhagen
88817	Gribskov	GS30	56052415	12309948	External	Blank	29/11/2022	05.16.43	Cdy00067.JPG									27/09/2022	26/01/2023	Sofie Konradsen	Sofie Konradsen	Cuddeback	Ambush	1	Natural History Museum of Denmark - University of Copenhagen
88818	Gribskov	GS30	56052415	12309948	External	Blank	29/11/2022	05.17.42	Cdy00068.JPG									27/09/2022	26/01/2023	Sofie Konradsen	Sofie Konradsen	Cuddeback	Ambush	1	Natural History Museum of Denmark - University of Copenhagen
88819	Gribskov	GS30	56052415	12309948	External	Blank	29/11/2022	05.18.42	Cdy00069.JPG									27/09/2022	26/01/2023	Sofie Konradsen	Sofie Konradsen	Cuddeback	Ambush	1	Natural History Museum of Denmark - University of Copenhagen
88820	Gribskov	GS30	56052415	12309948	External	Blank	29/11/2022	05.19.41	Cdy00070.JPG									27/09/2022	26/01/2023	Sofie Konradsen	Sofie Konradsen	Cuddeback	Ambush	1	Natural History Museum of Denmark - University of Copenhagen
88821	Gribskov	GS30	56052415	12309948	External	Blank	29/11/2022	05.20.40	Cdy00071.JPG									27/09/2022	26/01/2023	Sofie Konradsen	Sofie Konradsen	Cuddeback	Ambush	1	Natural History Museum of Denmark - University of Copenhagen
88822	Gribskov	GS30	56052415	12309948	External	Blank	29/11/2022	05.21.39	Cdy00072.JPG									27/09/2022	26/01/2023	Sofie Konradsen	Sofie Konradsen	Cuddeback	Ambush	1	Natural History Museum of Denmark - University of Copenhagen
88823	Gribskov	GS30	56052415	12309948	External	Blank	29/11/2022	05.22.39	Cdy00073.JPG									27/09/2022	26/01/2023	Sofie Konradsen	Sofie Konradsen	Cuddeback	Ambush	1	Natural History Museum of Denmark - University of Copenhagen
88824	Gribskov	GS30	56052415	12309948	External	Blank	29/11/2022	05.23.38	Cdy00074.JPG									27/09/2022	26/01/2023	Sofie Konradsen	Sofie Konradsen	Cuddeback	Ambush	1	Natural History Museum of Denmark - University of Copenhagen
88825	Gribskov	GS30	56052415	12309948	External	Blank	29/11/2022	05.24.37	Cdy00075.JPG									27/09/2022	26/01/2023	Sofie Konradsen	Sofie Konradsen	Cuddeback	Ambush	1	Natural History Museum of Denmark - University of Copenhagen
88826	Gribskov	GS30	56052415	12309948	External	Blank	29/11/2022	05.25.37	Cdy00076.JPG									27/09/2022	26/01/2023	Sofie Konradsen	Sofie Konradsen	Cuddeback	Ambush	1	Natural History Museum of Denmark - University of Copenhagen
88827	Gribskov	GS30	56052415	12309948	External	Blank	29/11/2022	05.26.36	Cdy00077.JPG									27/09/2022	26/01/2023	Sofie Konradsen	Sofie Konradsen	Cuddeback	Ambush	1	Natural History Museum of Denmark - University of Copenhagen
88828	Gribskov	GS30	56052415	12309948	External	Blank	29/11/2022	05.27.35	Cdy00078.JPG									27/09/2022	26/01/2023	Sofie Konradsen	Sofie Konradsen	Cuddeback	Ambush	1	Natural History Museum of Denmark - University of Copenhagen
88829	Gribskov	GS30	56052415	12309948	External	Blank	29/11/2022	05.28.35	Cdy00079.JPG									27/09/2022	26/01/2023	Sofie Konradsen	Sofie Konradsen	Cuddeback	Ambush	1	Natural History Museum of Denmark - University of Copenhagen
88830	Gribskov	GS30	56052415	12309948	External	Blank	29/11/2022	05.29.34	Cdy00080.JPG									27/09/2022	26/01/2023	Sofie Konradsen	Sofie Konradsen	Cuddeback	Ambush	1	Natural History Museum of Denmark - University of Copenhagen
88831	Gribskov	GS30	56052415	12309948	External	Blank	29/11/2022	05.30.33	Cdy00081.JPG									27/09/2022	26/01/2023	Sofie Konradsen	Sofie Konradsen	Cuddeback	Ambush	1	Natural History Museum of Denmark - University of Copenhagen
88832	Gribskov	GS30	56052415	12309948	External	Blank	29/11/2022	05.31.32	Cdy00082.JPG									27/09/2022	26/01/2023	Sofie Konradsen	Sofie Konradsen	Cuddeback	Ambush	1	Natural History Museum of Denmark - University of Copenhagen
88833	Gribskov	GS30	56052415	12309948	External	Blank	29/11/2022	05.32.32	Cdy00083.JPG									27/09/2022	26/01/2023	Sofie Konradsen	Sofie Konradsen	Cuddeback	Ambush	1	Natural History Museum of Denmark - University of Copenhagen
88834	Gribskov	GS30	56052415	12309948	External	Blank	29/11/2022	05.33.31	Cdy00084.JPG									27/09/2022	26/01/2023	Sofie Konradsen	Sofie Konradsen	Cuddeback	Ambush	1	Natural History Museum of Denmark - University of Copenhagen
88835	Gribskov	GS30	56052415	12309948	External	Blank	29/11/2022	05.34.30	Cdy00085.JPG									27/09/2022	26/01/2023	Sofie Konradsen	Sofie Konradsen	Cuddeback	Ambush	1	Natural History Museum of Denmark - University of Copenhagen
88836	Gribskov	GS30	56052415	12309948	External	Blank	29/11/2022	05.35.30	Cdy00086.JPG									27/09/2022	26/01/2023	Sofie Konradsen	Sofie Konradsen	Cuddeback	Ambush	1	Natural History Museum of Denmark - University of Copenhagen
88837	Gribskov	GS30	56052415	12309948	External	Blank	29/11/2022	05.36.29	Cdy00087.JPG									27/09/2022	26/01/2023	Sofie Konradsen	Sofie Konradsen	Cuddeback	Ambush	1	Natural History Museum of Denmark - University of Copenhagen
88838	Gribskov	GS30	56052415	12309948	External	Blank	29/11/2022	05.37.28	Cdy00088.JPG									27/09/2022	26/01/2023	Sofie Konradsen	Sofie Konradsen	Cuddeback	Ambush	1	Natural History Museum of Denmark - University of Copenhagen
88839	Gribskov	GS30	56052415	12309948	External	Blank	29/11/2022	05.38.27	Cdy00089.JPG									27/09/2022	26/01/2023	Sofie Konradsen	Sofie Konradsen	Cuddeback	Ambush	1	Natural History Museum of Denmark - University of Copenhagen
88840	Gribskov	GS30	56052415	12309948	External	Blank	29/11/2022	05.39.27	Cdy00090.JPG									27/09/2022	26/01/2023	Sofie Konradsen	Sofie Konradsen	Cuddeback	Ambush	1	Natural History Museum of Denmark - University of Copenhagen
88841	Gribskov	GS30	56052415	12309948	External	Blank	29/11/2022	05.40.26	Cdy00091.JPG									27/09/2022	26/01/2023	Sofie Konradsen	Sofie Konradsen	Cuddeback	Ambush	1	Natural History Museum of Denmark - University of Copenhagen
88842	Gribskov	GS30	56052415	12309948	External	Blank	29/11/2022	05.41.26	Cdy00092.JPG									27/09/2022	26/01/2023	Sofie Konradsen	Sofie Konradsen	Cuddeback	Ambush	1	Natural History Museum of Denmark - University of Copenhagen
88843	Gribskov	GS30	56052415	12309948	External	Blank	29/11/2022	05.42.24	Cdy00093.JPG									27/09/2022	26/01/2023	Sofie Konradsen	Sofie Konradsen	Cuddeback	Ambush	1	Natural History Museum of Denmark - University of Copenhagen
88844	Gribskov	GS30	56052415	12309948	External	Blank	29/11/2022	05.43.24	Cdy00094.JPG									27/09/2022	26/01/2023	Sofie Konradsen	Sofie Konradsen	Cuddeback	Ambush	1	Natural History Museum of Denmark - University of Copenhagen
88845	Gribskov	GS30	56052415	12309948	External	Blank	29/11/2022	05.44.23	Cdy00095.JPG									27/09/2022	26/01/2023	Sofie Konradsen	Sofie Konradsen	Cuddeback	Ambush	1	Natural History Museum of Denmark - University of Copenhagen
88846	Gribskov	GS30	56052415	12309948	External	Blank	29/11/2022	05.45.22	Cdy00096.JPG									27/09/2022	26/01/2023	Sofie Konradsen	Sofie Konradsen	Cuddeback	Ambush	1	Natural History Museum of Denmark - University of Copenhagen
88847	Gribskov	GS30	56052415	12309948	External	Blank	29/11/2022	05.46.22	Cdy00097.JPG									27/09/2022	26/01/2023	Sofie Konradsen	Sofie Konradsen	Cuddeback	Ambush	1	Natural History Museum of Denmark - University of Copenhagen
88848	Gribskov	GS30	56052415	12309948	External	Blank	29/11/2022	05.47.21	Cdy00098.JPG									27/09/2022	26/01/2023	Sofie Konradsen	Sofie Konradsen	Cuddeback	Ambush	1	Natural History Museum of Denmark - University of Copenhagen
88849	Gribskov	GS30	56052415	12309948	External	Blank	29/11/2022	05.48.20	Cdy00099.JPG									27/09/2022	26/01/2023	Sofie Konradsen	Sofie Konradsen	Cuddeback	Ambush	1	Natural History Museum of Denmark - University of Copenhagen
88850	Gribskov	GS30	56052415	12309948	External	Blank	29/11/2022	05.49.20	Cdy00100.JPG									27/09/2022	26/01/2023	Sofie Konradsen	Sofie Konradsen	Cuddeback	Ambush	1	Natural History Museum of Denmark - University of Copenhagen
88851	Gribskov	GS30	56052415	12309948	External	Blank	29/11/2022	05.50.19	Cdy00101.JPG									27/09/2022	26/01/2023	Sofie Konradsen	Sofie Konradsen	Cuddeback	Ambush	1	Natural History Museum of Denmark - University of Copenhagen
88852	Gribskov	GS30	56052415	12309948	External	Blank	29/11/2022	05.51.18	Cdy00102.JPG									27/09/2022	26/01/2023	Sofie Konradsen	Sofie Konradsen	Cuddeback	Ambush	1	Natural History Museum of Denmark - University of Copenhagen
88853	Gribskov	GS30	56052415	12309948	External	Blank	29/11/2022	05.52.18	Cdy00103.JPG									27/09/2022	26/01/2023	Sofie Konradsen	Sofie Konradsen	Cuddeback	Ambush	1	Natural History Museum of Denmark - University of Copenhagen
88854	Gribskov	GS30	56052415	12309948	External	Blank	29/11/2022	05.53.17	Cdy00104.JPG									27/09/2022	26/01/2023	Sofie Konradsen	Sofie Konradsen	Cuddeback	Ambush	1	Natural History Museum of Denmark - University of Copenhagen
88855	Gribskov	GS30	56052415	12309948	External	Blank	29/11/2022	05.54.16	Cdy00105.JPG									27/09/2022	26/01/2023	Sofie Konradsen	Sofie Konradsen	Cuddeback	Ambush	1	Natural History Museum of Denmark - University of Copenhagen
88856	Gribskov	GS30	56052415	12309948	External	Blank	29/11/2022	05.55.16	Cdy00106.JPG									27/09/2022	26/01/2023	Sofie Konradsen	Sofie Konradsen	Cuddeback	Ambush	1	Natural History Museum of Denmark - University of Copenhagen
88857	Gribskov	GS30	56052415	12309948	External	Blank	29/11/2022	05.56.15	Cdy00107.JPG									27/09/2022	26/01/2023	Sofie Konradsen	Sofie Konradsen	Cuddeback	Ambush	1	Natural History Museum of Denmark - University of Copenhagen
88858	Gribskov	GS30	56052415	12309948	External	Blank	29/11/2022	05.57.14	Cdy00108.JPG									27/09/2022	26/01/2023	Sofie Konradsen	Sofie Konradsen	Cuddeback	Ambush	1	Natural History Museum of Denmark - University of Copenhagen
88859	Gribskov	GS30	56052415	12309948	External	Blank	29/11/2022	05.58.14	Cdy00109.JPG									27/09/2022	26/01/2023	Sofie Konradsen	Sofie Konradsen	Cuddeback	Ambush	1	Natural History Museum of Denmark - University of Copenhagen
88860	Gribskov	GS30	56052415	12309948	External	Blank	29/11/2022	05.59.13	Cdy00110.JPG									27/09/2022	26/01/2023	Sofie Konradsen	Sofie Konradsen	Cuddeback	Ambush	1	Natural History Museum of Denmark - University of Copenhagen
88861	Gribskov	GS30	56052415	12309948	External	Blank	29/11/2022	06.00.12	Cdy00111.JPG									27/09/2022	26/01/2023	Sofie Konradsen	Sofie Konradsen	Cuddeback	Ambush	1	Natural History Museum of Denmark - University of Copenhagen
88862	Gribskov	GS30	56052415	12309948	External	Blank	29/11/2022	06.01.11	Cdy00112.JPG									27/09/2022	26/01/2023	Sofie Konradsen	Sofie Konradsen	Cuddeback	Ambush	1	Natural History Museum of Denmark - University of Copenhagen
88863	Gribskov	GS30	56052415	12309948	External	Blank	29/11/2022	06.02.11	Cdy00113.JPG									27/09/2022	26/01/2023	Sofie Konradsen	Sofie Konradsen	Cuddeback	Ambush	1	Natural History Museum of Denmark - University of Copenhagen
88864	Gribskov	GS30	56052415	12309948	External	Blank	29/11/2022	06.03.10	Cdy00114.JPG									27/09/2022	26/01/2023	Sofie Konradsen	Sofie Konradsen	Cuddeback	Ambush	1	Natural History Museum of Denmark - University of Copenhagen
88865	Gribskov	GS30	56052415	12309948	External	Blank	29/11/2022	06.04.10	Cdy00115.JPG									27/09/2022	26/01/2023	Sofie Konradsen	Sofie Konradsen	Cuddeback	Ambush	1	Natural History Museum of Denmark - University of Copenhagen
88866	Gribskov	GS30	56052415	12309948	External	Blank	29/11/2022	06.05.09	Cdy00116.JPG									27/09/2022	26/01/2023	Sofie Konradsen	Sofie Konradsen	Cuddeback	Ambush	1	Natural History Museum of Denmark - University of Copenhagen
88867	Gribskov	GS30	56052415	12309948	External	Blank	29/11/2022	06.06.08	Cdy00117.JPG									27/09/2022	26/01/2023	Sofie Konradsen	Sofie Konradsen	Cuddeback	Ambush	1	Natural History Museum of Denmark - University of Copenhagen
88868	Gribskov	GS30	56052415	12309948	External	Blank	29/11/2022	06.07.12	Cdy00118.JPG									27/09/2022	26/01/2023	Sofie Konradsen	Sofie Konradsen	Cuddeback	Ambush	1	Natural History Museum of Denmark - University of Copenhagen
88869	Gribskov	GS30	56052415	12309948	External	Blank	29/11/2022	06.08.11	Cdy00119.JPG									27/09/2022	26/01/2023	Sofie Konradsen	Sofie Konradsen	Cuddeback	Ambush	1	Natural History Museum of Denmark - University of Copenhagen
88870	Gribskov	GS30	56052415	12309948	External	Blank	29/11/2022	06.09.10	Cdy00120.JPG									27/09/2022	26/01/2023	Sofie Konradsen	Sofie Konradsen	Cuddeback	Ambush	1	Natural History Museum of Denmark - University of Copenhagen
88871	Gribskov	GS30	56052415	12309948	External	Blank	29/11/2022	06.10.09	Cdy00121.JPG									27/09/2022	26/01/2023	Sofie Konradsen	Sofie Konradsen	Cuddeback	Ambush	1	Natural History Museum of Denmark - University of Copenhagen
