# Supplementary material for: Elusive mustelids—18 months in the search of near‐threatened stoat (Mustela erminea) and weasel (M. nivalis) reveals low captures
Source: Ecol Evol. 2024 May 1;14(5):e11374. doi: 10.1002/ece3.11374 (PMC11063614; doi:10.1002/ece3.11374)
Supplement: Supplementary file 3 — Appendix S3. [file ECE3-14-e11374-s007.csv]

temp	Project Name	Camera Trap Name	Latitude	Longitude	Sampling Event	Photo Type	Photo Date	Photo time	Raw Name	Class	Order	Family	Genus	Species	Subspecies	Number of Animals	Person Identifying the Photo	Camera Start Date	Camera End Date	Person setting up the Camera	Person picking up the Camera	Camera Manufacturer	Camera Model	Flash	Organization Name
87495	LURE	L01	55966439	12269448	WeaselSuperAllCall	Setup/Pickup	09/01/2023	11.44.49	I_00001a.JPG									09/01/2023	23/01/2023	Sofie Konradsen	Sofie Konradsen	Cuddeback	G-5017	0	Natural History Museum of Denmark - University of Copenhagen
87496	LURE	L01	55966439	12269448	WeaselSuperAllCall	Setup/Pickup	09/01/2023	11.44.49	I_00001b.JPG									09/01/2023	23/01/2023	Sofie Konradsen	Sofie Konradsen	Cuddeback	G-5017	0	Natural History Museum of Denmark - University of Copenhagen
87497	LURE	L01	55966439	12269448	WeaselSuperAllCall	Setup/Pickup	09/01/2023	11.44.49	I_00001c.JPG									09/01/2023	23/01/2023	Sofie Konradsen	Sofie Konradsen	Cuddeback	G-5017	0	Natural History Museum of Denmark - University of Copenhagen
87498	LURE	L01	55966439	12269448	WeaselSuperAllCall	Animal	10/01/2023	03.15.23	I_00002a.JPG	MAMMALIA	CARNIVORA	CANIDAE	Vulpes	vulpes		1	Sofie Konradsen	09/01/2023	23/01/2023	Sofie Konradsen	Sofie Konradsen	Cuddeback	G-5017	1	Natural History Museum of Denmark - University of Copenhagen
87499	LURE	L01	55966439	12269448	WeaselSuperAllCall	Animal	10/01/2023	03.15.23	I_00002b.JPG	MAMMALIA	CARNIVORA	CANIDAE	Vulpes	vulpes		1	Sofie Konradsen	09/01/2023	23/01/2023	Sofie Konradsen	Sofie Konradsen	Cuddeback	G-5017	1	Natural History Museum of Denmark - University of Copenhagen
87500	LURE	L01	55966439	12269448	WeaselSuperAllCall	Animal	10/01/2023	03.15.23	I_00002c.JPG	MAMMALIA	CARNIVORA	CANIDAE	Vulpes	vulpes		1	Sofie Konradsen	09/01/2023	23/01/2023	Sofie Konradsen	Sofie Konradsen	Cuddeback	G-5017	1	Natural History Museum of Denmark - University of Copenhagen
87501	LURE	L01	55966439	12269448	WeaselSuperAllCall	Animal	14/01/2023	04.12.59	I_00003a.JPG	MAMMALIA	CARNIVORA	CANIDAE	Vulpes	vulpes		1	Sofie Konradsen	09/01/2023	23/01/2023	Sofie Konradsen	Sofie Konradsen	Cuddeback	G-5017	1	Natural History Museum of Denmark - University of Copenhagen
87502	LURE	L01	55966439	12269448	WeaselSuperAllCall	Animal	14/01/2023	04.12.59	I_00003b.JPG	MAMMALIA	CARNIVORA	CANIDAE	Vulpes	vulpes		1	Sofie Konradsen	09/01/2023	23/01/2023	Sofie Konradsen	Sofie Konradsen	Cuddeback	G-5017	1	Natural History Museum of Denmark - University of Copenhagen
87503	LURE	L01	55966439	12269448	WeaselSuperAllCall	Animal	14/01/2023	04.12.59	I_00003c.JPG	MAMMALIA	CARNIVORA	CANIDAE	Vulpes	vulpes		1	Sofie Konradsen	09/01/2023	23/01/2023	Sofie Konradsen	Sofie Konradsen	Cuddeback	G-5017	1	Natural History Museum of Denmark - University of Copenhagen
87504	LURE	L01	55966439	12269448	WeaselSuperAllCall	Setup/Pickup	23/01/2023	11.02.01	I_00004a.JPG									09/01/2023	23/01/2023	Sofie Konradsen	Sofie Konradsen	Cuddeback	G-5017	1	Natural History Museum of Denmark - University of Copenhagen
87505	LURE	L01	55966439	12269448	WeaselSuperAllCall	Setup/Pickup	23/01/2023	11.02.01	I_00004b.JPG									09/01/2023	23/01/2023	Sofie Konradsen	Sofie Konradsen	Cuddeback	G-5017	1	Natural History Museum of Denmark - University of Copenhagen
87506	LURE	L01	55966439	12269448	WeaselSuperAllCall	Setup/Pickup	23/01/2023	11.02.01	I_00004c.JPG									09/01/2023	23/01/2023	Sofie Konradsen	Sofie Konradsen	Cuddeback	G-5017	1	Natural History Museum of Denmark - University of Copenhagen
87507	LURE	L02	55965868	12274264	WeaselSuperAllCall	Setup/Pickup	26/12/2022	11.15.52	I_00001a.JPG									26/12/2022	09/01/2023	Sofie Konradsen	Sofie Konradsen	Cuddeback	G-5017	0	Natural History Museum of Denmark - University of Copenhagen
87508	LURE	L02	55965868	12274264	WeaselSuperAllCall	Setup/Pickup	26/12/2022	11.15.52	I_00001b.JPG									26/12/2022	09/01/2023	Sofie Konradsen	Sofie Konradsen	Cuddeback	G-5017	0	Natural History Museum of Denmark - University of Copenhagen
87509	LURE	L02	55965868	12274264	WeaselSuperAllCall	Setup/Pickup	26/12/2022	11.15.52	I_00001c.JPG									26/12/2022	09/01/2023	Sofie Konradsen	Sofie Konradsen	Cuddeback	G-5017	0	Natural History Museum of Denmark - University of Copenhagen
87510	LURE	L02	55965868	12274264	WeaselSuperAllCall	Animal	27/12/2022	17.09.38	I_00002a.JPG	MAMMALIA	CETARTIODACTYLA	CERVIDAE	Dama	dama		1	Sofie Konradsen	26/12/2022	09/01/2023	Sofie Konradsen	Sofie Konradsen	Cuddeback	G-5017	1	Natural History Museum of Denmark - University of Copenhagen
87511	LURE	L02	55965868	12274264	WeaselSuperAllCall	Animal	27/12/2022	17.09.38	I_00002b.JPG	MAMMALIA	CETARTIODACTYLA	CERVIDAE	Dama	dama		1	Sofie Konradsen	26/12/2022	09/01/2023	Sofie Konradsen	Sofie Konradsen	Cuddeback	G-5017	1	Natural History Museum of Denmark - University of Copenhagen
87512	LURE	L02	55965868	12274264	WeaselSuperAllCall	Animal	27/12/2022	17.09.38	I_00002c.JPG	MAMMALIA	CETARTIODACTYLA	CERVIDAE	Dama	dama		1	Sofie Konradsen	26/12/2022	09/01/2023	Sofie Konradsen	Sofie Konradsen	Cuddeback	G-5017	1	Natural History Museum of Denmark - University of Copenhagen
87513	LURE	L02	55965868	12274264	WeaselSuperAllCall	Animal	08/01/2023	05.29.12	I_00003a.JPG	MAMMALIA	CETARTIODACTYLA	CERVIDAE	Dama	dama		1	Sofie Konradsen	26/12/2022	09/01/2023	Sofie Konradsen	Sofie Konradsen	Cuddeback	G-5017	1	Natural History Museum of Denmark - University of Copenhagen
87514	LURE	L02	55965868	12274264	WeaselSuperAllCall	Animal	08/01/2023	05.29.12	I_00003b.JPG	MAMMALIA	CETARTIODACTYLA	CERVIDAE	Dama	dama		1	Sofie Konradsen	26/12/2022	09/01/2023	Sofie Konradsen	Sofie Konradsen	Cuddeback	G-5017	1	Natural History Museum of Denmark - University of Copenhagen
87515	LURE	L02	55965868	12274264	WeaselSuperAllCall	Animal	08/01/2023	05.29.12	I_00003c.JPG	MAMMALIA	CETARTIODACTYLA	CERVIDAE	Dama	dama		1	Sofie Konradsen	26/12/2022	09/01/2023	Sofie Konradsen	Sofie Konradsen	Cuddeback	G-5017	1	Natural History Museum of Denmark - University of Copenhagen
87516	LURE	L02	55965868	12274264	WeaselSuperAllCall	Setup/Pickup	09/01/2023	11.07.30	I_00004a.JPG									26/12/2022	09/01/2023	Sofie Konradsen	Sofie Konradsen	Cuddeback	G-5017	0	Natural History Museum of Denmark - University of Copenhagen
87517	LURE	L02	55965868	12274264	WeaselSuperAllCall	Setup/Pickup	09/01/2023	11.07.30	I_00004b.JPG									26/12/2022	09/01/2023	Sofie Konradsen	Sofie Konradsen	Cuddeback	G-5017	0	Natural History Museum of Denmark - University of Copenhagen
87518	LURE	L02	55965868	12274264	WeaselSuperAllCall	Setup/Pickup	09/01/2023	11.07.30	I_00004c.JPG									26/12/2022	09/01/2023	Sofie Konradsen	Sofie Konradsen	Cuddeback	G-5017	0	Natural History Museum of Denmark - University of Copenhagen
87519	LURE	L02	55965868	12274264	WeaselSuperAllCall	Setup/Pickup	09/01/2023	11.08.03	I_00005a.JPG									26/12/2022	09/01/2023	Sofie Konradsen	Sofie Konradsen	Cuddeback	G-5017	0	Natural History Museum of Denmark - University of Copenhagen
87520	LURE	L02	55965868	12274264	WeaselSuperAllCall	Setup/Pickup	09/01/2023	11.08.03	I_00005b.JPG									26/12/2022	09/01/2023	Sofie Konradsen	Sofie Konradsen	Cuddeback	G-5017	0	Natural History Museum of Denmark - University of Copenhagen
87521	LURE	L02	55965868	12274264	WeaselSuperAllCall	Setup/Pickup	09/01/2023	11.08.03	I_00005c.JPG									26/12/2022	09/01/2023	Sofie Konradsen	Sofie Konradsen	Cuddeback	G-5017	0	Natural History Museum of Denmark - University of Copenhagen
87522	LURE	L03	55965715	12270167	WeaselSuperAllCall	Setup/Pickup	12/12/2022	11.08.16	I_00001a.JPG									12/12/2022	26/12/2022	Sofie Konradsen	Sofie Konradsen	Cuddeback	G-5017	0	Natural History Museum of Denmark - University of Copenhagen
87523	LURE	L03	55965715	12270167	WeaselSuperAllCall	Setup/Pickup	12/12/2022	11.08.16	I_00001b.JPG									12/12/2022	26/12/2022	Sofie Konradsen	Sofie Konradsen	Cuddeback	G-5017	0	Natural History Museum of Denmark - University of Copenhagen
87524	LURE	L03	55965715	12270167	WeaselSuperAllCall	Setup/Pickup	12/12/2022	11.08.16	I_00001c.JPG									12/12/2022	26/12/2022	Sofie Konradsen	Sofie Konradsen	Cuddeback	G-5017	0	Natural History Museum of Denmark - University of Copenhagen
87525	LURE	L03	55965715	12270167	WeaselSuperAllCall	Setup/Pickup	12/12/2022	11.08.45	I_00002a.JPG									12/12/2022	26/12/2022	Sofie Konradsen	Sofie Konradsen	Cuddeback	G-5017	0	Natural History Museum of Denmark - University of Copenhagen
87526	LURE	L03	55965715	12270167	WeaselSuperAllCall	Setup/Pickup	12/12/2022	11.08.45	I_00002b.JPG									12/12/2022	26/12/2022	Sofie Konradsen	Sofie Konradsen	Cuddeback	G-5017	0	Natural History Museum of Denmark - University of Copenhagen
87527	LURE	L03	55965715	12270167	WeaselSuperAllCall	Setup/Pickup	12/12/2022	11.08.45	I_00002c.JPG									12/12/2022	26/12/2022	Sofie Konradsen	Sofie Konradsen	Cuddeback	G-5017	0	Natural History Museum of Denmark - University of Copenhagen
87528	LURE	L03	55965715	12270167	WeaselSuperAllCall	Setup/Pickup	12/12/2022	11.09.09	I_00003a.JPG									12/12/2022	26/12/2022	Sofie Konradsen	Sofie Konradsen	Cuddeback	G-5017	0	Natural History Museum of Denmark - University of Copenhagen
87529	LURE	L03	55965715	12270167	WeaselSuperAllCall	Setup/Pickup	12/12/2022	11.09.09	I_00003b.JPG									12/12/2022	26/12/2022	Sofie Konradsen	Sofie Konradsen	Cuddeback	G-5017	0	Natural History Museum of Denmark - University of Copenhagen
87530	LURE	L03	55965715	12270167	WeaselSuperAllCall	Setup/Pickup	12/12/2022	11.09.09	I_00003c.JPG									12/12/2022	26/12/2022	Sofie Konradsen	Sofie Konradsen	Cuddeback	G-5017	0	Natural History Museum of Denmark - University of Copenhagen
87531	LURE	L03	55965715	12270167	WeaselSuperAllCall	Setup/Pickup	12/12/2022	11.09.33	I_00004a.JPG									12/12/2022	26/12/2022	Sofie Konradsen	Sofie Konradsen	Cuddeback	G-5017	0	Natural History Museum of Denmark - University of Copenhagen
87532	LURE	L03	55965715	12270167	WeaselSuperAllCall	Setup/Pickup	12/12/2022	11.09.33	I_00004b.JPG									12/12/2022	26/12/2022	Sofie Konradsen	Sofie Konradsen	Cuddeback	G-5017	0	Natural History Museum of Denmark - University of Copenhagen
87533	LURE	L03	55965715	12270167	WeaselSuperAllCall	Setup/Pickup	12/12/2022	11.09.33	I_00004c.JPG									12/12/2022	26/12/2022	Sofie Konradsen	Sofie Konradsen	Cuddeback	G-5017	0	Natural History Museum of Denmark - University of Copenhagen
87534	LURE	L03	55965715	12270167	WeaselSuperAllCall	Setup/Pickup	12/12/2022	11.09.57	I_00005a.JPG									12/12/2022	26/12/2022	Sofie Konradsen	Sofie Konradsen	Cuddeback	G-5017	0	Natural History Museum of Denmark - University of Copenhagen
87535	LURE	L03	55965715	12270167	WeaselSuperAllCall	Setup/Pickup	12/12/2022	11.09.57	I_00005b.JPG									12/12/2022	26/12/2022	Sofie Konradsen	Sofie Konradsen	Cuddeback	G-5017	0	Natural History Museum of Denmark - University of Copenhagen
87536	LURE	L03	55965715	12270167	WeaselSuperAllCall	Setup/Pickup	12/12/2022	11.09.57	I_00005c.JPG									12/12/2022	26/12/2022	Sofie Konradsen	Sofie Konradsen	Cuddeback	G-5017	0	Natural History Museum of Denmark - University of Copenhagen
87537	LURE	L03	55965715	12270167	WeaselSuperAllCall	Setup/Pickup	26/12/2022	11.57.32	I_00006a.JPG									12/12/2022	26/12/2022	Sofie Konradsen	Sofie Konradsen	Cuddeback	G-5017	0	Natural History Museum of Denmark - University of Copenhagen
87538	LURE	L03	55965715	12270167	WeaselSuperAllCall	Setup/Pickup	26/12/2022	11.57.32	I_00006b.JPG									12/12/2022	26/12/2022	Sofie Konradsen	Sofie Konradsen	Cuddeback	G-5017	0	Natural History Museum of Denmark - University of Copenhagen
87539	LURE	L03	55965715	12270167	WeaselSuperAllCall	Setup/Pickup	26/12/2022	11.57.32	I_00006c.JPG									12/12/2022	26/12/2022	Sofie Konradsen	Sofie Konradsen	Cuddeback	G-5017	0	Natural History Museum of Denmark - University of Copenhagen
87540	LURE	L04	55967125	12272213	WeaselSuperAllCall	Animal	01/12/2022	13.31.46	I_00001a.JPG	MAMMALIA	RODENTIA	SCIURIDAE	Sciurus	vulgaris		1	Sofie Konradsen	28/11/2022	12/12/2022	Sofie Konradsen	Sofie Konradsen	Cuddeback	G-5017	0	Natural History Museum of Denmark - University of Copenhagen
87541	LURE	L04	55967125	12272213	WeaselSuperAllCall	Animal	01/12/2022	13.31.46	I_00001b.JPG	MAMMALIA	RODENTIA	SCIURIDAE	Sciurus	vulgaris		1	Sofie Konradsen	28/11/2022	12/12/2022	Sofie Konradsen	Sofie Konradsen	Cuddeback	G-5017	0	Natural History Museum of Denmark - University of Copenhagen
87542	LURE	L04	55967125	12272213	WeaselSuperAllCall	Animal	01/12/2022	13.31.46	I_00001c.JPG	MAMMALIA	RODENTIA	SCIURIDAE	Sciurus	vulgaris		1	Sofie Konradsen	28/11/2022	12/12/2022	Sofie Konradsen	Sofie Konradsen	Cuddeback	G-5017	0	Natural History Museum of Denmark - University of Copenhagen
87543	LURE	L04	55967125	12272213	WeaselSuperAllCall	Setup/Pickup	12/12/2022	11.14.55	I_00002a.JPG									28/11/2022	12/12/2022	Sofie Konradsen	Sofie Konradsen	Cuddeback	G-5017	0	Natural History Museum of Denmark - University of Copenhagen
87544	LURE	L04	55967125	12272213	WeaselSuperAllCall	Setup/Pickup	12/12/2022	11.14.55	I_00002b.JPG									28/11/2022	12/12/2022	Sofie Konradsen	Sofie Konradsen	Cuddeback	G-5017	0	Natural History Museum of Denmark - University of Copenhagen
87545	LURE	L04	55967125	12272213	WeaselSuperAllCall	Setup/Pickup	12/12/2022	11.14.55	I_00002c.JPG									28/11/2022	12/12/2022	Sofie Konradsen	Sofie Konradsen	Cuddeback	G-5017	0	Natural History Museum of Denmark - University of Copenhagen
87546	LURE	L04	55967125	12272213	WeaselSuperAllCall	Setup/Pickup	12/12/2022	11.15.33	I_00003a.JPG									28/11/2022	12/12/2022	Sofie Konradsen	Sofie Konradsen	Cuddeback	G-5017	0	Natural History Museum of Denmark - University of Copenhagen
87547	LURE	L04	55967125	12272213	WeaselSuperAllCall	Setup/Pickup	12/12/2022	11.15.33	I_00003b.JPG									28/11/2022	12/12/2022	Sofie Konradsen	Sofie Konradsen	Cuddeback	G-5017	0	Natural History Museum of Denmark - University of Copenhagen
87548	LURE	L04	55967125	12272213	WeaselSuperAllCall	Setup/Pickup	12/12/2022	11.15.33	I_00003c.JPG									28/11/2022	12/12/2022	Sofie Konradsen	Sofie Konradsen	Cuddeback	G-5017	0	Natural History Museum of Denmark - University of Copenhagen
87549	LURE	L05	55964186	12275093	WeaselSuperAllCall	Setup/Pickup	14/11/2022	10.57.18	I_00001a.JPG									14/11/2022	28/11/2022	Sofie Konradsen	Sofie Konradsen	Cuddeback	G-5017	0	Natural History Museum of Denmark - University of Copenhagen
87550	LURE	L05	55964186	12275093	WeaselSuperAllCall	Setup/Pickup	14/11/2022	10.57.18	I_00001b.JPG									14/11/2022	28/11/2022	Sofie Konradsen	Sofie Konradsen	Cuddeback	G-5017	0	Natural History Museum of Denmark - University of Copenhagen
87551	LURE	L05	55964186	12275093	WeaselSuperAllCall	Setup/Pickup	14/11/2022	10.57.18	I_00001c.JPG									14/11/2022	28/11/2022	Sofie Konradsen	Sofie Konradsen	Cuddeback	G-5017	0	Natural History Museum of Denmark - University of Copenhagen
87552	LURE	L05	55964186	12275093	WeaselSuperAllCall	Animal	16/11/2022	22.32.46	I_00002a.JPG	MAMMALIA	CETARTIODACTYLA	CERVIDAE	Dama	dama		1	Sofie Konradsen	14/11/2022	28/11/2022	Sofie Konradsen	Sofie Konradsen	Cuddeback	G-5017	1	Natural History Museum of Denmark - University of Copenhagen
87553	LURE	L05	55964186	12275093	WeaselSuperAllCall	Animal	16/11/2022	22.32.46	I_00002b.JPG	MAMMALIA	CETARTIODACTYLA	CERVIDAE	Dama	dama		1	Sofie Konradsen	14/11/2022	28/11/2022	Sofie Konradsen	Sofie Konradsen	Cuddeback	G-5017	1	Natural History Museum of Denmark - University of Copenhagen
87554	LURE	L05	55964186	12275093	WeaselSuperAllCall	Animal	16/11/2022	22.32.46	I_00002c.JPG	MAMMALIA	CETARTIODACTYLA	CERVIDAE	Dama	dama		1	Sofie Konradsen	14/11/2022	28/11/2022	Sofie Konradsen	Sofie Konradsen	Cuddeback	G-5017	1	Natural History Museum of Denmark - University of Copenhagen
87555	LURE	L05	55964186	12275093	WeaselSuperAllCall	Animal	16/11/2022	22.33.51	I_00003a.JPG	MAMMALIA	CETARTIODACTYLA	CERVIDAE	Dama	dama		1	Sofie Konradsen	14/11/2022	28/11/2022	Sofie Konradsen	Sofie Konradsen	Cuddeback	G-5017	1	Natural History Museum of Denmark - University of Copenhagen
87556	LURE	L05	55964186	12275093	WeaselSuperAllCall	Animal	16/11/2022	22.33.51	I_00003b.JPG	MAMMALIA	CETARTIODACTYLA	CERVIDAE	Dama	dama		1	Sofie Konradsen	14/11/2022	28/11/2022	Sofie Konradsen	Sofie Konradsen	Cuddeback	G-5017	1	Natural History Museum of Denmark - University of Copenhagen
87557	LURE	L05	55964186	12275093	WeaselSuperAllCall	Animal	16/11/2022	22.33.51	I_00003c.JPG	MAMMALIA	CETARTIODACTYLA	CERVIDAE	Dama	dama		1	Sofie Konradsen	14/11/2022	28/11/2022	Sofie Konradsen	Sofie Konradsen	Cuddeback	G-5017	1	Natural History Museum of Denmark - University of Copenhagen
87558	LURE	L05	55964186	12275093	WeaselSuperAllCall	Animal	16/11/2022	22.34.42	I_00004a.JPG	MAMMALIA	CETARTIODACTYLA	CERVIDAE	Dama	dama		1	Sofie Konradsen	14/11/2022	28/11/2022	Sofie Konradsen	Sofie Konradsen	Cuddeback	G-5017	1	Natural History Museum of Denmark - University of Copenhagen
87559	LURE	L05	55964186	12275093	WeaselSuperAllCall	Animal	16/11/2022	22.34.42	I_00004b.JPG	MAMMALIA	CETARTIODACTYLA	CERVIDAE	Dama	dama		1	Sofie Konradsen	14/11/2022	28/11/2022	Sofie Konradsen	Sofie Konradsen	Cuddeback	G-5017	1	Natural History Museum of Denmark - University of Copenhagen
87560	LURE	L05	55964186	12275093	WeaselSuperAllCall	Animal	16/11/2022	22.34.42	I_00004c.JPG	MAMMALIA	CETARTIODACTYLA	CERVIDAE	Dama	dama		1	Sofie Konradsen	14/11/2022	28/11/2022	Sofie Konradsen	Sofie Konradsen	Cuddeback	G-5017	1	Natural History Museum of Denmark - University of Copenhagen
87561	LURE	L05	55964186	12275093	WeaselSuperAllCall	Animal	17/11/2022	03.12.02	I_00005a.JPG	MAMMALIA	CETARTIODACTYLA	CERVIDAE	Dama	dama		1	Sofie Konradsen	14/11/2022	28/11/2022	Sofie Konradsen	Sofie Konradsen	Cuddeback	G-5017	1	Natural History Museum of Denmark - University of Copenhagen
87562	LURE	L05	55964186	12275093	WeaselSuperAllCall	Animal	17/11/2022	03.12.02	I_00005b.JPG	MAMMALIA	CETARTIODACTYLA	CERVIDAE	Dama	dama		1	Sofie Konradsen	14/11/2022	28/11/2022	Sofie Konradsen	Sofie Konradsen	Cuddeback	G-5017	1	Natural History Museum of Denmark - University of Copenhagen
87563	LURE	L05	55964186	12275093	WeaselSuperAllCall	Animal	17/11/2022	03.12.02	I_00005c.JPG	MAMMALIA	CETARTIODACTYLA	CERVIDAE	Dama	dama		1	Sofie Konradsen	14/11/2022	28/11/2022	Sofie Konradsen	Sofie Konradsen	Cuddeback	G-5017	1	Natural History Museum of Denmark - University of Copenhagen
87564	LURE	L05	55964186	12275093	WeaselSuperAllCall	Animal	17/11/2022	19.42.02	I_00006a.JPG	MAMMALIA	CETARTIODACTYLA	CERVIDAE	Dama	dama		1	Sofie Konradsen	14/11/2022	28/11/2022	Sofie Konradsen	Sofie Konradsen	Cuddeback	G-5017	1	Natural History Museum of Denmark - University of Copenhagen
87565	LURE	L05	55964186	12275093	WeaselSuperAllCall	Animal	17/11/2022	19.42.02	I_00006b.JPG	MAMMALIA	CETARTIODACTYLA	CERVIDAE	Dama	dama		1	Sofie Konradsen	14/11/2022	28/11/2022	Sofie Konradsen	Sofie Konradsen	Cuddeback	G-5017	1	Natural History Museum of Denmark - University of Copenhagen
87566	LURE	L05	55964186	12275093	WeaselSuperAllCall	Animal	17/11/2022	19.42.02	I_00006c.JPG	MAMMALIA	CETARTIODACTYLA	CERVIDAE	Dama	dama		1	Sofie Konradsen	14/11/2022	28/11/2022	Sofie Konradsen	Sofie Konradsen	Cuddeback	G-5017	1	Natural History Museum of Denmark - University of Copenhagen
87567	LURE	L05	55964186	12275093	WeaselSuperAllCall	Animal	17/11/2022	19.44.05	I_00007a.JPG	MAMMALIA	CETARTIODACTYLA	CERVIDAE	Dama	dama		1	Sofie Konradsen	14/11/2022	28/11/2022	Sofie Konradsen	Sofie Konradsen	Cuddeback	G-5017	1	Natural History Museum of Denmark - University of Copenhagen
87568	LURE	L05	55964186	12275093	WeaselSuperAllCall	Animal	17/11/2022	19.44.05	I_00007b.JPG	MAMMALIA	CETARTIODACTYLA	CERVIDAE	Dama	dama		1	Sofie Konradsen	14/11/2022	28/11/2022	Sofie Konradsen	Sofie Konradsen	Cuddeback	G-5017	1	Natural History Museum of Denmark - University of Copenhagen
87569	LURE	L05	55964186	12275093	WeaselSuperAllCall	Animal	17/11/2022	19.44.05	I_00007c.JPG	MAMMALIA	CETARTIODACTYLA	CERVIDAE	Dama	dama		1	Sofie Konradsen	14/11/2022	28/11/2022	Sofie Konradsen	Sofie Konradsen	Cuddeback	G-5017	1	Natural History Museum of Denmark - University of Copenhagen
87570	LURE	L05	55964186	12275093	WeaselSuperAllCall	Animal	17/11/2022	19.44.33	I_00008a.JPG	MAMMALIA	CETARTIODACTYLA	CERVIDAE	Dama	dama		1	Sofie Konradsen	14/11/2022	28/11/2022	Sofie Konradsen	Sofie Konradsen	Cuddeback	G-5017	1	Natural History Museum of Denmark - University of Copenhagen
87571	LURE	L05	55964186	12275093	WeaselSuperAllCall	Animal	17/11/2022	19.44.33	I_00008b.JPG	MAMMALIA	CETARTIODACTYLA	CERVIDAE	Dama	dama		1	Sofie Konradsen	14/11/2022	28/11/2022	Sofie Konradsen	Sofie Konradsen	Cuddeback	G-5017	1	Natural History Museum of Denmark - University of Copenhagen
87572	LURE	L05	55964186	12275093	WeaselSuperAllCall	Animal	17/11/2022	19.44.33	I_00008c.JPG	MAMMALIA	CETARTIODACTYLA	CERVIDAE	Dama	dama		1	Sofie Konradsen	14/11/2022	28/11/2022	Sofie Konradsen	Sofie Konradsen	Cuddeback	G-5017	1	Natural History Museum of Denmark - University of Copenhagen
87573	LURE	L05	55964186	12275093	WeaselSuperAllCall	Unidentifiable	18/11/2022	00.54.29	I_00009a.JPG									14/11/2022	28/11/2022	Sofie Konradsen	Sofie Konradsen	Cuddeback	G-5017	1	Natural History Museum of Denmark - University of Copenhagen
87574	LURE	L05	55964186	12275093	WeaselSuperAllCall	Unidentifiable	18/11/2022	00.54.29	I_00009b.JPG									14/11/2022	28/11/2022	Sofie Konradsen	Sofie Konradsen	Cuddeback	G-5017	1	Natural History Museum of Denmark - University of Copenhagen
87575	LURE	L05	55964186	12275093	WeaselSuperAllCall	Unidentifiable	18/11/2022	00.54.29	I_00009c.JPG									14/11/2022	28/11/2022	Sofie Konradsen	Sofie Konradsen	Cuddeback	G-5017	1	Natural History Museum of Denmark - University of Copenhagen
87576	LURE	L05	55964186	12275093	WeaselSuperAllCall	Animal	18/11/2022	00.56.31	I_00010a.JPG	MAMMALIA	CETARTIODACTYLA	CERVIDAE	Dama	dama		1	Sofie Konradsen	14/11/2022	28/11/2022	Sofie Konradsen	Sofie Konradsen	Cuddeback	G-5017	1	Natural History Museum of Denmark - University of Copenhagen
87577	LURE	L05	55964186	12275093	WeaselSuperAllCall	Animal	18/11/2022	00.56.31	I_00010b.JPG	MAMMALIA	CETARTIODACTYLA	CERVIDAE	Dama	dama		1	Sofie Konradsen	14/11/2022	28/11/2022	Sofie Konradsen	Sofie Konradsen	Cuddeback	G-5017	1	Natural History Museum of Denmark - University of Copenhagen
87578	LURE	L05	55964186	12275093	WeaselSuperAllCall	Animal	18/11/2022	00.56.31	I_00010c.JPG	MAMMALIA	CETARTIODACTYLA	CERVIDAE	Dama	dama		1	Sofie Konradsen	14/11/2022	28/11/2022	Sofie Konradsen	Sofie Konradsen	Cuddeback	G-5017	1	Natural History Museum of Denmark - University of Copenhagen
87579	LURE	L05	55964186	12275093	WeaselSuperAllCall	Animal	18/11/2022	00.59.15	I_00011a.JPG	MAMMALIA	CETARTIODACTYLA	CERVIDAE	Dama	dama		1	Sofie Konradsen	14/11/2022	28/11/2022	Sofie Konradsen	Sofie Konradsen	Cuddeback	G-5017	1	Natural History Museum of Denmark - University of Copenhagen
87580	LURE	L05	55964186	12275093	WeaselSuperAllCall	Animal	18/11/2022	00.59.15	I_00011b.JPG	MAMMALIA	CETARTIODACTYLA	CERVIDAE	Dama	dama		1	Sofie Konradsen	14/11/2022	28/11/2022	Sofie Konradsen	Sofie Konradsen	Cuddeback	G-5017	1	Natural History Museum of Denmark - University of Copenhagen
87581	LURE	L05	55964186	12275093	WeaselSuperAllCall	Animal	18/11/2022	00.59.15	I_00011c.JPG	MAMMALIA	CETARTIODACTYLA	CERVIDAE	Dama	dama		1	Sofie Konradsen	14/11/2022	28/11/2022	Sofie Konradsen	Sofie Konradsen	Cuddeback	G-5017	1	Natural History Museum of Denmark - University of Copenhagen
87582	LURE	L05	55964186	12275093	WeaselSuperAllCall	Animal	18/11/2022	00.59.39	I_00012a.JPG	MAMMALIA	CETARTIODACTYLA	CERVIDAE	Dama	dama		1	Sofie Konradsen	14/11/2022	28/11/2022	Sofie Konradsen	Sofie Konradsen	Cuddeback	G-5017	1	Natural History Museum of Denmark - University of Copenhagen
87583	LURE	L05	55964186	12275093	WeaselSuperAllCall	Animal	18/11/2022	00.59.39	I_00012b.JPG	MAMMALIA	CETARTIODACTYLA	CERVIDAE	Dama	dama		1	Sofie Konradsen	14/11/2022	28/11/2022	Sofie Konradsen	Sofie Konradsen	Cuddeback	G-5017	1	Natural History Museum of Denmark - University of Copenhagen
87584	LURE	L05	55964186	12275093	WeaselSuperAllCall	Animal	18/11/2022	00.59.39	I_00012c.JPG	MAMMALIA	CETARTIODACTYLA	CERVIDAE	Dama	dama		1	Sofie Konradsen	14/11/2022	28/11/2022	Sofie Konradsen	Sofie Konradsen	Cuddeback	G-5017	1	Natural History Museum of Denmark - University of Copenhagen
87585	LURE	L05	55964186	12275093	WeaselSuperAllCall	Animal	18/11/2022	01.00.02	I_00013a.JPG	MAMMALIA	CETARTIODACTYLA	CERVIDAE	Dama	dama		1	Sofie Konradsen	14/11/2022	28/11/2022	Sofie Konradsen	Sofie Konradsen	Cuddeback	G-5017	1	Natural History Museum of Denmark - University of Copenhagen
87586	LURE	L05	55964186	12275093	WeaselSuperAllCall	Animal	18/11/2022	01.00.02	I_00013b.JPG	MAMMALIA	CETARTIODACTYLA	CERVIDAE	Dama	dama		1	Sofie Konradsen	14/11/2022	28/11/2022	Sofie Konradsen	Sofie Konradsen	Cuddeback	G-5017	1	Natural History Museum of Denmark - University of Copenhagen
87587	LURE	L05	55964186	12275093	WeaselSuperAllCall	Animal	18/11/2022	01.00.02	I_00013c.JPG	MAMMALIA	CETARTIODACTYLA	CERVIDAE	Dama	dama		1	Sofie Konradsen	14/11/2022	28/11/2022	Sofie Konradsen	Sofie Konradsen	Cuddeback	G-5017	1	Natural History Museum of Denmark - University of Copenhagen
87588	LURE	L05	55964186	12275093	WeaselSuperAllCall	Animal	18/11/2022	01.02.51	I_00014a.JPG	MAMMALIA	CETARTIODACTYLA	CERVIDAE	Dama	dama		1	Sofie Konradsen	14/11/2022	28/11/2022	Sofie Konradsen	Sofie Konradsen	Cuddeback	G-5017	1	Natural History Museum of Denmark - University of Copenhagen
87589	LURE	L05	55964186	12275093	WeaselSuperAllCall	Animal	18/11/2022	01.02.51	I_00014b.JPG	MAMMALIA	CETARTIODACTYLA	CERVIDAE	Dama	dama		1	Sofie Konradsen	14/11/2022	28/11/2022	Sofie Konradsen	Sofie Konradsen	Cuddeback	G-5017	1	Natural History Museum of Denmark - University of Copenhagen
87590	LURE	L05	55964186	12275093	WeaselSuperAllCall	Animal	18/11/2022	01.02.51	I_00014c.JPG	MAMMALIA	CETARTIODACTYLA	CERVIDAE	Dama	dama		1	Sofie Konradsen	14/11/2022	28/11/2022	Sofie Konradsen	Sofie Konradsen	Cuddeback	G-5017	1	Natural History Museum of Denmark - University of Copenhagen
87591	LURE	L05	55964186	12275093	WeaselSuperAllCall	Animal	18/11/2022	01.03.33	I_00015a.JPG	MAMMALIA	CETARTIODACTYLA	CERVIDAE	Dama	dama		1	Sofie Konradsen	14/11/2022	28/11/2022	Sofie Konradsen	Sofie Konradsen	Cuddeback	G-5017	1	Natural History Museum of Denmark - University of Copenhagen
87592	LURE	L05	55964186	12275093	WeaselSuperAllCall	Animal	18/11/2022	01.03.33	I_00015b.JPG	MAMMALIA	CETARTIODACTYLA	CERVIDAE	Dama	dama		1	Sofie Konradsen	14/11/2022	28/11/2022	Sofie Konradsen	Sofie Konradsen	Cuddeback	G-5017	1	Natural History Museum of Denmark - University of Copenhagen
87593	LURE	L05	55964186	12275093	WeaselSuperAllCall	Animal	18/11/2022	01.03.33	I_00015c.JPG	MAMMALIA	CETARTIODACTYLA	CERVIDAE	Dama	dama		1	Sofie Konradsen	14/11/2022	28/11/2022	Sofie Konradsen	Sofie Konradsen	Cuddeback	G-5017	1	Natural History Museum of Denmark - University of Copenhagen
87594	LURE	L05	55964186	12275093	WeaselSuperAllCall	Animal	18/11/2022	01.03.59	I_00016a.JPG	MAMMALIA	CETARTIODACTYLA	CERVIDAE	Dama	dama		1	Sofie Konradsen	14/11/2022	28/11/2022	Sofie Konradsen	Sofie Konradsen	Cuddeback	G-5017	1	Natural History Museum of Denmark - University of Copenhagen
87595	LURE	L05	55964186	12275093	WeaselSuperAllCall	Animal	18/11/2022	01.03.59	I_00016b.JPG	MAMMALIA	CETARTIODACTYLA	CERVIDAE	Dama	dama		1	Sofie Konradsen	14/11/2022	28/11/2022	Sofie Konradsen	Sofie Konradsen	Cuddeback	G-5017	1	Natural History Museum of Denmark - University of Copenhagen
87596	LURE	L05	55964186	12275093	WeaselSuperAllCall	Animal	18/11/2022	01.03.59	I_00016c.JPG	MAMMALIA	CETARTIODACTYLA	CERVIDAE	Dama	dama		1	Sofie Konradsen	14/11/2022	28/11/2022	Sofie Konradsen	Sofie Konradsen	Cuddeback	G-5017	1	Natural History Museum of Denmark - University of Copenhagen
87597	LURE	L05	55964186	12275093	WeaselSuperAllCall	Animal	18/11/2022	01.04.23	I_00017a.JPG	MAMMALIA	CETARTIODACTYLA	CERVIDAE	Dama	dama		1	Sofie Konradsen	14/11/2022	28/11/2022	Sofie Konradsen	Sofie Konradsen	Cuddeback	G-5017	1	Natural History Museum of Denmark - University of Copenhagen
87598	LURE	L05	55964186	12275093	WeaselSuperAllCall	Animal	18/11/2022	01.04.23	I_00017b.JPG	MAMMALIA	CETARTIODACTYLA	CERVIDAE	Dama	dama		1	Sofie Konradsen	14/11/2022	28/11/2022	Sofie Konradsen	Sofie Konradsen	Cuddeback	G-5017	1	Natural History Museum of Denmark - University of Copenhagen
87599	LURE	L05	55964186	12275093	WeaselSuperAllCall	Animal	18/11/2022	01.04.23	I_00017c.JPG	MAMMALIA	CETARTIODACTYLA	CERVIDAE	Dama	dama		1	Sofie Konradsen	14/11/2022	28/11/2022	Sofie Konradsen	Sofie Konradsen	Cuddeback	G-5017	1	Natural History Museum of Denmark - University of Copenhagen
87600	LURE	L05	55964186	12275093	WeaselSuperAllCall	Animal	18/11/2022	01.04.49	I_00018a.JPG	MAMMALIA	CETARTIODACTYLA	CERVIDAE	Dama	dama		1	Sofie Konradsen	14/11/2022	28/11/2022	Sofie Konradsen	Sofie Konradsen	Cuddeback	G-5017	1	Natural History Museum of Denmark - University of Copenhagen
87601	LURE	L05	55964186	12275093	WeaselSuperAllCall	Animal	18/11/2022	01.04.49	I_00018b.JPG	MAMMALIA	CETARTIODACTYLA	CERVIDAE	Dama	dama		1	Sofie Konradsen	14/11/2022	28/11/2022	Sofie Konradsen	Sofie Konradsen	Cuddeback	G-5017	1	Natural History Museum of Denmark - University of Copenhagen
87602	LURE	L05	55964186	12275093	WeaselSuperAllCall	Animal	18/11/2022	01.04.49	I_00018c.JPG	MAMMALIA	CETARTIODACTYLA	CERVIDAE	Dama	dama		1	Sofie Konradsen	14/11/2022	28/11/2022	Sofie Konradsen	Sofie Konradsen	Cuddeback	G-5017	1	Natural History Museum of Denmark - University of Copenhagen
87603	LURE	L05	55964186	12275093	WeaselSuperAllCall	Animal	18/11/2022	01.05.13	I_00019a.JPG	MAMMALIA	CETARTIODACTYLA	CERVIDAE	Dama	dama		1	Sofie Konradsen	14/11/2022	28/11/2022	Sofie Konradsen	Sofie Konradsen	Cuddeback	G-5017	1	Natural History Museum of Denmark - University of Copenhagen
87604	LURE	L05	55964186	12275093	WeaselSuperAllCall	Animal	18/11/2022	01.05.13	I_00019b.JPG	MAMMALIA	CETARTIODACTYLA	CERVIDAE	Dama	dama		1	Sofie Konradsen	14/11/2022	28/11/2022	Sofie Konradsen	Sofie Konradsen	Cuddeback	G-5017	1	Natural History Museum of Denmark - University of Copenhagen
87605	LURE	L05	55964186	12275093	WeaselSuperAllCall	Animal	18/11/2022	01.05.13	I_00019c.JPG	MAMMALIA	CETARTIODACTYLA	CERVIDAE	Dama	dama		1	Sofie Konradsen	14/11/2022	28/11/2022	Sofie Konradsen	Sofie Konradsen	Cuddeback	G-5017	1	Natural History Museum of Denmark - University of Copenhagen
87606	LURE	L05	55964186	12275093	WeaselSuperAllCall	Animal	18/11/2022	01.05.36	I_00020a.JPG	MAMMALIA	CETARTIODACTYLA	CERVIDAE	Dama	dama		1	Sofie Konradsen	14/11/2022	28/11/2022	Sofie Konradsen	Sofie Konradsen	Cuddeback	G-5017	1	Natural History Museum of Denmark - University of Copenhagen
87607	LURE	L05	55964186	12275093	WeaselSuperAllCall	Animal	18/11/2022	01.05.36	I_00020b.JPG	MAMMALIA	CETARTIODACTYLA	CERVIDAE	Dama	dama		1	Sofie Konradsen	14/11/2022	28/11/2022	Sofie Konradsen	Sofie Konradsen	Cuddeback	G-5017	1	Natural History Museum of Denmark - University of Copenhagen
87608	LURE	L05	55964186	12275093	WeaselSuperAllCall	Animal	18/11/2022	01.05.36	I_00020c.JPG	MAMMALIA	CETARTIODACTYLA	CERVIDAE	Dama	dama		1	Sofie Konradsen	14/11/2022	28/11/2022	Sofie Konradsen	Sofie Konradsen	Cuddeback	G-5017	1	Natural History Museum of Denmark - University of Copenhagen
87609	LURE	L05	55964186	12275093	WeaselSuperAllCall	Animal	18/11/2022	01.05.59	I_00021a.JPG	MAMMALIA	CETARTIODACTYLA	CERVIDAE	Dama	dama		1	Sofie Konradsen	14/11/2022	28/11/2022	Sofie Konradsen	Sofie Konradsen	Cuddeback	G-5017	1	Natural History Museum of Denmark - University of Copenhagen
87610	LURE	L05	55964186	12275093	WeaselSuperAllCall	Animal	18/11/2022	01.05.59	I_00021b.JPG	MAMMALIA	CETARTIODACTYLA	CERVIDAE	Dama	dama		1	Sofie Konradsen	14/11/2022	28/11/2022	Sofie Konradsen	Sofie Konradsen	Cuddeback	G-5017	1	Natural History Museum of Denmark - University of Copenhagen
87611	LURE	L05	55964186	12275093	WeaselSuperAllCall	Animal	18/11/2022	01.05.59	I_00021c.JPG	MAMMALIA	CETARTIODACTYLA	CERVIDAE	Dama	dama		1	Sofie Konradsen	14/11/2022	28/11/2022	Sofie Konradsen	Sofie Konradsen	Cuddeback	G-5017	1	Natural History Museum of Denmark - University of Copenhagen
87612	LURE	L05	55964186	12275093	WeaselSuperAllCall	Animal	18/11/2022	01.06.22	I_00022a.JPG	MAMMALIA	CETARTIODACTYLA	CERVIDAE	Dama	dama		1	Sofie Konradsen	14/11/2022	28/11/2022	Sofie Konradsen	Sofie Konradsen	Cuddeback	G-5017	1	Natural History Museum of Denmark - University of Copenhagen
87613	LURE	L05	55964186	12275093	WeaselSuperAllCall	Animal	18/11/2022	01.06.22	I_00022b.JPG	MAMMALIA	CETARTIODACTYLA	CERVIDAE	Dama	dama		1	Sofie Konradsen	14/11/2022	28/11/2022	Sofie Konradsen	Sofie Konradsen	Cuddeback	G-5017	1	Natural History Museum of Denmark - University of Copenhagen
87614	LURE	L05	55964186	12275093	WeaselSuperAllCall	Animal	18/11/2022	01.06.22	I_00022c.JPG	MAMMALIA	CETARTIODACTYLA	CERVIDAE	Dama	dama		1	Sofie Konradsen	14/11/2022	28/11/2022	Sofie Konradsen	Sofie Konradsen	Cuddeback	G-5017	1	Natural History Museum of Denmark - University of Copenhagen
87615	LURE	L05	55964186	12275093	WeaselSuperAllCall	Animal	18/11/2022	01.06.46	I_00023a.JPG	MAMMALIA	CETARTIODACTYLA	CERVIDAE	Dama	dama		1	Sofie Konradsen	14/11/2022	28/11/2022	Sofie Konradsen	Sofie Konradsen	Cuddeback	G-5017	1	Natural History Museum of Denmark - University of Copenhagen
87616	LURE	L05	55964186	12275093	WeaselSuperAllCall	Animal	18/11/2022	01.06.46	I_00023b.JPG	MAMMALIA	CETARTIODACTYLA	CERVIDAE	Dama	dama		1	Sofie Konradsen	14/11/2022	28/11/2022	Sofie Konradsen	Sofie Konradsen	Cuddeback	G-5017	1	Natural History Museum of Denmark - University of Copenhagen
87617	LURE	L05	55964186	12275093	WeaselSuperAllCall	Animal	18/11/2022	01.06.46	I_00023c.JPG	MAMMALIA	CETARTIODACTYLA	CERVIDAE	Dama	dama		1	Sofie Konradsen	14/11/2022	28/11/2022	Sofie Konradsen	Sofie Konradsen	Cuddeback	G-5017	1	Natural History Museum of Denmark - University of Copenhagen
87618	LURE	L05	55964186	12275093	WeaselSuperAllCall	Animal	18/11/2022	01.07.12	I_00024a.JPG	MAMMALIA	CETARTIODACTYLA	CERVIDAE	Dama	dama		1	Sofie Konradsen	14/11/2022	28/11/2022	Sofie Konradsen	Sofie Konradsen	Cuddeback	G-5017	1	Natural History Museum of Denmark - University of Copenhagen
87619	LURE	L05	55964186	12275093	WeaselSuperAllCall	Animal	18/11/2022	01.07.12	I_00024b.JPG	MAMMALIA	CETARTIODACTYLA	CERVIDAE	Dama	dama		1	Sofie Konradsen	14/11/2022	28/11/2022	Sofie Konradsen	Sofie Konradsen	Cuddeback	G-5017	1	Natural History Museum of Denmark - University of Copenhagen
87620	LURE	L05	55964186	12275093	WeaselSuperAllCall	Animal	18/11/2022	01.07.12	I_00024c.JPG	MAMMALIA	CETARTIODACTYLA	CERVIDAE	Dama	dama		1	Sofie Konradsen	14/11/2022	28/11/2022	Sofie Konradsen	Sofie Konradsen	Cuddeback	G-5017	1	Natural History Museum of Denmark - University of Copenhagen
87621	LURE	L05	55964186	12275093	WeaselSuperAllCall	Animal	18/11/2022	01.07.35	I_00025a.JPG	MAMMALIA	CETARTIODACTYLA	CERVIDAE	Dama	dama		1	Sofie Konradsen	14/11/2022	28/11/2022	Sofie Konradsen	Sofie Konradsen	Cuddeback	G-5017	1	Natural History Museum of Denmark - University of Copenhagen
87622	LURE	L05	55964186	12275093	WeaselSuperAllCall	Animal	18/11/2022	01.07.35	I_00025b.JPG	MAMMALIA	CETARTIODACTYLA	CERVIDAE	Dama	dama		1	Sofie Konradsen	14/11/2022	28/11/2022	Sofie Konradsen	Sofie Konradsen	Cuddeback	G-5017	1	Natural History Museum of Denmark - University of Copenhagen
87623	LURE	L05	55964186	12275093	WeaselSuperAllCall	Animal	18/11/2022	01.07.35	I_00025c.JPG	MAMMALIA	CETARTIODACTYLA	CERVIDAE	Dama	dama		1	Sofie Konradsen	14/11/2022	28/11/2022	Sofie Konradsen	Sofie Konradsen	Cuddeback	G-5017	1	Natural History Museum of Denmark - University of Copenhagen
87624	LURE	L05	55964186	12275093	WeaselSuperAllCall	Animal	18/11/2022	01.07.59	I_00026a.JPG	MAMMALIA	CETARTIODACTYLA	CERVIDAE	Dama	dama		1	Sofie Konradsen	14/11/2022	28/11/2022	Sofie Konradsen	Sofie Konradsen	Cuddeback	G-5017	1	Natural History Museum of Denmark - University of Copenhagen
87625	LURE	L05	55964186	12275093	WeaselSuperAllCall	Animal	18/11/2022	01.07.59	I_00026b.JPG	MAMMALIA	CETARTIODACTYLA	CERVIDAE	Dama	dama		1	Sofie Konradsen	14/11/2022	28/11/2022	Sofie Konradsen	Sofie Konradsen	Cuddeback	G-5017	1	Natural History Museum of Denmark - University of Copenhagen
87626	LURE	L05	55964186	12275093	WeaselSuperAllCall	Animal	18/11/2022	01.07.59	I_00026c.JPG	MAMMALIA	CETARTIODACTYLA	CERVIDAE	Dama	dama		1	Sofie Konradsen	14/11/2022	28/11/2022	Sofie Konradsen	Sofie Konradsen	Cuddeback	G-5017	1	Natural History Museum of Denmark - University of Copenhagen
87627	LURE	L05	55964186	12275093	WeaselSuperAllCall	Animal	18/11/2022	01.08.23	I_00027a.JPG	MAMMALIA	CETARTIODACTYLA	CERVIDAE	Dama	dama		1	Sofie Konradsen	14/11/2022	28/11/2022	Sofie Konradsen	Sofie Konradsen	Cuddeback	G-5017	1	Natural History Museum of Denmark - University of Copenhagen
87628	LURE	L05	55964186	12275093	WeaselSuperAllCall	Animal	18/11/2022	01.08.23	I_00027b.JPG	MAMMALIA	CETARTIODACTYLA	CERVIDAE	Dama	dama		1	Sofie Konradsen	14/11/2022	28/11/2022	Sofie Konradsen	Sofie Konradsen	Cuddeback	G-5017	1	Natural History Museum of Denmark - University of Copenhagen
87629	LURE	L05	55964186	12275093	WeaselSuperAllCall	Animal	18/11/2022	01.08.23	I_00027c.JPG	MAMMALIA	CETARTIODACTYLA	CERVIDAE	Dama	dama		1	Sofie Konradsen	14/11/2022	28/11/2022	Sofie Konradsen	Sofie Konradsen	Cuddeback	G-5017	1	Natural History Museum of Denmark - University of Copenhagen
87630	LURE	L05	55964186	12275093	WeaselSuperAllCall	Animal	18/11/2022	01.08.46	I_00028a.JPG	MAMMALIA	CETARTIODACTYLA	CERVIDAE	Dama	dama		1	Sofie Konradsen	14/11/2022	28/11/2022	Sofie Konradsen	Sofie Konradsen	Cuddeback	G-5017	1	Natural History Museum of Denmark - University of Copenhagen
87631	LURE	L05	55964186	12275093	WeaselSuperAllCall	Animal	18/11/2022	01.08.46	I_00028b.JPG	MAMMALIA	CETARTIODACTYLA	CERVIDAE	Dama	dama		1	Sofie Konradsen	14/11/2022	28/11/2022	Sofie Konradsen	Sofie Konradsen	Cuddeback	G-5017	1	Natural History Museum of Denmark - University of Copenhagen
87632	LURE	L05	55964186	12275093	WeaselSuperAllCall	Animal	18/11/2022	01.08.46	I_00028c.JPG	MAMMALIA	CETARTIODACTYLA	CERVIDAE	Dama	dama		1	Sofie Konradsen	14/11/2022	28/11/2022	Sofie Konradsen	Sofie Konradsen	Cuddeback	G-5017	1	Natural History Museum of Denmark - University of Copenhagen
87633	LURE	L05	55964186	12275093	WeaselSuperAllCall	Animal	18/11/2022	01.09.09	I_00029a.JPG	MAMMALIA	CETARTIODACTYLA	CERVIDAE	Dama	dama		1	Sofie Konradsen	14/11/2022	28/11/2022	Sofie Konradsen	Sofie Konradsen	Cuddeback	G-5017	1	Natural History Museum of Denmark - University of Copenhagen
87634	LURE	L05	55964186	12275093	WeaselSuperAllCall	Animal	18/11/2022	01.09.09	I_00029b.JPG	MAMMALIA	CETARTIODACTYLA	CERVIDAE	Dama	dama		1	Sofie Konradsen	14/11/2022	28/11/2022	Sofie Konradsen	Sofie Konradsen	Cuddeback	G-5017	1	Natural History Museum of Denmark - University of Copenhagen
87635	LURE	L05	55964186	12275093	WeaselSuperAllCall	Animal	18/11/2022	01.09.09	I_00029c.JPG	MAMMALIA	CETARTIODACTYLA	CERVIDAE	Dama	dama		1	Sofie Konradsen	14/11/2022	28/11/2022	Sofie Konradsen	Sofie Konradsen	Cuddeback	G-5017	1	Natural History Museum of Denmark - University of Copenhagen
87636	LURE	L05	55964186	12275093	WeaselSuperAllCall	Animal	18/11/2022	01.09.33	I_00030a.JPG	MAMMALIA	CETARTIODACTYLA	CERVIDAE	Dama	dama		1	Sofie Konradsen	14/11/2022	28/11/2022	Sofie Konradsen	Sofie Konradsen	Cuddeback	G-5017	1	Natural History Museum of Denmark - University of Copenhagen
87637	LURE	L05	55964186	12275093	WeaselSuperAllCall	Animal	18/11/2022	01.09.33	I_00030b.JPG	MAMMALIA	CETARTIODACTYLA	CERVIDAE	Dama	dama		1	Sofie Konradsen	14/11/2022	28/11/2022	Sofie Konradsen	Sofie Konradsen	Cuddeback	G-5017	1	Natural History Museum of Denmark - University of Copenhagen
87638	LURE	L05	55964186	12275093	WeaselSuperAllCall	Animal	18/11/2022	01.09.33	I_00030c.JPG	MAMMALIA	CETARTIODACTYLA	CERVIDAE	Dama	dama		1	Sofie Konradsen	14/11/2022	28/11/2022	Sofie Konradsen	Sofie Konradsen	Cuddeback	G-5017	1	Natural History Museum of Denmark - University of Copenhagen
87639	LURE	L05	55964186	12275093	WeaselSuperAllCall	Animal	18/11/2022	01.09.57	I_00031a.JPG	MAMMALIA	CETARTIODACTYLA	CERVIDAE	Dama	dama		1	Sofie Konradsen	14/11/2022	28/11/2022	Sofie Konradsen	Sofie Konradsen	Cuddeback	G-5017	1	Natural History Museum of Denmark - University of Copenhagen
87640	LURE	L05	55964186	12275093	WeaselSuperAllCall	Animal	18/11/2022	01.09.57	I_00031b.JPG	MAMMALIA	CETARTIODACTYLA	CERVIDAE	Dama	dama		1	Sofie Konradsen	14/11/2022	28/11/2022	Sofie Konradsen	Sofie Konradsen	Cuddeback	G-5017	1	Natural History Museum of Denmark - University of Copenhagen
87641	LURE	L05	55964186	12275093	WeaselSuperAllCall	Animal	18/11/2022	01.09.57	I_00031c.JPG	MAMMALIA	CETARTIODACTYLA	CERVIDAE	Dama	dama		1	Sofie Konradsen	14/11/2022	28/11/2022	Sofie Konradsen	Sofie Konradsen	Cuddeback	G-5017	1	Natural History Museum of Denmark - University of Copenhagen
87642	LURE	L05	55964186	12275093	WeaselSuperAllCall	Animal	18/11/2022	01.10.23	I_00032a.JPG	MAMMALIA	CETARTIODACTYLA	CERVIDAE	Dama	dama		1	Sofie Konradsen	14/11/2022	28/11/2022	Sofie Konradsen	Sofie Konradsen	Cuddeback	G-5017	1	Natural History Museum of Denmark - University of Copenhagen
87643	LURE	L05	55964186	12275093	WeaselSuperAllCall	Animal	18/11/2022	01.10.23	I_00032b.JPG	MAMMALIA	CETARTIODACTYLA	CERVIDAE	Dama	dama		1	Sofie Konradsen	14/11/2022	28/11/2022	Sofie Konradsen	Sofie Konradsen	Cuddeback	G-5017	1	Natural History Museum of Denmark - University of Copenhagen
87644	LURE	L05	55964186	12275093	WeaselSuperAllCall	Animal	18/11/2022	01.10.23	I_00032c.JPG	MAMMALIA	CETARTIODACTYLA	CERVIDAE	Dama	dama		1	Sofie Konradsen	14/11/2022	28/11/2022	Sofie Konradsen	Sofie Konradsen	Cuddeback	G-5017	1	Natural History Museum of Denmark - University of Copenhagen
87645	LURE	L05	55964186	12275093	WeaselSuperAllCall	Animal	18/11/2022	01.10.47	I_00033a.JPG	MAMMALIA	CETARTIODACTYLA	CERVIDAE	Dama	dama		1	Sofie Konradsen	14/11/2022	28/11/2022	Sofie Konradsen	Sofie Konradsen	Cuddeback	G-5017	1	Natural History Museum of Denmark - University of Copenhagen
87646	LURE	L05	55964186	12275093	WeaselSuperAllCall	Animal	18/11/2022	01.10.47	I_00033b.JPG	MAMMALIA	CETARTIODACTYLA	CERVIDAE	Dama	dama		1	Sofie Konradsen	14/11/2022	28/11/2022	Sofie Konradsen	Sofie Konradsen	Cuddeback	G-5017	1	Natural History Museum of Denmark - University of Copenhagen
87647	LURE	L05	55964186	12275093	WeaselSuperAllCall	Animal	18/11/2022	01.10.47	I_00033c.JPG	MAMMALIA	CETARTIODACTYLA	CERVIDAE	Dama	dama		1	Sofie Konradsen	14/11/2022	28/11/2022	Sofie Konradsen	Sofie Konradsen	Cuddeback	G-5017	1	Natural History Museum of Denmark - University of Copenhagen
87648	LURE	L05	55964186	12275093	WeaselSuperAllCall	Animal	18/11/2022	01.11.10	I_00034a.JPG	MAMMALIA	CETARTIODACTYLA	CERVIDAE	Dama	dama		1	Sofie Konradsen	14/11/2022	28/11/2022	Sofie Konradsen	Sofie Konradsen	Cuddeback	G-5017	1	Natural History Museum of Denmark - University of Copenhagen
87649	LURE	L05	55964186	12275093	WeaselSuperAllCall	Animal	18/11/2022	01.11.10	I_00034b.JPG	MAMMALIA	CETARTIODACTYLA	CERVIDAE	Dama	dama		1	Sofie Konradsen	14/11/2022	28/11/2022	Sofie Konradsen	Sofie Konradsen	Cuddeback	G-5017	1	Natural History Museum of Denmark - University of Copenhagen
87650	LURE	L05	55964186	12275093	WeaselSuperAllCall	Animal	18/11/2022	01.11.10	I_00034c.JPG	MAMMALIA	CETARTIODACTYLA	CERVIDAE	Dama	dama		1	Sofie Konradsen	14/11/2022	28/11/2022	Sofie Konradsen	Sofie Konradsen	Cuddeback	G-5017	1	Natural History Museum of Denmark - University of Copenhagen
87651	LURE	L05	55964186	12275093	WeaselSuperAllCall	Animal	18/11/2022	01.11.33	I_00035a.JPG	MAMMALIA	CETARTIODACTYLA	CERVIDAE	Dama	dama		1	Sofie Konradsen	14/11/2022	28/11/2022	Sofie Konradsen	Sofie Konradsen	Cuddeback	G-5017	1	Natural History Museum of Denmark - University of Copenhagen
87652	LURE	L05	55964186	12275093	WeaselSuperAllCall	Animal	18/11/2022	01.11.33	I_00035b.JPG	MAMMALIA	CETARTIODACTYLA	CERVIDAE	Dama	dama		1	Sofie Konradsen	14/11/2022	28/11/2022	Sofie Konradsen	Sofie Konradsen	Cuddeback	G-5017	1	Natural History Museum of Denmark - University of Copenhagen
87653	LURE	L05	55964186	12275093	WeaselSuperAllCall	Animal	18/11/2022	01.11.33	I_00035c.JPG	MAMMALIA	CETARTIODACTYLA	CERVIDAE	Dama	dama		1	Sofie Konradsen	14/11/2022	28/11/2022	Sofie Konradsen	Sofie Konradsen	Cuddeback	G-5017	1	Natural History Museum of Denmark - University of Copenhagen
87654	LURE	L05	55964186	12275093	WeaselSuperAllCall	Animal	18/11/2022	01.11.56	I_00036a.JPG	MAMMALIA	CETARTIODACTYLA	CERVIDAE	Dama	dama		1	Sofie Konradsen	14/11/2022	28/11/2022	Sofie Konradsen	Sofie Konradsen	Cuddeback	G-5017	1	Natural History Museum of Denmark - University of Copenhagen
87655	LURE	L05	55964186	12275093	WeaselSuperAllCall	Animal	18/11/2022	01.11.56	I_00036b.JPG	MAMMALIA	CETARTIODACTYLA	CERVIDAE	Dama	dama		1	Sofie Konradsen	14/11/2022	28/11/2022	Sofie Konradsen	Sofie Konradsen	Cuddeback	G-5017	1	Natural History Museum of Denmark - University of Copenhagen
87656	LURE	L05	55964186	12275093	WeaselSuperAllCall	Animal	18/11/2022	01.11.56	I_00036c.JPG	MAMMALIA	CETARTIODACTYLA	CERVIDAE	Dama	dama		1	Sofie Konradsen	14/11/2022	28/11/2022	Sofie Konradsen	Sofie Konradsen	Cuddeback	G-5017	1	Natural History Museum of Denmark - University of Copenhagen
87657	LURE	L05	55964186	12275093	WeaselSuperAllCall	Animal	18/11/2022	01.12.20	I_00037a.JPG	MAMMALIA	CETARTIODACTYLA	CERVIDAE	Dama	dama		1	Sofie Konradsen	14/11/2022	28/11/2022	Sofie Konradsen	Sofie Konradsen	Cuddeback	G-5017	1	Natural History Museum of Denmark - University of Copenhagen
87658	LURE	L05	55964186	12275093	WeaselSuperAllCall	Animal	18/11/2022	01.12.20	I_00037b.JPG	MAMMALIA	CETARTIODACTYLA	CERVIDAE	Dama	dama		1	Sofie Konradsen	14/11/2022	28/11/2022	Sofie Konradsen	Sofie Konradsen	Cuddeback	G-5017	1	Natural History Museum of Denmark - University of Copenhagen
87659	LURE	L05	55964186	12275093	WeaselSuperAllCall	Animal	18/11/2022	01.12.20	I_00037c.JPG	MAMMALIA	CETARTIODACTYLA	CERVIDAE	Dama	dama		1	Sofie Konradsen	14/11/2022	28/11/2022	Sofie Konradsen	Sofie Konradsen	Cuddeback	G-5017	1	Natural History Museum of Denmark - University of Copenhagen
87660	LURE	L05	55964186	12275093	WeaselSuperAllCall	Animal	18/11/2022	01.12.47	I_00038a.JPG	MAMMALIA	CETARTIODACTYLA	CERVIDAE	Dama	dama		1	Sofie Konradsen	14/11/2022	28/11/2022	Sofie Konradsen	Sofie Konradsen	Cuddeback	G-5017	1	Natural History Museum of Denmark - University of Copenhagen
87661	LURE	L05	55964186	12275093	WeaselSuperAllCall	Animal	18/11/2022	01.12.47	I_00038b.JPG	MAMMALIA	CETARTIODACTYLA	CERVIDAE	Dama	dama		1	Sofie Konradsen	14/11/2022	28/11/2022	Sofie Konradsen	Sofie Konradsen	Cuddeback	G-5017	1	Natural History Museum of Denmark - University of Copenhagen
87662	LURE	L05	55964186	12275093	WeaselSuperAllCall	Animal	18/11/2022	01.12.47	I_00038c.JPG	MAMMALIA	CETARTIODACTYLA	CERVIDAE	Dama	dama		1	Sofie Konradsen	14/11/2022	28/11/2022	Sofie Konradsen	Sofie Konradsen	Cuddeback	G-5017	1	Natural History Museum of Denmark - University of Copenhagen
87663	LURE	L05	55964186	12275093	WeaselSuperAllCall	Animal	18/11/2022	01.13.11	I_00039a.JPG	MAMMALIA	CETARTIODACTYLA	CERVIDAE	Dama	dama		1	Sofie Konradsen	14/11/2022	28/11/2022	Sofie Konradsen	Sofie Konradsen	Cuddeback	G-5017	1	Natural History Museum of Denmark - University of Copenhagen
87664	LURE	L05	55964186	12275093	WeaselSuperAllCall	Animal	18/11/2022	01.13.11	I_00039b.JPG	MAMMALIA	CETARTIODACTYLA	CERVIDAE	Dama	dama		1	Sofie Konradsen	14/11/2022	28/11/2022	Sofie Konradsen	Sofie Konradsen	Cuddeback	G-5017	1	Natural History Museum of Denmark - University of Copenhagen
87665	LURE	L05	55964186	12275093	WeaselSuperAllCall	Animal	18/11/2022	01.13.11	I_00039c.JPG	MAMMALIA	CETARTIODACTYLA	CERVIDAE	Dama	dama		1	Sofie Konradsen	14/11/2022	28/11/2022	Sofie Konradsen	Sofie Konradsen	Cuddeback	G-5017	1	Natural History Museum of Denmark - University of Copenhagen
87666	LURE	L05	55964186	12275093	WeaselSuperAllCall	Animal	18/11/2022	01.13.35	I_00040a.JPG	MAMMALIA	CETARTIODACTYLA	CERVIDAE	Dama	dama		1	Sofie Konradsen	14/11/2022	28/11/2022	Sofie Konradsen	Sofie Konradsen	Cuddeback	G-5017	1	Natural History Museum of Denmark - University of Copenhagen
87667	LURE	L05	55964186	12275093	WeaselSuperAllCall	Animal	18/11/2022	01.13.35	I_00040b.JPG	MAMMALIA	CETARTIODACTYLA	CERVIDAE	Dama	dama		1	Sofie Konradsen	14/11/2022	28/11/2022	Sofie Konradsen	Sofie Konradsen	Cuddeback	G-5017	1	Natural History Museum of Denmark - University of Copenhagen
87668	LURE	L05	55964186	12275093	WeaselSuperAllCall	Animal	18/11/2022	01.13.35	I_00040c.JPG	MAMMALIA	CETARTIODACTYLA	CERVIDAE	Dama	dama		1	Sofie Konradsen	14/11/2022	28/11/2022	Sofie Konradsen	Sofie Konradsen	Cuddeback	G-5017	1	Natural History Museum of Denmark - University of Copenhagen
87669	LURE	L05	55964186	12275093	WeaselSuperAllCall	Animal	18/11/2022	01.13.59	I_00041a.JPG	MAMMALIA	CETARTIODACTYLA	CERVIDAE	Dama	dama		1	Sofie Konradsen	14/11/2022	28/11/2022	Sofie Konradsen	Sofie Konradsen	Cuddeback	G-5017	1	Natural History Museum of Denmark - University of Copenhagen
87670	LURE	L05	55964186	12275093	WeaselSuperAllCall	Animal	18/11/2022	01.13.59	I_00041b.JPG	MAMMALIA	CETARTIODACTYLA	CERVIDAE	Dama	dama		1	Sofie Konradsen	14/11/2022	28/11/2022	Sofie Konradsen	Sofie Konradsen	Cuddeback	G-5017	1	Natural History Museum of Denmark - University of Copenhagen
87671	LURE	L05	55964186	12275093	WeaselSuperAllCall	Animal	18/11/2022	01.13.59	I_00041c.JPG	MAMMALIA	CETARTIODACTYLA	CERVIDAE	Dama	dama		1	Sofie Konradsen	14/11/2022	28/11/2022	Sofie Konradsen	Sofie Konradsen	Cuddeback	G-5017	1	Natural History Museum of Denmark - University of Copenhagen
87672	LURE	L05	55964186	12275093	WeaselSuperAllCall	Animal	18/11/2022	01.14.23	I_00042a.JPG	MAMMALIA	CETARTIODACTYLA	CERVIDAE	Dama	dama		1	Sofie Konradsen	14/11/2022	28/11/2022	Sofie Konradsen	Sofie Konradsen	Cuddeback	G-5017	1	Natural History Museum of Denmark - University of Copenhagen
87673	LURE	L05	55964186	12275093	WeaselSuperAllCall	Animal	18/11/2022	01.14.23	I_00042b.JPG	MAMMALIA	CETARTIODACTYLA	CERVIDAE	Dama	dama		1	Sofie Konradsen	14/11/2022	28/11/2022	Sofie Konradsen	Sofie Konradsen	Cuddeback	G-5017	1	Natural History Museum of Denmark - University of Copenhagen
87674	LURE	L05	55964186	12275093	WeaselSuperAllCall	Animal	18/11/2022	01.14.23	I_00042c.JPG	MAMMALIA	CETARTIODACTYLA	CERVIDAE	Dama	dama		1	Sofie Konradsen	14/11/2022	28/11/2022	Sofie Konradsen	Sofie Konradsen	Cuddeback	G-5017	1	Natural History Museum of Denmark - University of Copenhagen
87675	LURE	L05	55964186	12275093	WeaselSuperAllCall	Animal	18/11/2022	01.14.46	I_00043a.JPG	MAMMALIA	CETARTIODACTYLA	CERVIDAE	Dama	dama		1	Sofie Konradsen	14/11/2022	28/11/2022	Sofie Konradsen	Sofie Konradsen	Cuddeback	G-5017	1	Natural History Museum of Denmark - University of Copenhagen
87676	LURE	L05	55964186	12275093	WeaselSuperAllCall	Animal	18/11/2022	01.14.46	I_00043b.JPG	MAMMALIA	CETARTIODACTYLA	CERVIDAE	Dama	dama		1	Sofie Konradsen	14/11/2022	28/11/2022	Sofie Konradsen	Sofie Konradsen	Cuddeback	G-5017	1	Natural History Museum of Denmark - University of Copenhagen
87677	LURE	L05	55964186	12275093	WeaselSuperAllCall	Animal	18/11/2022	01.14.46	I_00043c.JPG	MAMMALIA	CETARTIODACTYLA	CERVIDAE	Dama	dama		1	Sofie Konradsen	14/11/2022	28/11/2022	Sofie Konradsen	Sofie Konradsen	Cuddeback	G-5017	1	Natural History Museum of Denmark - University of Copenhagen
87678	LURE	L05	55964186	12275093	WeaselSuperAllCall	Animal	18/11/2022	01.15.11	I_00044a.JPG	MAMMALIA	CETARTIODACTYLA	CERVIDAE	Dama	dama		1	Sofie Konradsen	14/11/2022	28/11/2022	Sofie Konradsen	Sofie Konradsen	Cuddeback	G-5017	1	Natural History Museum of Denmark - University of Copenhagen
87679	LURE	L05	55964186	12275093	WeaselSuperAllCall	Animal	18/11/2022	01.15.11	I_00044b.JPG	MAMMALIA	CETARTIODACTYLA	CERVIDAE	Dama	dama		1	Sofie Konradsen	14/11/2022	28/11/2022	Sofie Konradsen	Sofie Konradsen	Cuddeback	G-5017	1	Natural History Museum of Denmark - University of Copenhagen
87680	LURE	L05	55964186	12275093	WeaselSuperAllCall	Animal	18/11/2022	01.15.11	I_00044c.JPG	MAMMALIA	CETARTIODACTYLA	CERVIDAE	Dama	dama		1	Sofie Konradsen	14/11/2022	28/11/2022	Sofie Konradsen	Sofie Konradsen	Cuddeback	G-5017	1	Natural History Museum of Denmark - University of Copenhagen
87681	LURE	L05	55964186	12275093	WeaselSuperAllCall	Animal	18/11/2022	01.15.35	I_00045a.JPG	MAMMALIA	CETARTIODACTYLA	CERVIDAE	Dama	dama		1	Sofie Konradsen	14/11/2022	28/11/2022	Sofie Konradsen	Sofie Konradsen	Cuddeback	G-5017	1	Natural History Museum of Denmark - University of Copenhagen
87682	LURE	L05	55964186	12275093	WeaselSuperAllCall	Animal	18/11/2022	01.15.35	I_00045b.JPG	MAMMALIA	CETARTIODACTYLA	CERVIDAE	Dama	dama		1	Sofie Konradsen	14/11/2022	28/11/2022	Sofie Konradsen	Sofie Konradsen	Cuddeback	G-5017	1	Natural History Museum of Denmark - University of Copenhagen
87683	LURE	L05	55964186	12275093	WeaselSuperAllCall	Animal	18/11/2022	01.15.35	I_00045c.JPG	MAMMALIA	CETARTIODACTYLA	CERVIDAE	Dama	dama		1	Sofie Konradsen	14/11/2022	28/11/2022	Sofie Konradsen	Sofie Konradsen	Cuddeback	G-5017	1	Natural History Museum of Denmark - University of Copenhagen
87684	LURE	L05	55964186	12275093	WeaselSuperAllCall	Animal	18/11/2022	01.15.58	I_00046a.JPG	MAMMALIA	CETARTIODACTYLA	CERVIDAE	Dama	dama		1	Sofie Konradsen	14/11/2022	28/11/2022	Sofie Konradsen	Sofie Konradsen	Cuddeback	G-5017	1	Natural History Museum of Denmark - University of Copenhagen
87685	LURE	L05	55964186	12275093	WeaselSuperAllCall	Animal	18/11/2022	01.15.58	I_00046b.JPG	MAMMALIA	CETARTIODACTYLA	CERVIDAE	Dama	dama		1	Sofie Konradsen	14/11/2022	28/11/2022	Sofie Konradsen	Sofie Konradsen	Cuddeback	G-5017	1	Natural History Museum of Denmark - University of Copenhagen
87686	LURE	L05	55964186	12275093	WeaselSuperAllCall	Animal	18/11/2022	01.15.58	I_00046c.JPG	MAMMALIA	CETARTIODACTYLA	CERVIDAE	Dama	dama		1	Sofie Konradsen	14/11/2022	28/11/2022	Sofie Konradsen	Sofie Konradsen	Cuddeback	G-5017	1	Natural History Museum of Denmark - University of Copenhagen
87687	LURE	L05	55964186	12275093	WeaselSuperAllCall	Unidentifiable	18/11/2022	07.21.15	I_00047a.JPG									14/11/2022	28/11/2022	Sofie Konradsen	Sofie Konradsen	Cuddeback	G-5017	1	Natural History Museum of Denmark - University of Copenhagen
87688	LURE	L05	55964186	12275093	WeaselSuperAllCall	Unidentifiable	18/11/2022	07.21.15	I_00047b.JPG									14/11/2022	28/11/2022	Sofie Konradsen	Sofie Konradsen	Cuddeback	G-5017	1	Natural History Museum of Denmark - University of Copenhagen
87689	LURE	L05	55964186	12275093	WeaselSuperAllCall	Unidentifiable	18/11/2022	07.21.15	I_00047c.JPG									14/11/2022	28/11/2022	Sofie Konradsen	Sofie Konradsen	Cuddeback	G-5017	1	Natural History Museum of Denmark - University of Copenhagen
87690	LURE	L05	55964186	12275093	WeaselSuperAllCall	Unidentifiable	18/11/2022	07.26.51	I_00048a.JPG									14/11/2022	28/11/2022	Sofie Konradsen	Sofie Konradsen	Cuddeback	G-5017	1	Natural History Museum of Denmark - University of Copenhagen
87691	LURE	L05	55964186	12275093	WeaselSuperAllCall	Unidentifiable	18/11/2022	07.26.51	I_00048b.JPG									14/11/2022	28/11/2022	Sofie Konradsen	Sofie Konradsen	Cuddeback	G-5017	1	Natural History Museum of Denmark - University of Copenhagen
87692	LURE	L05	55964186	12275093	WeaselSuperAllCall	Unidentifiable	18/11/2022	07.26.51	I_00048c.JPG									14/11/2022	28/11/2022	Sofie Konradsen	Sofie Konradsen	Cuddeback	G-5017	1	Natural History Museum of Denmark - University of Copenhagen
87693	LURE	L05	55964186	12275093	WeaselSuperAllCall	Unidentifiable	18/11/2022	07.27.15	I_00049a.JPG									14/11/2022	28/11/2022	Sofie Konradsen	Sofie Konradsen	Cuddeback	G-5017	1	Natural History Museum of Denmark - University of Copenhagen
87694	LURE	L05	55964186	12275093	WeaselSuperAllCall	Unidentifiable	18/11/2022	07.27.15	I_00049b.JPG									14/11/2022	28/11/2022	Sofie Konradsen	Sofie Konradsen	Cuddeback	G-5017	1	Natural History Museum of Denmark - University of Copenhagen
87695	LURE	L05	55964186	12275093	WeaselSuperAllCall	Unidentifiable	18/11/2022	07.27.15	I_00049c.JPG									14/11/2022	28/11/2022	Sofie Konradsen	Sofie Konradsen	Cuddeback	G-5017	1	Natural History Museum of Denmark - University of Copenhagen
87696	LURE	L05	55964186	12275093	WeaselSuperAllCall	Animal	18/11/2022	07.31.03	I_00050a.JPG	MAMMALIA	CETARTIODACTYLA	CERVIDAE	Dama	dama		1	Sofie Konradsen	14/11/2022	28/11/2022	Sofie Konradsen	Sofie Konradsen	Cuddeback	G-5017	1	Natural History Museum of Denmark - University of Copenhagen
87697	LURE	L05	55964186	12275093	WeaselSuperAllCall	Animal	18/11/2022	07.31.03	I_00050b.JPG	MAMMALIA	CETARTIODACTYLA	CERVIDAE	Dama	dama		1	Sofie Konradsen	14/11/2022	28/11/2022	Sofie Konradsen	Sofie Konradsen	Cuddeback	G-5017	1	Natural History Museum of Denmark - University of Copenhagen
87698	LURE	L05	55964186	12275093	WeaselSuperAllCall	Animal	18/11/2022	07.31.03	I_00050c.JPG	MAMMALIA	CETARTIODACTYLA	CERVIDAE	Dama	dama		1	Sofie Konradsen	14/11/2022	28/11/2022	Sofie Konradsen	Sofie Konradsen	Cuddeback	G-5017	1	Natural History Museum of Denmark - University of Copenhagen
87699	LURE	L05	55964186	12275093	WeaselSuperAllCall	Animal	18/11/2022	17.32.35	I_00051a.JPG	MAMMALIA	CETARTIODACTYLA	CERVIDAE	Dama	dama		1	Sofie Konradsen	14/11/2022	28/11/2022	Sofie Konradsen	Sofie Konradsen	Cuddeback	G-5017	1	Natural History Museum of Denmark - University of Copenhagen
87700	LURE	L05	55964186	12275093	WeaselSuperAllCall	Animal	18/11/2022	17.32.35	I_00051b.JPG	MAMMALIA	CETARTIODACTYLA	CERVIDAE	Dama	dama		1	Sofie Konradsen	14/11/2022	28/11/2022	Sofie Konradsen	Sofie Konradsen	Cuddeback	G-5017	1	Natural History Museum of Denmark - University of Copenhagen
87701	LURE	L05	55964186	12275093	WeaselSuperAllCall	Animal	18/11/2022	17.32.35	I_00051c.JPG	MAMMALIA	CETARTIODACTYLA	CERVIDAE	Dama	dama		1	Sofie Konradsen	14/11/2022	28/11/2022	Sofie Konradsen	Sofie Konradsen	Cuddeback	G-5017	1	Natural History Museum of Denmark - University of Copenhagen
87702	LURE	L05	55964186	12275093	WeaselSuperAllCall	Blank	19/11/2022	14.39.34	I_00052a.JPG									14/11/2022	28/11/2022	Sofie Konradsen	Sofie Konradsen	Cuddeback	G-5017	0	Natural History Museum of Denmark - University of Copenhagen
87703	LURE	L05	55964186	12275093	WeaselSuperAllCall	Blank	19/11/2022	14.39.34	I_00052b.JPG									14/11/2022	28/11/2022	Sofie Konradsen	Sofie Konradsen	Cuddeback	G-5017	0	Natural History Museum of Denmark - University of Copenhagen
87704	LURE	L05	55964186	12275093	WeaselSuperAllCall	Blank	19/11/2022	14.39.34	I_00052c.JPG									14/11/2022	28/11/2022	Sofie Konradsen	Sofie Konradsen	Cuddeback	G-5017	0	Natural History Museum of Denmark - University of Copenhagen
87705	LURE	L05	55964186	12275093	WeaselSuperAllCall	Animal	19/11/2022	14.40.45	I_00053a.JPG	MAMMALIA	CETARTIODACTYLA	CERVIDAE	Dama	dama		1	Sofie Konradsen	14/11/2022	28/11/2022	Sofie Konradsen	Sofie Konradsen	Cuddeback	G-5017	0	Natural History Museum of Denmark - University of Copenhagen
87706	LURE	L05	55964186	12275093	WeaselSuperAllCall	Animal	19/11/2022	14.40.45	I_00053b.JPG	MAMMALIA	CETARTIODACTYLA	CERVIDAE	Dama	dama		1	Sofie Konradsen	14/11/2022	28/11/2022	Sofie Konradsen	Sofie Konradsen	Cuddeback	G-5017	0	Natural History Museum of Denmark - University of Copenhagen
87707	LURE	L05	55964186	12275093	WeaselSuperAllCall	Animal	19/11/2022	14.40.45	I_00053c.JPG	MAMMALIA	CETARTIODACTYLA	CERVIDAE	Dama	dama		1	Sofie Konradsen	14/11/2022	28/11/2022	Sofie Konradsen	Sofie Konradsen	Cuddeback	G-5017	0	Natural History Museum of Denmark - University of Copenhagen
87708	LURE	L05	55964186	12275093	WeaselSuperAllCall	Animal	19/11/2022	14.41.10	I_00054a.JPG	MAMMALIA	CETARTIODACTYLA	CERVIDAE	Dama	dama		1	Sofie Konradsen	14/11/2022	28/11/2022	Sofie Konradsen	Sofie Konradsen	Cuddeback	G-5017	0	Natural History Museum of Denmark - University of Copenhagen
87709	LURE	L05	55964186	12275093	WeaselSuperAllCall	Animal	19/11/2022	14.41.10	I_00054b.JPG	MAMMALIA	CETARTIODACTYLA	CERVIDAE	Dama	dama		1	Sofie Konradsen	14/11/2022	28/11/2022	Sofie Konradsen	Sofie Konradsen	Cuddeback	G-5017	0	Natural History Museum of Denmark - University of Copenhagen
87710	LURE	L05	55964186	12275093	WeaselSuperAllCall	Animal	19/11/2022	14.41.10	I_00054c.JPG	MAMMALIA	CETARTIODACTYLA	CERVIDAE	Dama	dama		1	Sofie Konradsen	14/11/2022	28/11/2022	Sofie Konradsen	Sofie Konradsen	Cuddeback	G-5017	0	Natural History Museum of Denmark - University of Copenhagen
87711	LURE	L05	55964186	12275093	WeaselSuperAllCall	Animal	19/11/2022	14.41.56	I_00055a.JPG	MAMMALIA	CETARTIODACTYLA	CERVIDAE	Dama	dama		1	Sofie Konradsen	14/11/2022	28/11/2022	Sofie Konradsen	Sofie Konradsen	Cuddeback	G-5017	0	Natural History Museum of Denmark - University of Copenhagen
87712	LURE	L05	55964186	12275093	WeaselSuperAllCall	Animal	19/11/2022	14.41.56	I_00055b.JPG	MAMMALIA	CETARTIODACTYLA	CERVIDAE	Dama	dama		1	Sofie Konradsen	14/11/2022	28/11/2022	Sofie Konradsen	Sofie Konradsen	Cuddeback	G-5017	0	Natural History Museum of Denmark - University of Copenhagen
87713	LURE	L05	55964186	12275093	WeaselSuperAllCall	Animal	19/11/2022	14.41.56	I_00055c.JPG	MAMMALIA	CETARTIODACTYLA	CERVIDAE	Dama	dama		1	Sofie Konradsen	14/11/2022	28/11/2022	Sofie Konradsen	Sofie Konradsen	Cuddeback	G-5017	0	Natural History Museum of Denmark - University of Copenhagen
87714	LURE	L05	55964186	12275093	WeaselSuperAllCall	Animal	19/11/2022	14.42.43	I_00056a.JPG	MAMMALIA	CETARTIODACTYLA	CERVIDAE	Dama	dama		1	Sofie Konradsen	14/11/2022	28/11/2022	Sofie Konradsen	Sofie Konradsen	Cuddeback	G-5017	0	Natural History Museum of Denmark - University of Copenhagen
87715	LURE	L05	55964186	12275093	WeaselSuperAllCall	Animal	19/11/2022	14.42.43	I_00056b.JPG	MAMMALIA	CETARTIODACTYLA	CERVIDAE	Dama	dama		1	Sofie Konradsen	14/11/2022	28/11/2022	Sofie Konradsen	Sofie Konradsen	Cuddeback	G-5017	0	Natural History Museum of Denmark - University of Copenhagen
87716	LURE	L05	55964186	12275093	WeaselSuperAllCall	Animal	19/11/2022	14.42.43	I_00056c.JPG	MAMMALIA	CETARTIODACTYLA	CERVIDAE	Dama	dama		1	Sofie Konradsen	14/11/2022	28/11/2022	Sofie Konradsen	Sofie Konradsen	Cuddeback	G-5017	0	Natural History Museum of Denmark - University of Copenhagen
87717	LURE	L05	55964186	12275093	WeaselSuperAllCall	Animal	19/11/2022	14.43.51	I_00057a.JPG	MAMMALIA	CETARTIODACTYLA	CERVIDAE	Dama	dama		1	Sofie Konradsen	14/11/2022	28/11/2022	Sofie Konradsen	Sofie Konradsen	Cuddeback	G-5017	0	Natural History Museum of Denmark - University of Copenhagen
87718	LURE	L05	55964186	12275093	WeaselSuperAllCall	Animal	19/11/2022	14.43.51	I_00057b.JPG	MAMMALIA	CETARTIODACTYLA	CERVIDAE	Dama	dama		1	Sofie Konradsen	14/11/2022	28/11/2022	Sofie Konradsen	Sofie Konradsen	Cuddeback	G-5017	0	Natural History Museum of Denmark - University of Copenhagen
87719	LURE	L05	55964186	12275093	WeaselSuperAllCall	Animal	19/11/2022	14.43.51	I_00057c.JPG	MAMMALIA	CETARTIODACTYLA	CERVIDAE	Dama	dama		1	Sofie Konradsen	14/11/2022	28/11/2022	Sofie Konradsen	Sofie Konradsen	Cuddeback	G-5017	0	Natural History Museum of Denmark - University of Copenhagen
87720	LURE	L05	55964186	12275093	WeaselSuperAllCall	Animal	19/11/2022	14.44.26	I_00058a.JPG	MAMMALIA	CETARTIODACTYLA	CERVIDAE	Dama	dama		1	Sofie Konradsen	14/11/2022	28/11/2022	Sofie Konradsen	Sofie Konradsen	Cuddeback	G-5017	0	Natural History Museum of Denmark - University of Copenhagen
87721	LURE	L05	55964186	12275093	WeaselSuperAllCall	Animal	19/11/2022	14.44.26	I_00058b.JPG	MAMMALIA	CETARTIODACTYLA	CERVIDAE	Dama	dama		1	Sofie Konradsen	14/11/2022	28/11/2022	Sofie Konradsen	Sofie Konradsen	Cuddeback	G-5017	0	Natural History Museum of Denmark - University of Copenhagen
87722	LURE	L05	55964186	12275093	WeaselSuperAllCall	Animal	19/11/2022	14.44.26	I_00058c.JPG	MAMMALIA	CETARTIODACTYLA	CERVIDAE	Dama	dama		1	Sofie Konradsen	14/11/2022	28/11/2022	Sofie Konradsen	Sofie Konradsen	Cuddeback	G-5017	0	Natural History Museum of Denmark - University of Copenhagen
87723	LURE	L05	55964186	12275093	WeaselSuperAllCall	Animal	19/11/2022	14.44.51	I_00059a.JPG	MAMMALIA	CETARTIODACTYLA	CERVIDAE	Dama	dama		1	Sofie Konradsen	14/11/2022	28/11/2022	Sofie Konradsen	Sofie Konradsen	Cuddeback	G-5017	0	Natural History Museum of Denmark - University of Copenhagen
87724	LURE	L05	55964186	12275093	WeaselSuperAllCall	Animal	19/11/2022	14.44.51	I_00059b.JPG	MAMMALIA	CETARTIODACTYLA	CERVIDAE	Dama	dama		1	Sofie Konradsen	14/11/2022	28/11/2022	Sofie Konradsen	Sofie Konradsen	Cuddeback	G-5017	0	Natural History Museum of Denmark - University of Copenhagen
87725	LURE	L05	55964186	12275093	WeaselSuperAllCall	Animal	19/11/2022	14.44.51	I_00059c.JPG	MAMMALIA	CETARTIODACTYLA	CERVIDAE	Dama	dama		1	Sofie Konradsen	14/11/2022	28/11/2022	Sofie Konradsen	Sofie Konradsen	Cuddeback	G-5017	0	Natural History Museum of Denmark - University of Copenhagen
87726	LURE	L05	55964186	12275093	WeaselSuperAllCall	Animal	19/11/2022	14.45.17	I_00060a.JPG	MAMMALIA	CETARTIODACTYLA	CERVIDAE	Dama	dama		1	Sofie Konradsen	14/11/2022	28/11/2022	Sofie Konradsen	Sofie Konradsen	Cuddeback	G-5017	0	Natural History Museum of Denmark - University of Copenhagen
87727	LURE	L05	55964186	12275093	WeaselSuperAllCall	Animal	19/11/2022	14.45.17	I_00060b.JPG	MAMMALIA	CETARTIODACTYLA	CERVIDAE	Dama	dama		1	Sofie Konradsen	14/11/2022	28/11/2022	Sofie Konradsen	Sofie Konradsen	Cuddeback	G-5017	0	Natural History Museum of Denmark - University of Copenhagen
87728	LURE	L05	55964186	12275093	WeaselSuperAllCall	Animal	19/11/2022	14.45.17	I_00060c.JPG	MAMMALIA	CETARTIODACTYLA	CERVIDAE	Dama	dama		1	Sofie Konradsen	14/11/2022	28/11/2022	Sofie Konradsen	Sofie Konradsen	Cuddeback	G-5017	0	Natural History Museum of Denmark - University of Copenhagen
87729	LURE	L05	55964186	12275093	WeaselSuperAllCall	Blank	24/11/2022	21.34.39	I_00061a.JPG									14/11/2022	28/11/2022	Sofie Konradsen	Sofie Konradsen	Cuddeback	G-5017	1	Natural History Museum of Denmark - University of Copenhagen
87730	LURE	L05	55964186	12275093	WeaselSuperAllCall	Blank	24/11/2022	21.34.39	I_00061b.JPG									14/11/2022	28/11/2022	Sofie Konradsen	Sofie Konradsen	Cuddeback	G-5017	1	Natural History Museum of Denmark - University of Copenhagen
87731	LURE	L05	55964186	12275093	WeaselSuperAllCall	Blank	24/11/2022	21.34.39	I_00061c.JPG									14/11/2022	28/11/2022	Sofie Konradsen	Sofie Konradsen	Cuddeback	G-5017	1	Natural History Museum of Denmark - University of Copenhagen
87732	LURE	L05	55964186	12275093	WeaselSuperAllCall	Animal	24/11/2022	21.53.26	I_00062a.JPG	MAMMALIA	CETARTIODACTYLA	CERVIDAE	Dama	dama		1	Sofie Konradsen	14/11/2022	28/11/2022	Sofie Konradsen	Sofie Konradsen	Cuddeback	G-5017	1	Natural History Museum of Denmark - University of Copenhagen
87733	LURE	L05	55964186	12275093	WeaselSuperAllCall	Animal	24/11/2022	21.53.26	I_00062b.JPG	MAMMALIA	CETARTIODACTYLA	CERVIDAE	Dama	dama		1	Sofie Konradsen	14/11/2022	28/11/2022	Sofie Konradsen	Sofie Konradsen	Cuddeback	G-5017	1	Natural History Museum of Denmark - University of Copenhagen
87734	LURE	L05	55964186	12275093	WeaselSuperAllCall	Animal	24/11/2022	21.53.26	I_00062c.JPG	MAMMALIA	CETARTIODACTYLA	CERVIDAE	Dama	dama		1	Sofie Konradsen	14/11/2022	28/11/2022	Sofie Konradsen	Sofie Konradsen	Cuddeback	G-5017	1	Natural History Museum of Denmark - University of Copenhagen
87735	LURE	L05	55964186	12275093	WeaselSuperAllCall	Animal	24/11/2022	21.54.06	I_00063a.JPG	MAMMALIA	CETARTIODACTYLA	CERVIDAE	Dama	dama		1	Sofie Konradsen	14/11/2022	28/11/2022	Sofie Konradsen	Sofie Konradsen	Cuddeback	G-5017	1	Natural History Museum of Denmark - University of Copenhagen
87736	LURE	L05	55964186	12275093	WeaselSuperAllCall	Animal	24/11/2022	21.54.06	I_00063b.JPG	MAMMALIA	CETARTIODACTYLA	CERVIDAE	Dama	dama		1	Sofie Konradsen	14/11/2022	28/11/2022	Sofie Konradsen	Sofie Konradsen	Cuddeback	G-5017	1	Natural History Museum of Denmark - University of Copenhagen
87737	LURE	L05	55964186	12275093	WeaselSuperAllCall	Animal	24/11/2022	21.54.06	I_00063c.JPG	MAMMALIA	CETARTIODACTYLA	CERVIDAE	Dama	dama		1	Sofie Konradsen	14/11/2022	28/11/2022	Sofie Konradsen	Sofie Konradsen	Cuddeback	G-5017	1	Natural History Museum of Denmark - University of Copenhagen
87738	LURE	L05	55964186	12275093	WeaselSuperAllCall	Animal	24/11/2022	21.55.33	I_00064a.JPG	MAMMALIA	CETARTIODACTYLA	CERVIDAE	Dama	dama		1	Sofie Konradsen	14/11/2022	28/11/2022	Sofie Konradsen	Sofie Konradsen	Cuddeback	G-5017	1	Natural History Museum of Denmark - University of Copenhagen
87739	LURE	L05	55964186	12275093	WeaselSuperAllCall	Animal	24/11/2022	21.55.33	I_00064b.JPG	MAMMALIA	CETARTIODACTYLA	CERVIDAE	Dama	dama		1	Sofie Konradsen	14/11/2022	28/11/2022	Sofie Konradsen	Sofie Konradsen	Cuddeback	G-5017	1	Natural History Museum of Denmark - University of Copenhagen
87740	LURE	L05	55964186	12275093	WeaselSuperAllCall	Animal	24/11/2022	21.55.33	I_00064c.JPG	MAMMALIA	CETARTIODACTYLA	CERVIDAE	Dama	dama		1	Sofie Konradsen	14/11/2022	28/11/2022	Sofie Konradsen	Sofie Konradsen	Cuddeback	G-5017	1	Natural History Museum of Denmark - University of Copenhagen
87741	LURE	L05	55964186	12275093	WeaselSuperAllCall	Animal	24/11/2022	21.56.01	I_00065a.JPG	MAMMALIA	CETARTIODACTYLA	CERVIDAE	Dama	dama		1	Sofie Konradsen	14/11/2022	28/11/2022	Sofie Konradsen	Sofie Konradsen	Cuddeback	G-5017	1	Natural History Museum of Denmark - University of Copenhagen
87742	LURE	L05	55964186	12275093	WeaselSuperAllCall	Animal	24/11/2022	21.56.01	I_00065b.JPG	MAMMALIA	CETARTIODACTYLA	CERVIDAE	Dama	dama		1	Sofie Konradsen	14/11/2022	28/11/2022	Sofie Konradsen	Sofie Konradsen	Cuddeback	G-5017	1	Natural History Museum of Denmark - University of Copenhagen
87743	LURE	L05	55964186	12275093	WeaselSuperAllCall	Animal	24/11/2022	21.56.01	I_00065c.JPG	MAMMALIA	CETARTIODACTYLA	CERVIDAE	Dama	dama		1	Sofie Konradsen	14/11/2022	28/11/2022	Sofie Konradsen	Sofie Konradsen	Cuddeback	G-5017	1	Natural History Museum of Denmark - University of Copenhagen
87744	LURE	L05	55964186	12275093	WeaselSuperAllCall	Animal	24/11/2022	21.57.07	I_00066a.JPG	MAMMALIA	CETARTIODACTYLA	CERVIDAE	Dama	dama		1	Sofie Konradsen	14/11/2022	28/11/2022	Sofie Konradsen	Sofie Konradsen	Cuddeback	G-5017	1	Natural History Museum of Denmark - University of Copenhagen
87745	LURE	L05	55964186	12275093	WeaselSuperAllCall	Animal	24/11/2022	21.57.07	I_00066b.JPG	MAMMALIA	CETARTIODACTYLA	CERVIDAE	Dama	dama		1	Sofie Konradsen	14/11/2022	28/11/2022	Sofie Konradsen	Sofie Konradsen	Cuddeback	G-5017	1	Natural History Museum of Denmark - University of Copenhagen
87746	LURE	L05	55964186	12275093	WeaselSuperAllCall	Animal	24/11/2022	21.57.07	I_00066c.JPG	MAMMALIA	CETARTIODACTYLA	CERVIDAE	Dama	dama		1	Sofie Konradsen	14/11/2022	28/11/2022	Sofie Konradsen	Sofie Konradsen	Cuddeback	G-5017	1	Natural History Museum of Denmark - University of Copenhagen
87747	LURE	L05	55964186	12275093	WeaselSuperAllCall	Animal	24/11/2022	21.57.39	I_00067a.JPG	MAMMALIA	CETARTIODACTYLA	CERVIDAE	Dama	dama		1	Sofie Konradsen	14/11/2022	28/11/2022	Sofie Konradsen	Sofie Konradsen	Cuddeback	G-5017	1	Natural History Museum of Denmark - University of Copenhagen
87748	LURE	L05	55964186	12275093	WeaselSuperAllCall	Animal	24/11/2022	21.57.39	I_00067b.JPG	MAMMALIA	CETARTIODACTYLA	CERVIDAE	Dama	dama		1	Sofie Konradsen	14/11/2022	28/11/2022	Sofie Konradsen	Sofie Konradsen	Cuddeback	G-5017	1	Natural History Museum of Denmark - University of Copenhagen
87749	LURE	L05	55964186	12275093	WeaselSuperAllCall	Animal	24/11/2022	21.57.39	I_00067c.JPG	MAMMALIA	CETARTIODACTYLA	CERVIDAE	Dama	dama		1	Sofie Konradsen	14/11/2022	28/11/2022	Sofie Konradsen	Sofie Konradsen	Cuddeback	G-5017	1	Natural History Museum of Denmark - University of Copenhagen
87750	LURE	L05	55964186	12275093	WeaselSuperAllCall	Animal	24/11/2022	21.58.23	I_00068a.JPG	MAMMALIA	CETARTIODACTYLA	CERVIDAE	Dama	dama		1	Sofie Konradsen	14/11/2022	28/11/2022	Sofie Konradsen	Sofie Konradsen	Cuddeback	G-5017	1	Natural History Museum of Denmark - University of Copenhagen
87751	LURE	L05	55964186	12275093	WeaselSuperAllCall	Animal	24/11/2022	21.58.23	I_00068b.JPG	MAMMALIA	CETARTIODACTYLA	CERVIDAE	Dama	dama		1	Sofie Konradsen	14/11/2022	28/11/2022	Sofie Konradsen	Sofie Konradsen	Cuddeback	G-5017	1	Natural History Museum of Denmark - University of Copenhagen
87752	LURE	L05	55964186	12275093	WeaselSuperAllCall	Animal	24/11/2022	21.58.23	I_00068c.JPG	MAMMALIA	CETARTIODACTYLA	CERVIDAE	Dama	dama		1	Sofie Konradsen	14/11/2022	28/11/2022	Sofie Konradsen	Sofie Konradsen	Cuddeback	G-5017	1	Natural History Museum of Denmark - University of Copenhagen
87753	LURE	L05	55964186	12275093	WeaselSuperAllCall	Animal	24/11/2022	21.58.47	I_00069a.JPG	MAMMALIA	CETARTIODACTYLA	CERVIDAE	Dama	dama		1	Sofie Konradsen	14/11/2022	28/11/2022	Sofie Konradsen	Sofie Konradsen	Cuddeback	G-5017	1	Natural History Museum of Denmark - University of Copenhagen
87754	LURE	L05	55964186	12275093	WeaselSuperAllCall	Animal	24/11/2022	21.58.47	I_00069b.JPG	MAMMALIA	CETARTIODACTYLA	CERVIDAE	Dama	dama		1	Sofie Konradsen	14/11/2022	28/11/2022	Sofie Konradsen	Sofie Konradsen	Cuddeback	G-5017	1	Natural History Museum of Denmark - University of Copenhagen
87755	LURE	L05	55964186	12275093	WeaselSuperAllCall	Animal	24/11/2022	21.58.47	I_00069c.JPG	MAMMALIA	CETARTIODACTYLA	CERVIDAE	Dama	dama		1	Sofie Konradsen	14/11/2022	28/11/2022	Sofie Konradsen	Sofie Konradsen	Cuddeback	G-5017	1	Natural History Museum of Denmark - University of Copenhagen
87756	LURE	L05	55964186	12275093	WeaselSuperAllCall	Animal	24/11/2022	21.59.16	I_00070a.JPG	MAMMALIA	CETARTIODACTYLA	CERVIDAE	Dama	dama		1	Sofie Konradsen	14/11/2022	28/11/2022	Sofie Konradsen	Sofie Konradsen	Cuddeback	G-5017	1	Natural History Museum of Denmark - University of Copenhagen
87757	LURE	L05	55964186	12275093	WeaselSuperAllCall	Animal	24/11/2022	21.59.16	I_00070b.JPG	MAMMALIA	CETARTIODACTYLA	CERVIDAE	Dama	dama		1	Sofie Konradsen	14/11/2022	28/11/2022	Sofie Konradsen	Sofie Konradsen	Cuddeback	G-5017	1	Natural History Museum of Denmark - University of Copenhagen
87758	LURE	L05	55964186	12275093	WeaselSuperAllCall	Animal	24/11/2022	21.59.16	I_00070c.JPG	MAMMALIA	CETARTIODACTYLA	CERVIDAE	Dama	dama		1	Sofie Konradsen	14/11/2022	28/11/2022	Sofie Konradsen	Sofie Konradsen	Cuddeback	G-5017	1	Natural History Museum of Denmark - University of Copenhagen
87759	LURE	L05	55964186	12275093	WeaselSuperAllCall	Animal	24/11/2022	21.59.51	I_00071a.JPG	MAMMALIA	CETARTIODACTYLA	CERVIDAE	Dama	dama		1	Sofie Konradsen	14/11/2022	28/11/2022	Sofie Konradsen	Sofie Konradsen	Cuddeback	G-5017	1	Natural History Museum of Denmark - University of Copenhagen
87760	LURE	L05	55964186	12275093	WeaselSuperAllCall	Animal	24/11/2022	21.59.51	I_00071b.JPG	MAMMALIA	CETARTIODACTYLA	CERVIDAE	Dama	dama		1	Sofie Konradsen	14/11/2022	28/11/2022	Sofie Konradsen	Sofie Konradsen	Cuddeback	G-5017	1	Natural History Museum of Denmark - University of Copenhagen
87761	LURE	L05	55964186	12275093	WeaselSuperAllCall	Animal	24/11/2022	21.59.51	I_00071c.JPG	MAMMALIA	CETARTIODACTYLA	CERVIDAE	Dama	dama		1	Sofie Konradsen	14/11/2022	28/11/2022	Sofie Konradsen	Sofie Konradsen	Cuddeback	G-5017	1	Natural History Museum of Denmark - University of Copenhagen
87762	LURE	L05	55964186	12275093	WeaselSuperAllCall	Animal	24/11/2022	22.00.17	I_00072a.JPG	MAMMALIA	CETARTIODACTYLA	CERVIDAE	Dama	dama		1	Sofie Konradsen	14/11/2022	28/11/2022	Sofie Konradsen	Sofie Konradsen	Cuddeback	G-5017	1	Natural History Museum of Denmark - University of Copenhagen
87763	LURE	L05	55964186	12275093	WeaselSuperAllCall	Animal	24/11/2022	22.00.17	I_00072b.JPG	MAMMALIA	CETARTIODACTYLA	CERVIDAE	Dama	dama		1	Sofie Konradsen	14/11/2022	28/11/2022	Sofie Konradsen	Sofie Konradsen	Cuddeback	G-5017	1	Natural History Museum of Denmark - University of Copenhagen
87764	LURE	L05	55964186	12275093	WeaselSuperAllCall	Animal	24/11/2022	22.00.17	I_00072c.JPG	MAMMALIA	CETARTIODACTYLA	CERVIDAE	Dama	dama		1	Sofie Konradsen	14/11/2022	28/11/2022	Sofie Konradsen	Sofie Konradsen	Cuddeback	G-5017	1	Natural History Museum of Denmark - University of Copenhagen
87765	LURE	L05	55964186	12275093	WeaselSuperAllCall	Animal	24/11/2022	22.00.42	I_00073a.JPG	MAMMALIA	CETARTIODACTYLA	CERVIDAE	Dama	dama		1	Sofie Konradsen	14/11/2022	28/11/2022	Sofie Konradsen	Sofie Konradsen	Cuddeback	G-5017	1	Natural History Museum of Denmark - University of Copenhagen
87766	LURE	L05	55964186	12275093	WeaselSuperAllCall	Animal	24/11/2022	22.00.42	I_00073b.JPG	MAMMALIA	CETARTIODACTYLA	CERVIDAE	Dama	dama		1	Sofie Konradsen	14/11/2022	28/11/2022	Sofie Konradsen	Sofie Konradsen	Cuddeback	G-5017	1	Natural History Museum of Denmark - University of Copenhagen
87767	LURE	L05	55964186	12275093	WeaselSuperAllCall	Animal	24/11/2022	22.00.42	I_00073c.JPG	MAMMALIA	CETARTIODACTYLA	CERVIDAE	Dama	dama		1	Sofie Konradsen	14/11/2022	28/11/2022	Sofie Konradsen	Sofie Konradsen	Cuddeback	G-5017	1	Natural History Museum of Denmark - University of Copenhagen
87768	LURE	L05	55964186	12275093	WeaselSuperAllCall	Animal	24/11/2022	22.01.07	I_00074a.JPG	MAMMALIA	CETARTIODACTYLA	CERVIDAE	Dama	dama		1	Sofie Konradsen	14/11/2022	28/11/2022	Sofie Konradsen	Sofie Konradsen	Cuddeback	G-5017	1	Natural History Museum of Denmark - University of Copenhagen
87769	LURE	L05	55964186	12275093	WeaselSuperAllCall	Animal	24/11/2022	22.01.07	I_00074b.JPG	MAMMALIA	CETARTIODACTYLA	CERVIDAE	Dama	dama		1	Sofie Konradsen	14/11/2022	28/11/2022	Sofie Konradsen	Sofie Konradsen	Cuddeback	G-5017	1	Natural History Museum of Denmark - University of Copenhagen
87770	LURE	L05	55964186	12275093	WeaselSuperAllCall	Animal	24/11/2022	22.01.07	I_00074c.JPG	MAMMALIA	CETARTIODACTYLA	CERVIDAE	Dama	dama		1	Sofie Konradsen	14/11/2022	28/11/2022	Sofie Konradsen	Sofie Konradsen	Cuddeback	G-5017	1	Natural History Museum of Denmark - University of Copenhagen
87771	LURE	L05	55964186	12275093	WeaselSuperAllCall	Animal	24/11/2022	22.01.31	I_00075a.JPG	MAMMALIA	CETARTIODACTYLA	CERVIDAE	Dama	dama		1	Sofie Konradsen	14/11/2022	28/11/2022	Sofie Konradsen	Sofie Konradsen	Cuddeback	G-5017	1	Natural History Museum of Denmark - University of Copenhagen
87772	LURE	L05	55964186	12275093	WeaselSuperAllCall	Animal	24/11/2022	22.01.31	I_00075b.JPG	MAMMALIA	CETARTIODACTYLA	CERVIDAE	Dama	dama		1	Sofie Konradsen	14/11/2022	28/11/2022	Sofie Konradsen	Sofie Konradsen	Cuddeback	G-5017	1	Natural History Museum of Denmark - University of Copenhagen
87773	LURE	L05	55964186	12275093	WeaselSuperAllCall	Animal	24/11/2022	22.01.31	I_00075c.JPG	MAMMALIA	CETARTIODACTYLA	CERVIDAE	Dama	dama		1	Sofie Konradsen	14/11/2022	28/11/2022	Sofie Konradsen	Sofie Konradsen	Cuddeback	G-5017	1	Natural History Museum of Denmark - University of Copenhagen
87774	LURE	L05	55964186	12275093	WeaselSuperAllCall	Animal	24/11/2022	22.01.59	I_00076a.JPG	MAMMALIA	CETARTIODACTYLA	CERVIDAE	Dama	dama		1	Sofie Konradsen	14/11/2022	28/11/2022	Sofie Konradsen	Sofie Konradsen	Cuddeback	G-5017	1	Natural History Museum of Denmark - University of Copenhagen
87775	LURE	L05	55964186	12275093	WeaselSuperAllCall	Animal	24/11/2022	22.01.59	I_00076b.JPG	MAMMALIA	CETARTIODACTYLA	CERVIDAE	Dama	dama		1	Sofie Konradsen	14/11/2022	28/11/2022	Sofie Konradsen	Sofie Konradsen	Cuddeback	G-5017	1	Natural History Museum of Denmark - University of Copenhagen
87776	LURE	L05	55964186	12275093	WeaselSuperAllCall	Animal	24/11/2022	22.01.59	I_00076c.JPG	MAMMALIA	CETARTIODACTYLA	CERVIDAE	Dama	dama		1	Sofie Konradsen	14/11/2022	28/11/2022	Sofie Konradsen	Sofie Konradsen	Cuddeback	G-5017	1	Natural History Museum of Denmark - University of Copenhagen
87777	LURE	L05	55964186	12275093	WeaselSuperAllCall	Animal	24/11/2022	22.02.24	I_00077a.JPG	MAMMALIA	CETARTIODACTYLA	CERVIDAE	Dama	dama		1	Sofie Konradsen	14/11/2022	28/11/2022	Sofie Konradsen	Sofie Konradsen	Cuddeback	G-5017	1	Natural History Museum of Denmark - University of Copenhagen
87778	LURE	L05	55964186	12275093	WeaselSuperAllCall	Animal	24/11/2022	22.02.24	I_00077b.JPG	MAMMALIA	CETARTIODACTYLA	CERVIDAE	Dama	dama		1	Sofie Konradsen	14/11/2022	28/11/2022	Sofie Konradsen	Sofie Konradsen	Cuddeback	G-5017	1	Natural History Museum of Denmark - University of Copenhagen
87779	LURE	L05	55964186	12275093	WeaselSuperAllCall	Animal	24/11/2022	22.02.24	I_00077c.JPG	MAMMALIA	CETARTIODACTYLA	CERVIDAE	Dama	dama		1	Sofie Konradsen	14/11/2022	28/11/2022	Sofie Konradsen	Sofie Konradsen	Cuddeback	G-5017	1	Natural History Museum of Denmark - University of Copenhagen
87780	LURE	L05	55964186	12275093	WeaselSuperAllCall	Animal	24/11/2022	22.02.48	I_00078a.JPG	MAMMALIA	CETARTIODACTYLA	CERVIDAE	Dama	dama		1	Sofie Konradsen	14/11/2022	28/11/2022	Sofie Konradsen	Sofie Konradsen	Cuddeback	G-5017	1	Natural History Museum of Denmark - University of Copenhagen
87781	LURE	L05	55964186	12275093	WeaselSuperAllCall	Animal	24/11/2022	22.02.48	I_00078b.JPG	MAMMALIA	CETARTIODACTYLA	CERVIDAE	Dama	dama		1	Sofie Konradsen	14/11/2022	28/11/2022	Sofie Konradsen	Sofie Konradsen	Cuddeback	G-5017	1	Natural History Museum of Denmark - University of Copenhagen
87782	LURE	L05	55964186	12275093	WeaselSuperAllCall	Animal	24/11/2022	22.02.48	I_00078c.JPG	MAMMALIA	CETARTIODACTYLA	CERVIDAE	Dama	dama		1	Sofie Konradsen	14/11/2022	28/11/2022	Sofie Konradsen	Sofie Konradsen	Cuddeback	G-5017	1	Natural History Museum of Denmark - University of Copenhagen
87783	LURE	L05	55964186	12275093	WeaselSuperAllCall	Animal	25/11/2022	03.33.34	I_00079a.JPG	MAMMALIA	CARNIVORA	CANIDAE	Vulpes	vulpes		1	Sofie Konradsen	14/11/2022	28/11/2022	Sofie Konradsen	Sofie Konradsen	Cuddeback	G-5017	1	Natural History Museum of Denmark - University of Copenhagen
87784	LURE	L05	55964186	12275093	WeaselSuperAllCall	Animal	25/11/2022	03.33.34	I_00079b.JPG	MAMMALIA	CARNIVORA	CANIDAE	Vulpes	vulpes		1	Sofie Konradsen	14/11/2022	28/11/2022	Sofie Konradsen	Sofie Konradsen	Cuddeback	G-5017	1	Natural History Museum of Denmark - University of Copenhagen
87785	LURE	L05	55964186	12275093	WeaselSuperAllCall	Animal	25/11/2022	03.33.34	I_00079c.JPG	MAMMALIA	CARNIVORA	CANIDAE	Vulpes	vulpes		1	Sofie Konradsen	14/11/2022	28/11/2022	Sofie Konradsen	Sofie Konradsen	Cuddeback	G-5017	1	Natural History Museum of Denmark - University of Copenhagen
87786	LURE	L05	55964186	12275093	WeaselSuperAllCall	Unidentifiable	25/11/2022	17.26.19	I_00080a.JPG									14/11/2022	28/11/2022	Sofie Konradsen	Sofie Konradsen	Cuddeback	G-5017	1	Natural History Museum of Denmark - University of Copenhagen
87787	LURE	L05	55964186	12275093	WeaselSuperAllCall	Unidentifiable	25/11/2022	17.26.19	I_00080b.JPG									14/11/2022	28/11/2022	Sofie Konradsen	Sofie Konradsen	Cuddeback	G-5017	1	Natural History Museum of Denmark - University of Copenhagen
87788	LURE	L05	55964186	12275093	WeaselSuperAllCall	Unidentifiable	25/11/2022	17.26.19	I_00080c.JPG									14/11/2022	28/11/2022	Sofie Konradsen	Sofie Konradsen	Cuddeback	G-5017	1	Natural History Museum of Denmark - University of Copenhagen
87789	LURE	L05	55964186	12275093	WeaselSuperAllCall	Animal	25/11/2022	22.01.39	I_00081a.JPG	MAMMALIA	CARNIVORA	CANIDAE	Vulpes	vulpes		1	Sofie Konradsen	14/11/2022	28/11/2022	Sofie Konradsen	Sofie Konradsen	Cuddeback	G-5017	1	Natural History Museum of Denmark - University of Copenhagen
87790	LURE	L05	55964186	12275093	WeaselSuperAllCall	Animal	25/11/2022	22.01.39	I_00081b.JPG	MAMMALIA	CARNIVORA	CANIDAE	Vulpes	vulpes		1	Sofie Konradsen	14/11/2022	28/11/2022	Sofie Konradsen	Sofie Konradsen	Cuddeback	G-5017	1	Natural History Museum of Denmark - University of Copenhagen
87791	LURE	L05	55964186	12275093	WeaselSuperAllCall	Animal	25/11/2022	22.01.39	I_00081c.JPG	MAMMALIA	CARNIVORA	CANIDAE	Vulpes	vulpes		1	Sofie Konradsen	14/11/2022	28/11/2022	Sofie Konradsen	Sofie Konradsen	Cuddeback	G-5017	1	Natural History Museum of Denmark - University of Copenhagen
87792	LURE	L05	55964186	12275093	WeaselSuperAllCall	Animal	27/11/2022	16.05.08	I_00082a.JPG	MAMMALIA	CETARTIODACTYLA	CERVIDAE	Dama	dama		1	Sofie Konradsen	14/11/2022	28/11/2022	Sofie Konradsen	Sofie Konradsen	Cuddeback	G-5017	0	Natural History Museum of Denmark - University of Copenhagen
87793	LURE	L05	55964186	12275093	WeaselSuperAllCall	Animal	27/11/2022	16.05.08	I_00082b.JPG	MAMMALIA	CETARTIODACTYLA	CERVIDAE	Dama	dama		1	Sofie Konradsen	14/11/2022	28/11/2022	Sofie Konradsen	Sofie Konradsen	Cuddeback	G-5017	0	Natural History Museum of Denmark - University of Copenhagen
87794	LURE	L05	55964186	12275093	WeaselSuperAllCall	Animal	27/11/2022	16.05.08	I_00082c.JPG	MAMMALIA	CETARTIODACTYLA	CERVIDAE	Dama	dama		1	Sofie Konradsen	14/11/2022	28/11/2022	Sofie Konradsen	Sofie Konradsen	Cuddeback	G-5017	0	Natural History Museum of Denmark - University of Copenhagen
87795	LURE	L05	55964186	12275093	WeaselSuperAllCall	Animal	27/11/2022	16.05.34	I_00083a.JPG	MAMMALIA	CETARTIODACTYLA	CERVIDAE	Dama	dama		1	Sofie Konradsen	14/11/2022	28/11/2022	Sofie Konradsen	Sofie Konradsen	Cuddeback	G-5017	0	Natural History Museum of Denmark - University of Copenhagen
87796	LURE	L05	55964186	12275093	WeaselSuperAllCall	Animal	27/11/2022	16.05.34	I_00083b.JPG	MAMMALIA	CETARTIODACTYLA	CERVIDAE	Dama	dama		1	Sofie Konradsen	14/11/2022	28/11/2022	Sofie Konradsen	Sofie Konradsen	Cuddeback	G-5017	0	Natural History Museum of Denmark - University of Copenhagen
87797	LURE	L05	55964186	12275093	WeaselSuperAllCall	Animal	27/11/2022	16.05.34	I_00083c.JPG	MAMMALIA	CETARTIODACTYLA	CERVIDAE	Dama	dama		1	Sofie Konradsen	14/11/2022	28/11/2022	Sofie Konradsen	Sofie Konradsen	Cuddeback	G-5017	0	Natural History Museum of Denmark - University of Copenhagen
87798	LURE	L05	55964186	12275093	WeaselSuperAllCall	Blank	27/11/2022	16.06.26	I_00084a.JPG									14/11/2022	28/11/2022	Sofie Konradsen	Sofie Konradsen	Cuddeback	G-5017	0	Natural History Museum of Denmark - University of Copenhagen
87799	LURE	L05	55964186	12275093	WeaselSuperAllCall	Blank	27/11/2022	16.06.26	I_00084b.JPG									14/11/2022	28/11/2022	Sofie Konradsen	Sofie Konradsen	Cuddeback	G-5017	0	Natural History Museum of Denmark - University of Copenhagen
87800	LURE	L05	55964186	12275093	WeaselSuperAllCall	Blank	27/11/2022	16.06.26	I_00084c.JPG									14/11/2022	28/11/2022	Sofie Konradsen	Sofie Konradsen	Cuddeback	G-5017	0	Natural History Museum of Denmark - University of Copenhagen
87801	LURE	L05	55964186	12275093	WeaselSuperAllCall	Animal	27/11/2022	17.23.31	I_00085a.JPG	MAMMALIA	CETARTIODACTYLA	CERVIDAE	Dama	dama		1	Sofie Konradsen	14/11/2022	28/11/2022	Sofie Konradsen	Sofie Konradsen	Cuddeback	G-5017	1	Natural History Museum of Denmark - University of Copenhagen
87802	LURE	L05	55964186	12275093	WeaselSuperAllCall	Animal	27/11/2022	17.23.31	I_00085b.JPG	MAMMALIA	CETARTIODACTYLA	CERVIDAE	Dama	dama		1	Sofie Konradsen	14/11/2022	28/11/2022	Sofie Konradsen	Sofie Konradsen	Cuddeback	G-5017	1	Natural History Museum of Denmark - University of Copenhagen
87803	LURE	L05	55964186	12275093	WeaselSuperAllCall	Animal	27/11/2022	17.23.31	I_00085c.JPG	MAMMALIA	CETARTIODACTYLA	CERVIDAE	Dama	dama		1	Sofie Konradsen	14/11/2022	28/11/2022	Sofie Konradsen	Sofie Konradsen	Cuddeback	G-5017	1	Natural History Museum of Denmark - University of Copenhagen
87804	LURE	L05	55964186	12275093	WeaselSuperAllCall	Animal	27/11/2022	17.24.41	I_00086a.JPG	MAMMALIA	CETARTIODACTYLA	CERVIDAE	Dama	dama		1	Sofie Konradsen	14/11/2022	28/11/2022	Sofie Konradsen	Sofie Konradsen	Cuddeback	G-5017	1	Natural History Museum of Denmark - University of Copenhagen
87805	LURE	L05	55964186	12275093	WeaselSuperAllCall	Animal	27/11/2022	17.24.41	I_00086b.JPG	MAMMALIA	CETARTIODACTYLA	CERVIDAE	Dama	dama		1	Sofie Konradsen	14/11/2022	28/11/2022	Sofie Konradsen	Sofie Konradsen	Cuddeback	G-5017	1	Natural History Museum of Denmark - University of Copenhagen
87806	LURE	L05	55964186	12275093	WeaselSuperAllCall	Animal	27/11/2022	17.24.41	I_00086c.JPG	MAMMALIA	CETARTIODACTYLA	CERVIDAE	Dama	dama		1	Sofie Konradsen	14/11/2022	28/11/2022	Sofie Konradsen	Sofie Konradsen	Cuddeback	G-5017	1	Natural History Museum of Denmark - University of Copenhagen
87807	LURE	L05	55964186	12275093	WeaselSuperAllCall	Animal	27/11/2022	17.25.06	I_00087a.JPG	MAMMALIA	CETARTIODACTYLA	CERVIDAE	Dama	dama		1	Sofie Konradsen	14/11/2022	28/11/2022	Sofie Konradsen	Sofie Konradsen	Cuddeback	G-5017	1	Natural History Museum of Denmark - University of Copenhagen
87808	LURE	L05	55964186	12275093	WeaselSuperAllCall	Animal	27/11/2022	17.25.06	I_00087b.JPG	MAMMALIA	CETARTIODACTYLA	CERVIDAE	Dama	dama		1	Sofie Konradsen	14/11/2022	28/11/2022	Sofie Konradsen	Sofie Konradsen	Cuddeback	G-5017	1	Natural History Museum of Denmark - University of Copenhagen
87809	LURE	L05	55964186	12275093	WeaselSuperAllCall	Animal	27/11/2022	17.25.06	I_00087c.JPG	MAMMALIA	CETARTIODACTYLA	CERVIDAE	Dama	dama		1	Sofie Konradsen	14/11/2022	28/11/2022	Sofie Konradsen	Sofie Konradsen	Cuddeback	G-5017	1	Natural History Museum of Denmark - University of Copenhagen
87810	LURE	L05	55964186	12275093	WeaselSuperAllCall	Animal	27/11/2022	17.25.31	I_00088a.JPG	MAMMALIA	CETARTIODACTYLA	CERVIDAE	Dama	dama		1	Sofie Konradsen	14/11/2022	28/11/2022	Sofie Konradsen	Sofie Konradsen	Cuddeback	G-5017	1	Natural History Museum of Denmark - University of Copenhagen
87811	LURE	L05	55964186	12275093	WeaselSuperAllCall	Animal	27/11/2022	17.25.31	I_00088b.JPG	MAMMALIA	CETARTIODACTYLA	CERVIDAE	Dama	dama		1	Sofie Konradsen	14/11/2022	28/11/2022	Sofie Konradsen	Sofie Konradsen	Cuddeback	G-5017	1	Natural History Museum of Denmark - University of Copenhagen
87812	LURE	L05	55964186	12275093	WeaselSuperAllCall	Animal	27/11/2022	17.25.31	I_00088c.JPG	MAMMALIA	CETARTIODACTYLA	CERVIDAE	Dama	dama		1	Sofie Konradsen	14/11/2022	28/11/2022	Sofie Konradsen	Sofie Konradsen	Cuddeback	G-5017	1	Natural History Museum of Denmark - University of Copenhagen
87813	LURE	L05	55964186	12275093	WeaselSuperAllCall	Animal	27/11/2022	17.25.55	I_00089a.JPG	MAMMALIA	CETARTIODACTYLA	CERVIDAE	Dama	dama		1	Sofie Konradsen	14/11/2022	28/11/2022	Sofie Konradsen	Sofie Konradsen	Cuddeback	G-5017	1	Natural History Museum of Denmark - University of Copenhagen
87814	LURE	L05	55964186	12275093	WeaselSuperAllCall	Animal	27/11/2022	17.25.55	I_00089b.JPG	MAMMALIA	CETARTIODACTYLA	CERVIDAE	Dama	dama		1	Sofie Konradsen	14/11/2022	28/11/2022	Sofie Konradsen	Sofie Konradsen	Cuddeback	G-5017	1	Natural History Museum of Denmark - University of Copenhagen
87815	LURE	L05	55964186	12275093	WeaselSuperAllCall	Animal	27/11/2022	17.25.55	I_00089c.JPG	MAMMALIA	CETARTIODACTYLA	CERVIDAE	Dama	dama		1	Sofie Konradsen	14/11/2022	28/11/2022	Sofie Konradsen	Sofie Konradsen	Cuddeback	G-5017	1	Natural History Museum of Denmark - University of Copenhagen
87816	LURE	L05	55964186	12275093	WeaselSuperAllCall	Animal	27/11/2022	17.26.19	I_00090a.JPG	MAMMALIA	CETARTIODACTYLA	CERVIDAE	Dama	dama		1	Sofie Konradsen	14/11/2022	28/11/2022	Sofie Konradsen	Sofie Konradsen	Cuddeback	G-5017	1	Natural History Museum of Denmark - University of Copenhagen
87817	LURE	L05	55964186	12275093	WeaselSuperAllCall	Animal	27/11/2022	17.26.19	I_00090b.JPG	MAMMALIA	CETARTIODACTYLA	CERVIDAE	Dama	dama		1	Sofie Konradsen	14/11/2022	28/11/2022	Sofie Konradsen	Sofie Konradsen	Cuddeback	G-5017	1	Natural History Museum of Denmark - University of Copenhagen
87818	LURE	L05	55964186	12275093	WeaselSuperAllCall	Animal	27/11/2022	17.26.19	I_00090c.JPG	MAMMALIA	CETARTIODACTYLA	CERVIDAE	Dama	dama		1	Sofie Konradsen	14/11/2022	28/11/2022	Sofie Konradsen	Sofie Konradsen	Cuddeback	G-5017	1	Natural History Museum of Denmark - University of Copenhagen
87819	LURE	L05	55964186	12275093	WeaselSuperAllCall	Setup/Pickup	28/11/2022	11.52.55	I_00091a.JPG									14/11/2022	28/11/2022	Sofie Konradsen	Sofie Konradsen	Cuddeback	G-5017	0	Natural History Museum of Denmark - University of Copenhagen
87820	LURE	L05	55964186	12275093	WeaselSuperAllCall	Setup/Pickup	28/11/2022	11.52.55	I_00091b.JPG									14/11/2022	28/11/2022	Sofie Konradsen	Sofie Konradsen	Cuddeback	G-5017	0	Natural History Museum of Denmark - University of Copenhagen
87821	LURE	L05	55964186	12275093	WeaselSuperAllCall	Setup/Pickup	28/11/2022	11.52.55	I_00091c.JPG									14/11/2022	28/11/2022	Sofie Konradsen	Sofie Konradsen	Cuddeback	G-5017	0	Natural History Museum of Denmark - University of Copenhagen
87822	LURE	L06	55960154	12273220	WeaselSuperAllCall	Setup/Pickup	31/10/2022	11.28.58	I_00001a.JPG									31/10/2022	14/11/2022	Sofie Konradsen	Sofie Konradsen	Cuddeback	G-5017	0	Natural History Museum of Denmark - University of Copenhagen
87823	LURE	L06	55960154	12273220	WeaselSuperAllCall	Setup/Pickup	31/10/2022	11.28.58	I_00001b.JPG									31/10/2022	14/11/2022	Sofie Konradsen	Sofie Konradsen	Cuddeback	G-5017	0	Natural History Museum of Denmark - University of Copenhagen
87824	LURE	L06	55960154	12273220	WeaselSuperAllCall	Setup/Pickup	31/10/2022	11.28.58	I_00001c.JPG									31/10/2022	14/11/2022	Sofie Konradsen	Sofie Konradsen	Cuddeback	G-5017	0	Natural History Museum of Denmark - University of Copenhagen
87825	LURE	L06	55960154	12273220	WeaselSuperAllCall	Setup/Pickup	31/10/2022	11.29.23	I_00002a.JPG									31/10/2022	14/11/2022	Sofie Konradsen	Sofie Konradsen	Cuddeback	G-5017	0	Natural History Museum of Denmark - University of Copenhagen
87826	LURE	L06	55960154	12273220	WeaselSuperAllCall	Setup/Pickup	31/10/2022	11.29.23	I_00002b.JPG									31/10/2022	14/11/2022	Sofie Konradsen	Sofie Konradsen	Cuddeback	G-5017	0	Natural History Museum of Denmark - University of Copenhagen
87827	LURE	L06	55960154	12273220	WeaselSuperAllCall	Setup/Pickup	31/10/2022	11.29.23	I_00002c.JPG									31/10/2022	14/11/2022	Sofie Konradsen	Sofie Konradsen	Cuddeback	G-5017	0	Natural History Museum of Denmark - University of Copenhagen
87828	LURE	L06	55960154	12273220	WeaselSuperAllCall	Setup/Pickup	31/10/2022	11.30.11	I_00003a.JPG									31/10/2022	14/11/2022	Sofie Konradsen	Sofie Konradsen	Cuddeback	G-5017	0	Natural History Museum of Denmark - University of Copenhagen
87829	LURE	L06	55960154	12273220	WeaselSuperAllCall	Setup/Pickup	31/10/2022	11.30.11	I_00003b.JPG									31/10/2022	14/11/2022	Sofie Konradsen	Sofie Konradsen	Cuddeback	G-5017	0	Natural History Museum of Denmark - University of Copenhagen
87830	LURE	L06	55960154	12273220	WeaselSuperAllCall	Setup/Pickup	31/10/2022	11.30.11	I_00003c.JPG									31/10/2022	14/11/2022	Sofie Konradsen	Sofie Konradsen	Cuddeback	G-5017	0	Natural History Museum of Denmark - University of Copenhagen
87831	LURE	L06	55960154	12273220	WeaselSuperAllCall	Setup/Pickup	14/11/2022	11.06.07	I_00004a.JPG									31/10/2022	14/11/2022	Sofie Konradsen	Sofie Konradsen	Cuddeback	G-5017	0	Natural History Museum of Denmark - University of Copenhagen
87832	LURE	L06	55960154	12273220	WeaselSuperAllCall	Setup/Pickup	14/11/2022	11.06.07	I_00004b.JPG									31/10/2022	14/11/2022	Sofie Konradsen	Sofie Konradsen	Cuddeback	G-5017	0	Natural History Museum of Denmark - University of Copenhagen
87833	LURE	L06	55960154	12273220	WeaselSuperAllCall	Setup/Pickup	14/11/2022	11.06.07	I_00004c.JPG									31/10/2022	14/11/2022	Sofie Konradsen	Sofie Konradsen	Cuddeback	G-5017	0	Natural History Museum of Denmark - University of Copenhagen
87834	LURE	L07	55955713	12270560	WeaselSuperAllCall	Setup/Pickup	17/10/2022	10.50.02	I_00001a.JPG									17/10/2022	31/10/2022	Sofie Konradsen	Sofie Konradsen	Cuddeback	G-5017	0	Natural History Museum of Denmark - University of Copenhagen
87835	LURE	L07	55955713	12270560	WeaselSuperAllCall	Setup/Pickup	17/10/2022	10.50.02	I_00001b.JPG									17/10/2022	31/10/2022	Sofie Konradsen	Sofie Konradsen	Cuddeback	G-5017	0	Natural History Museum of Denmark - University of Copenhagen
87836	LURE	L07	55955713	12270560	WeaselSuperAllCall	Setup/Pickup	17/10/2022	10.50.02	I_00001c.JPG									17/10/2022	31/10/2022	Sofie Konradsen	Sofie Konradsen	Cuddeback	G-5017	0	Natural History Museum of Denmark - University of Copenhagen
87837	LURE	L07	55955713	12270560	WeaselSuperAllCall	Setup/Pickup	17/10/2022	10.50.28	I_00002a.JPG									17/10/2022	31/10/2022	Sofie Konradsen	Sofie Konradsen	Cuddeback	G-5017	0	Natural History Museum of Denmark - University of Copenhagen
87838	LURE	L07	55955713	12270560	WeaselSuperAllCall	Setup/Pickup	17/10/2022	10.50.28	I_00002b.JPG									17/10/2022	31/10/2022	Sofie Konradsen	Sofie Konradsen	Cuddeback	G-5017	0	Natural History Museum of Denmark - University of Copenhagen
87839	LURE	L07	55955713	12270560	WeaselSuperAllCall	Setup/Pickup	17/10/2022	10.50.28	I_00002c.JPG									17/10/2022	31/10/2022	Sofie Konradsen	Sofie Konradsen	Cuddeback	G-5017	0	Natural History Museum of Denmark - University of Copenhagen
87840	LURE	L07	55955713	12270560	WeaselSuperAllCall	Setup/Pickup	17/10/2022	10.50.53	I_00003a.JPG									17/10/2022	31/10/2022	Sofie Konradsen	Sofie Konradsen	Cuddeback	G-5017	0	Natural History Museum of Denmark - University of Copenhagen
87841	LURE	L07	55955713	12270560	WeaselSuperAllCall	Setup/Pickup	17/10/2022	10.50.53	I_00003b.JPG									17/10/2022	31/10/2022	Sofie Konradsen	Sofie Konradsen	Cuddeback	G-5017	0	Natural History Museum of Denmark - University of Copenhagen
87842	LURE	L07	55955713	12270560	WeaselSuperAllCall	Setup/Pickup	17/10/2022	10.50.53	I_00003c.JPG									17/10/2022	31/10/2022	Sofie Konradsen	Sofie Konradsen	Cuddeback	G-5017	0	Natural History Museum of Denmark - University of Copenhagen
87843	LURE	L07	55955713	12270560	WeaselSuperAllCall	Setup/Pickup	17/10/2022	10.51.19	I_00004a.JPG									17/10/2022	31/10/2022	Sofie Konradsen	Sofie Konradsen	Cuddeback	G-5017	0	Natural History Museum of Denmark - University of Copenhagen
87844	LURE	L07	55955713	12270560	WeaselSuperAllCall	Setup/Pickup	17/10/2022	10.51.19	I_00004b.JPG									17/10/2022	31/10/2022	Sofie Konradsen	Sofie Konradsen	Cuddeback	G-5017	0	Natural History Museum of Denmark - University of Copenhagen
87845	LURE	L07	55955713	12270560	WeaselSuperAllCall	Setup/Pickup	17/10/2022	10.51.19	I_00004c.JPG									17/10/2022	31/10/2022	Sofie Konradsen	Sofie Konradsen	Cuddeback	G-5017	0	Natural History Museum of Denmark - University of Copenhagen
87846	LURE	L07	55955713	12270560	WeaselSuperAllCall	Animal	18/10/2022	04.19.46	I_00005a.JPG	MAMMALIA	CETARTIODACTYLA	CERVIDAE	Dama	dama		1	Sofie Konradsen	17/10/2022	31/10/2022	Sofie Konradsen	Sofie Konradsen	Cuddeback	G-5017	1	Natural History Museum of Denmark - University of Copenhagen
87847	LURE	L07	55955713	12270560	WeaselSuperAllCall	Animal	18/10/2022	04.19.46	I_00005b.JPG	MAMMALIA	CETARTIODACTYLA	CERVIDAE	Dama	dama		1	Sofie Konradsen	17/10/2022	31/10/2022	Sofie Konradsen	Sofie Konradsen	Cuddeback	G-5017	1	Natural History Museum of Denmark - University of Copenhagen
87848	LURE	L07	55955713	12270560	WeaselSuperAllCall	Animal	18/10/2022	04.19.46	I_00005c.JPG	MAMMALIA	CETARTIODACTYLA	CERVIDAE	Dama	dama		1	Sofie Konradsen	17/10/2022	31/10/2022	Sofie Konradsen	Sofie Konradsen	Cuddeback	G-5017	1	Natural History Museum of Denmark - University of Copenhagen
87849	LURE	L07	55955713	12270560	WeaselSuperAllCall	Animal	20/10/2022	18.30.19	I_00006a.JPG	MAMMALIA	CETARTIODACTYLA	CERVIDAE	Dama	dama		1	Sofie Konradsen	17/10/2022	31/10/2022	Sofie Konradsen	Sofie Konradsen	Cuddeback	G-5017	1	Natural History Museum of Denmark - University of Copenhagen
87850	LURE	L07	55955713	12270560	WeaselSuperAllCall	Animal	20/10/2022	18.30.19	I_00006b.JPG	MAMMALIA	CETARTIODACTYLA	CERVIDAE	Dama	dama		1	Sofie Konradsen	17/10/2022	31/10/2022	Sofie Konradsen	Sofie Konradsen	Cuddeback	G-5017	1	Natural History Museum of Denmark - University of Copenhagen
87851	LURE	L07	55955713	12270560	WeaselSuperAllCall	Animal	20/10/2022	18.30.19	I_00006c.JPG	MAMMALIA	CETARTIODACTYLA	CERVIDAE	Dama	dama		1	Sofie Konradsen	17/10/2022	31/10/2022	Sofie Konradsen	Sofie Konradsen	Cuddeback	G-5017	1	Natural History Museum of Denmark - University of Copenhagen
87852	LURE	L07	55955713	12270560	WeaselSuperAllCall	Animal	23/10/2022	22.00.33	I_00007a.JPG	MAMMALIA	CARNIVORA	FELIDAE	Felis	silvestris		1	Sofie Konradsen	17/10/2022	31/10/2022	Sofie Konradsen	Sofie Konradsen	Cuddeback	G-5017	1	Natural History Museum of Denmark - University of Copenhagen
87853	LURE	L07	55955713	12270560	WeaselSuperAllCall	Animal	23/10/2022	22.00.33	I_00007b.JPG	MAMMALIA	CARNIVORA	FELIDAE	Felis	silvestris		1	Sofie Konradsen	17/10/2022	31/10/2022	Sofie Konradsen	Sofie Konradsen	Cuddeback	G-5017	1	Natural History Museum of Denmark - University of Copenhagen
87854	LURE	L07	55955713	12270560	WeaselSuperAllCall	Animal	23/10/2022	22.00.33	I_00007c.JPG	MAMMALIA	CARNIVORA	FELIDAE	Felis	silvestris		1	Sofie Konradsen	17/10/2022	31/10/2022	Sofie Konradsen	Sofie Konradsen	Cuddeback	G-5017	1	Natural History Museum of Denmark - University of Copenhagen
87855	LURE	L07	55955713	12270560	WeaselSuperAllCall	Blank	30/10/2022	03.21.18	I_00008a.JPG									17/10/2022	31/10/2022	Sofie Konradsen	Sofie Konradsen	Cuddeback	G-5017	1	Natural History Museum of Denmark - University of Copenhagen
87856	LURE	L07	55955713	12270560	WeaselSuperAllCall	Blank	30/10/2022	03.21.18	I_00008b.JPG									17/10/2022	31/10/2022	Sofie Konradsen	Sofie Konradsen	Cuddeback	G-5017	1	Natural History Museum of Denmark - University of Copenhagen
87857	LURE	L07	55955713	12270560	WeaselSuperAllCall	Blank	30/10/2022	03.21.18	I_00008c.JPG									17/10/2022	31/10/2022	Sofie Konradsen	Sofie Konradsen	Cuddeback	G-5017	1	Natural History Museum of Denmark - University of Copenhagen
87858	LURE	L07	55955713	12270560	WeaselSuperAllCall	Animal	31/10/2022	03.22.00	I_00009a.JPG	MAMMALIA	CARNIVORA	CANIDAE	Vulpes	vulpes		1	Sofie Konradsen	17/10/2022	31/10/2022	Sofie Konradsen	Sofie Konradsen	Cuddeback	G-5017	1	Natural History Museum of Denmark - University of Copenhagen
87859	LURE	L07	55955713	12270560	WeaselSuperAllCall	Animal	31/10/2022	03.22.00	I_00009b.JPG	MAMMALIA	CARNIVORA	CANIDAE	Vulpes	vulpes		1	Sofie Konradsen	17/10/2022	31/10/2022	Sofie Konradsen	Sofie Konradsen	Cuddeback	G-5017	1	Natural History Museum of Denmark - University of Copenhagen
87860	LURE	L07	55955713	12270560	WeaselSuperAllCall	Animal	31/10/2022	03.22.00	I_00009c.JPG	MAMMALIA	CARNIVORA	CANIDAE	Vulpes	vulpes		1	Sofie Konradsen	17/10/2022	31/10/2022	Sofie Konradsen	Sofie Konradsen	Cuddeback	G-5017	1	Natural History Museum of Denmark - University of Copenhagen
87861	LURE	L07	55955713	12270560	WeaselSuperAllCall	Setup/Pickup	31/10/2022	11.37.06	I_00010a.JPG									17/10/2022	31/10/2022	Sofie Konradsen	Sofie Konradsen	Cuddeback	G-5017	0	Natural History Museum of Denmark - University of Copenhagen
87862	LURE	L07	55955713	12270560	WeaselSuperAllCall	Setup/Pickup	31/10/2022	11.37.06	I_00010b.JPG									17/10/2022	31/10/2022	Sofie Konradsen	Sofie Konradsen	Cuddeback	G-5017	0	Natural History Museum of Denmark - University of Copenhagen
87863	LURE	L07	55955713	12270560	WeaselSuperAllCall	Setup/Pickup	31/10/2022	11.37.06	I_00010c.JPG									17/10/2022	31/10/2022	Sofie Konradsen	Sofie Konradsen	Cuddeback	G-5017	0	Natural History Museum of Denmark - University of Copenhagen
87864	LURE	L07	55955713	12270560	WeaselSuperAllCall	Setup/Pickup	31/10/2022	11.37.31	I_00011a.JPG									17/10/2022	31/10/2022	Sofie Konradsen	Sofie Konradsen	Cuddeback	G-5017	0	Natural History Museum of Denmark - University of Copenhagen
87865	LURE	L07	55955713	12270560	WeaselSuperAllCall	Setup/Pickup	31/10/2022	11.37.31	I_00011b.JPG									17/10/2022	31/10/2022	Sofie Konradsen	Sofie Konradsen	Cuddeback	G-5017	0	Natural History Museum of Denmark - University of Copenhagen
87866	LURE	L07	55955713	12270560	WeaselSuperAllCall	Setup/Pickup	31/10/2022	11.37.31	I_00011c.JPG									17/10/2022	31/10/2022	Sofie Konradsen	Sofie Konradsen	Cuddeback	G-5017	0	Natural History Museum of Denmark - University of Copenhagen
87867	LURE	L07	55955713	12270560	WeaselSuperAllCall	Setup/Pickup	31/10/2022	11.37.56	I_00012a.JPG									17/10/2022	31/10/2022	Sofie Konradsen	Sofie Konradsen	Cuddeback	G-5017	0	Natural History Museum of Denmark - University of Copenhagen
87868	LURE	L07	55955713	12270560	WeaselSuperAllCall	Setup/Pickup	31/10/2022	11.37.56	I_00012b.JPG									17/10/2022	31/10/2022	Sofie Konradsen	Sofie Konradsen	Cuddeback	G-5017	0	Natural History Museum of Denmark - University of Copenhagen
87869	LURE	L07	55955713	12270560	WeaselSuperAllCall	Setup/Pickup	31/10/2022	11.37.56	I_00012c.JPG									17/10/2022	31/10/2022	Sofie Konradsen	Sofie Konradsen	Cuddeback	G-5017	0	Natural History Museum of Denmark - University of Copenhagen
87870	LURE	L08	55957720	12271136	WeaselSuperAllCall	Setup/Pickup	03/10/2022	13.15.52	I_00001a.JPG									03/10/2022	17/10/2022	Sofie Konradsen	Sofie Konradsen	Cuddeback	G-5017	0	Natural History Museum of Denmark - University of Copenhagen
87871	LURE	L08	55957720	12271136	WeaselSuperAllCall	Setup/Pickup	03/10/2022	13.15.52	I_00001b.JPG									03/10/2022	17/10/2022	Sofie Konradsen	Sofie Konradsen	Cuddeback	G-5017	0	Natural History Museum of Denmark - University of Copenhagen
87872	LURE	L08	55957720	12271136	WeaselSuperAllCall	Setup/Pickup	03/10/2022	13.15.52	I_00001c.JPG									03/10/2022	17/10/2022	Sofie Konradsen	Sofie Konradsen	Cuddeback	G-5017	0	Natural History Museum of Denmark - University of Copenhagen
87873	LURE	L08	55957720	12271136	WeaselSuperAllCall	Animal	07/10/2022	10.21.01	I_00002a.JPG	MAMMALIA	RODENTIA	SCIURIDAE	Sciurus	vulgaris		1	Sofie Konradsen	03/10/2022	17/10/2022	Sofie Konradsen	Sofie Konradsen	Cuddeback	G-5017	0	Natural History Museum of Denmark - University of Copenhagen
87874	LURE	L08	55957720	12271136	WeaselSuperAllCall	Animal	07/10/2022	10.21.01	I_00002b.JPG	MAMMALIA	RODENTIA	SCIURIDAE	Sciurus	vulgaris		1	Sofie Konradsen	03/10/2022	17/10/2022	Sofie Konradsen	Sofie Konradsen	Cuddeback	G-5017	0	Natural History Museum of Denmark - University of Copenhagen
87875	LURE	L08	55957720	12271136	WeaselSuperAllCall	Animal	07/10/2022	10.21.01	I_00002c.JPG	MAMMALIA	RODENTIA	SCIURIDAE	Sciurus	vulgaris		1	Sofie Konradsen	03/10/2022	17/10/2022	Sofie Konradsen	Sofie Konradsen	Cuddeback	G-5017	0	Natural History Museum of Denmark - University of Copenhagen
87876	LURE	L08	55957720	12271136	WeaselSuperAllCall	Animal	09/10/2022	09.46.05	I_00003a.JPG	MAMMALIA	PRIMATES	HOMINIDAE	Homo	sapiens		1	Sofie Konradsen	03/10/2022	17/10/2022	Sofie Konradsen	Sofie Konradsen	Cuddeback	G-5017	0	Natural History Museum of Denmark - University of Copenhagen
87877	LURE	L08	55957720	12271136	WeaselSuperAllCall	Animal	09/10/2022	09.46.05	I_00003b.JPG	MAMMALIA	PRIMATES	HOMINIDAE	Homo	sapiens		1	Sofie Konradsen	03/10/2022	17/10/2022	Sofie Konradsen	Sofie Konradsen	Cuddeback	G-5017	0	Natural History Museum of Denmark - University of Copenhagen
87878	LURE	L08	55957720	12271136	WeaselSuperAllCall	Animal	09/10/2022	09.46.05	I_00003c.JPG	MAMMALIA	PRIMATES	HOMINIDAE	Homo	sapiens		1	Sofie Konradsen	03/10/2022	17/10/2022	Sofie Konradsen	Sofie Konradsen	Cuddeback	G-5017	0	Natural History Museum of Denmark - University of Copenhagen
87879	LURE	L08	55957720	12271136	WeaselSuperAllCall	Animal	09/10/2022	09.46.41	I_00004a.JPG	MAMMALIA	PRIMATES	HOMINIDAE	Homo	sapiens		1	Sofie Konradsen	03/10/2022	17/10/2022	Sofie Konradsen	Sofie Konradsen	Cuddeback	G-5017	0	Natural History Museum of Denmark - University of Copenhagen
87880	LURE	L08	55957720	12271136	WeaselSuperAllCall	Animal	09/10/2022	09.46.41	I_00004b.JPG	MAMMALIA	PRIMATES	HOMINIDAE	Homo	sapiens		1	Sofie Konradsen	03/10/2022	17/10/2022	Sofie Konradsen	Sofie Konradsen	Cuddeback	G-5017	0	Natural History Museum of Denmark - University of Copenhagen
87881	LURE	L08	55957720	12271136	WeaselSuperAllCall	Animal	09/10/2022	09.46.41	I_00004c.JPG	MAMMALIA	PRIMATES	HOMINIDAE	Homo	sapiens		1	Sofie Konradsen	03/10/2022	17/10/2022	Sofie Konradsen	Sofie Konradsen	Cuddeback	G-5017	0	Natural History Museum of Denmark - University of Copenhagen
87882	LURE	L08	55957720	12271136	WeaselSuperAllCall	Blank	10/10/2022	16.31.02	I_00005a.JPG									03/10/2022	17/10/2022	Sofie Konradsen	Sofie Konradsen	Cuddeback	G-5017	0	Natural History Museum of Denmark - University of Copenhagen
87883	LURE	L08	55957720	12271136	WeaselSuperAllCall	Blank	10/10/2022	16.31.02	I_00005b.JPG									03/10/2022	17/10/2022	Sofie Konradsen	Sofie Konradsen	Cuddeback	G-5017	0	Natural History Museum of Denmark - University of Copenhagen
87884	LURE	L08	55957720	12271136	WeaselSuperAllCall	Blank	10/10/2022	16.31.02	I_00005c.JPG									03/10/2022	17/10/2022	Sofie Konradsen	Sofie Konradsen	Cuddeback	G-5017	0	Natural History Museum of Denmark - University of Copenhagen
87885	LURE	L08	55957720	12271136	WeaselSuperAllCall	Setup/Pickup	17/10/2022	10.59.54	I_00006a.JPG									03/10/2022	17/10/2022	Sofie Konradsen	Sofie Konradsen	Cuddeback	G-5017	0	Natural History Museum of Denmark - University of Copenhagen
87886	LURE	L08	55957720	12271136	WeaselSuperAllCall	Setup/Pickup	17/10/2022	10.59.54	I_00006b.JPG									03/10/2022	17/10/2022	Sofie Konradsen	Sofie Konradsen	Cuddeback	G-5017	0	Natural History Museum of Denmark - University of Copenhagen
87887	LURE	L08	55957720	12271136	WeaselSuperAllCall	Setup/Pickup	17/10/2022	10.59.54	I_00006c.JPG									03/10/2022	17/10/2022	Sofie Konradsen	Sofie Konradsen	Cuddeback	G-5017	0	Natural History Museum of Denmark - University of Copenhagen
87888	LURE	L09	55957230	12277259	WeaselSuperAllCall	Setup/Pickup	19/09/2022	13.53.04	I_00001a.JPG									19/09/2022	03/10/2022	Sofie Konradsen	Sofie Konradsen	Cuddeback	G-5017	0	Natural History Museum of Denmark - University of Copenhagen
87889	LURE	L09	55957230	12277259	WeaselSuperAllCall	Setup/Pickup	19/09/2022	13.53.04	I_00001b.JPG									19/09/2022	03/10/2022	Sofie Konradsen	Sofie Konradsen	Cuddeback	G-5017	0	Natural History Museum of Denmark - University of Copenhagen
87890	LURE	L09	55957230	12277259	WeaselSuperAllCall	Setup/Pickup	19/09/2022	13.53.04	I_00001c.JPG									19/09/2022	03/10/2022	Sofie Konradsen	Sofie Konradsen	Cuddeback	G-5017	0	Natural History Museum of Denmark - University of Copenhagen
87891	LURE	L09	55957230	12277259	WeaselSuperAllCall	Setup/Pickup	19/09/2022	13.56.21	I_00002a.JPG									19/09/2022	03/10/2022	Sofie Konradsen	Sofie Konradsen	Cuddeback	G-5017	0	Natural History Museum of Denmark - University of Copenhagen
87892	LURE	L09	55957230	12277259	WeaselSuperAllCall	Setup/Pickup	19/09/2022	13.56.21	I_00002b.JPG									19/09/2022	03/10/2022	Sofie Konradsen	Sofie Konradsen	Cuddeback	G-5017	0	Natural History Museum of Denmark - University of Copenhagen
87893	LURE	L09	55957230	12277259	WeaselSuperAllCall	Setup/Pickup	19/09/2022	13.56.21	I_00002c.JPG									19/09/2022	03/10/2022	Sofie Konradsen	Sofie Konradsen	Cuddeback	G-5017	0	Natural History Museum of Denmark - University of Copenhagen
87894	LURE	L09	55957230	12277259	WeaselSuperAllCall	Setup/Pickup	19/09/2022	13.56.51	I_00003a.JPG									19/09/2022	03/10/2022	Sofie Konradsen	Sofie Konradsen	Cuddeback	G-5017	0	Natural History Museum of Denmark - University of Copenhagen
87895	LURE	L09	55957230	12277259	WeaselSuperAllCall	Setup/Pickup	19/09/2022	13.56.51	I_00003b.JPG									19/09/2022	03/10/2022	Sofie Konradsen	Sofie Konradsen	Cuddeback	G-5017	0	Natural History Museum of Denmark - University of Copenhagen
87896	LURE	L09	55957230	12277259	WeaselSuperAllCall	Setup/Pickup	19/09/2022	13.56.51	I_00003c.JPG									19/09/2022	03/10/2022	Sofie Konradsen	Sofie Konradsen	Cuddeback	G-5017	0	Natural History Museum of Denmark - University of Copenhagen
87897	LURE	L09	55957230	12277259	WeaselSuperAllCall	Setup/Pickup	19/09/2022	13.57.16	I_00004a.JPG									19/09/2022	03/10/2022	Sofie Konradsen	Sofie Konradsen	Cuddeback	G-5017	0	Natural History Museum of Denmark - University of Copenhagen
87898	LURE	L09	55957230	12277259	WeaselSuperAllCall	Setup/Pickup	19/09/2022	13.57.16	I_00004b.JPG									19/09/2022	03/10/2022	Sofie Konradsen	Sofie Konradsen	Cuddeback	G-5017	0	Natural History Museum of Denmark - University of Copenhagen
87899	LURE	L09	55957230	12277259	WeaselSuperAllCall	Setup/Pickup	19/09/2022	13.57.16	I_00004c.JPG									19/09/2022	03/10/2022	Sofie Konradsen	Sofie Konradsen	Cuddeback	G-5017	0	Natural History Museum of Denmark - University of Copenhagen
87900	LURE	L09	55957230	12277259	WeaselSuperAllCall	Animal	27/09/2022	01.13.38	I_00005a.JPG	MAMMALIA	CARNIVORA	CANIDAE	Vulpes	vulpes		1	Sofie Konradsen	19/09/2022	03/10/2022	Sofie Konradsen	Sofie Konradsen	Cuddeback	G-5017	1	Natural History Museum of Denmark - University of Copenhagen
87901	LURE	L09	55957230	12277259	WeaselSuperAllCall	Animal	27/09/2022	01.13.38	I_00005b.JPG	MAMMALIA	CARNIVORA	CANIDAE	Vulpes	vulpes		1	Sofie Konradsen	19/09/2022	03/10/2022	Sofie Konradsen	Sofie Konradsen	Cuddeback	G-5017	1	Natural History Museum of Denmark - University of Copenhagen
87902	LURE	L09	55957230	12277259	WeaselSuperAllCall	Animal	27/09/2022	01.13.38	I_00005c.JPG	MAMMALIA	CARNIVORA	CANIDAE	Vulpes	vulpes		1	Sofie Konradsen	19/09/2022	03/10/2022	Sofie Konradsen	Sofie Konradsen	Cuddeback	G-5017	1	Natural History Museum of Denmark - University of Copenhagen
87903	LURE	L09	55957230	12277259	WeaselSuperAllCall	Animal	29/09/2022	15.24.13	I_00006a.JPG	AVES	COLUMBIFORMES	COLUMBIDAE	Columba	palumbus		1	Sofie Konradsen	19/09/2022	03/10/2022	Sofie Konradsen	Sofie Konradsen	Cuddeback	G-5017	0	Natural History Museum of Denmark - University of Copenhagen
87904	LURE	L09	55957230	12277259	WeaselSuperAllCall	Animal	29/09/2022	15.24.13	I_00006b.JPG	AVES	COLUMBIFORMES	COLUMBIDAE	Columba	palumbus		1	Sofie Konradsen	19/09/2022	03/10/2022	Sofie Konradsen	Sofie Konradsen	Cuddeback	G-5017	0	Natural History Museum of Denmark - University of Copenhagen
87905	LURE	L09	55957230	12277259	WeaselSuperAllCall	Animal	29/09/2022	15.24.13	I_00006c.JPG	AVES	COLUMBIFORMES	COLUMBIDAE	Columba	palumbus		1	Sofie Konradsen	19/09/2022	03/10/2022	Sofie Konradsen	Sofie Konradsen	Cuddeback	G-5017	0	Natural History Museum of Denmark - University of Copenhagen
87906	LURE	L09	55957230	12277259	WeaselSuperAllCall	Animal	01/10/2022	01.33.28	I_00007a.JPG	MAMMALIA	CARNIVORA	CANIDAE	Vulpes	vulpes		1	Sofie Konradsen	19/09/2022	03/10/2022	Sofie Konradsen	Sofie Konradsen	Cuddeback	G-5017	1	Natural History Museum of Denmark - University of Copenhagen
87907	LURE	L09	55957230	12277259	WeaselSuperAllCall	Animal	01/10/2022	01.33.28	I_00007b.JPG	MAMMALIA	CARNIVORA	CANIDAE	Vulpes	vulpes		1	Sofie Konradsen	19/09/2022	03/10/2022	Sofie Konradsen	Sofie Konradsen	Cuddeback	G-5017	1	Natural History Museum of Denmark - University of Copenhagen
87908	LURE	L09	55957230	12277259	WeaselSuperAllCall	Animal	01/10/2022	01.33.28	I_00007c.JPG	MAMMALIA	CARNIVORA	CANIDAE	Vulpes	vulpes		1	Sofie Konradsen	19/09/2022	03/10/2022	Sofie Konradsen	Sofie Konradsen	Cuddeback	G-5017	1	Natural History Museum of Denmark - University of Copenhagen
87909	LURE	L09	55957230	12277259	WeaselSuperAllCall	Setup/Pickup	03/10/2022	13.28.30	I_00008a.JPG									19/09/2022	03/10/2022	Sofie Konradsen	Sofie Konradsen	Cuddeback	G-5017	0	Natural History Museum of Denmark - University of Copenhagen
87910	LURE	L09	55957230	12277259	WeaselSuperAllCall	Setup/Pickup	03/10/2022	13.28.30	I_00008b.JPG									19/09/2022	03/10/2022	Sofie Konradsen	Sofie Konradsen	Cuddeback	G-5017	0	Natural History Museum of Denmark - University of Copenhagen
87911	LURE	L09	55957230	12277259	WeaselSuperAllCall	Setup/Pickup	03/10/2022	13.28.30	I_00008c.JPG									19/09/2022	03/10/2022	Sofie Konradsen	Sofie Konradsen	Cuddeback	G-5017	0	Natural History Museum of Denmark - University of Copenhagen
87912	LURE	L09	55957230	12277259	WeaselSuperAllCall	Setup/Pickup	03/10/2022	13.29.00	I_00009a.JPG									19/09/2022	03/10/2022	Sofie Konradsen	Sofie Konradsen	Cuddeback	G-5017	0	Natural History Museum of Denmark - University of Copenhagen
87913	LURE	L09	55957230	12277259	WeaselSuperAllCall	Setup/Pickup	03/10/2022	13.29.00	I_00009b.JPG									19/09/2022	03/10/2022	Sofie Konradsen	Sofie Konradsen	Cuddeback	G-5017	0	Natural History Museum of Denmark - University of Copenhagen
87914	LURE	L09	55957230	12277259	WeaselSuperAllCall	Setup/Pickup	03/10/2022	13.29.00	I_00009c.JPG									19/09/2022	03/10/2022	Sofie Konradsen	Sofie Konradsen	Cuddeback	G-5017	0	Natural History Museum of Denmark - University of Copenhagen
86787	LURE	L01	55966439	12269448	SalmonOil	Setup/Pickup	26/12/2022	11.49.43	I_00001a.JPG									26/12/2022	09/01/2023	Sofie Konradsen	Sofie Konradsen	Cuddeback	G-5017	0	Natural History Museum of Denmark - University of Copenhagen
86788	LURE	L01	55966439	12269448	SalmonOil	Setup/Pickup	26/12/2022	11.49.43	I_00001b.JPG									26/12/2022	09/01/2023	Sofie Konradsen	Sofie Konradsen	Cuddeback	G-5017	0	Natural History Museum of Denmark - University of Copenhagen
86789	LURE	L01	55966439	12269448	SalmonOil	Setup/Pickup	26/12/2022	11.49.43	I_00001c.JPG									26/12/2022	09/01/2023	Sofie Konradsen	Sofie Konradsen	Cuddeback	G-5017	0	Natural History Museum of Denmark - University of Copenhagen
86790	LURE	L01	55966439	12269448	SalmonOil	Setup/Pickup	26/12/2022	11.50.20	I_00002a.JPG									26/12/2022	09/01/2023	Sofie Konradsen	Sofie Konradsen	Cuddeback	G-5017	0	Natural History Museum of Denmark - University of Copenhagen
86791	LURE	L01	55966439	12269448	SalmonOil	Setup/Pickup	26/12/2022	11.50.20	I_00002b.JPG									26/12/2022	09/01/2023	Sofie Konradsen	Sofie Konradsen	Cuddeback	G-5017	0	Natural History Museum of Denmark - University of Copenhagen
86792	LURE	L01	55966439	12269448	SalmonOil	Setup/Pickup	26/12/2022	11.50.20	I_00002c.JPG									26/12/2022	09/01/2023	Sofie Konradsen	Sofie Konradsen	Cuddeback	G-5017	0	Natural History Museum of Denmark - University of Copenhagen
86793	LURE	L01	55966439	12269448	SalmonOil	Setup/Pickup	26/12/2022	11.50.45	I_00003a.JPG									26/12/2022	09/01/2023	Sofie Konradsen	Sofie Konradsen	Cuddeback	G-5017	0	Natural History Museum of Denmark - University of Copenhagen
86794	LURE	L01	55966439	12269448	SalmonOil	Setup/Pickup	26/12/2022	11.50.45	I_00003b.JPG									26/12/2022	09/01/2023	Sofie Konradsen	Sofie Konradsen	Cuddeback	G-5017	0	Natural History Museum of Denmark - University of Copenhagen
86795	LURE	L01	55966439	12269448	SalmonOil	Setup/Pickup	26/12/2022	11.50.45	I_00003c.JPG									26/12/2022	09/01/2023	Sofie Konradsen	Sofie Konradsen	Cuddeback	G-5017	0	Natural History Museum of Denmark - University of Copenhagen
86796	LURE	L01	55966439	12269448	SalmonOil	Setup/Pickup	26/12/2022	11.51.16	I_00004a.JPG									26/12/2022	09/01/2023	Sofie Konradsen	Sofie Konradsen	Cuddeback	G-5017	0	Natural History Museum of Denmark - University of Copenhagen
86797	LURE	L01	55966439	12269448	SalmonOil	Setup/Pickup	26/12/2022	11.51.16	I_00004b.JPG									26/12/2022	09/01/2023	Sofie Konradsen	Sofie Konradsen	Cuddeback	G-5017	0	Natural History Museum of Denmark - University of Copenhagen
86798	LURE	L01	55966439	12269448	SalmonOil	Setup/Pickup	26/12/2022	11.51.16	I_00004c.JPG									26/12/2022	09/01/2023	Sofie Konradsen	Sofie Konradsen	Cuddeback	G-5017	0	Natural History Museum of Denmark - University of Copenhagen
86799	LURE	L01	55966439	12269448	SalmonOil	Animal	07/01/2023	18.31.40	I_00005a.JPG	MAMMALIA	CETARTIODACTYLA	CERVIDAE	Dama	dama		1	Sofie Konradsen	26/12/2022	09/01/2023	Sofie Konradsen	Sofie Konradsen	Cuddeback	G-5017	1	Natural History Museum of Denmark - University of Copenhagen
86800	LURE	L01	55966439	12269448	SalmonOil	Animal	07/01/2023	18.31.40	I_00005b.JPG	MAMMALIA	CETARTIODACTYLA	CERVIDAE	Dama	dama		1	Sofie Konradsen	26/12/2022	09/01/2023	Sofie Konradsen	Sofie Konradsen	Cuddeback	G-5017	1	Natural History Museum of Denmark - University of Copenhagen
86801	LURE	L01	55966439	12269448	SalmonOil	Animal	07/01/2023	18.31.40	I_00005c.JPG	MAMMALIA	CETARTIODACTYLA	CERVIDAE	Dama	dama		1	Sofie Konradsen	26/12/2022	09/01/2023	Sofie Konradsen	Sofie Konradsen	Cuddeback	G-5017	1	Natural History Museum of Denmark - University of Copenhagen
86802	LURE	L01	55966439	12269448	SalmonOil	Animal	07/01/2023	18.32.31	I_00006a.JPG	MAMMALIA	CETARTIODACTYLA	CERVIDAE	Dama	dama		1	Sofie Konradsen	26/12/2022	09/01/2023	Sofie Konradsen	Sofie Konradsen	Cuddeback	G-5017	1	Natural History Museum of Denmark - University of Copenhagen
86803	LURE	L01	55966439	12269448	SalmonOil	Animal	07/01/2023	18.32.31	I_00006b.JPG	MAMMALIA	CETARTIODACTYLA	CERVIDAE	Dama	dama		1	Sofie Konradsen	26/12/2022	09/01/2023	Sofie Konradsen	Sofie Konradsen	Cuddeback	G-5017	1	Natural History Museum of Denmark - University of Copenhagen
86804	LURE	L01	55966439	12269448	SalmonOil	Animal	07/01/2023	18.32.31	I_00006c.JPG	MAMMALIA	CETARTIODACTYLA	CERVIDAE	Dama	dama		1	Sofie Konradsen	26/12/2022	09/01/2023	Sofie Konradsen	Sofie Konradsen	Cuddeback	G-5017	1	Natural History Museum of Denmark - University of Copenhagen
86805	LURE	L01	55966439	12269448	SalmonOil	Animal	07/01/2023	18.33.17	I_00007a.JPG	MAMMALIA	CETARTIODACTYLA	CERVIDAE	Dama	dama		1	Sofie Konradsen	26/12/2022	09/01/2023	Sofie Konradsen	Sofie Konradsen	Cuddeback	G-5017	1	Natural History Museum of Denmark - University of Copenhagen
86806	LURE	L01	55966439	12269448	SalmonOil	Animal	07/01/2023	18.33.17	I_00007b.JPG	MAMMALIA	CETARTIODACTYLA	CERVIDAE	Dama	dama		1	Sofie Konradsen	26/12/2022	09/01/2023	Sofie Konradsen	Sofie Konradsen	Cuddeback	G-5017	1	Natural History Museum of Denmark - University of Copenhagen
86807	LURE	L01	55966439	12269448	SalmonOil	Animal	07/01/2023	18.33.17	I_00007c.JPG	MAMMALIA	CETARTIODACTYLA	CERVIDAE	Dama	dama		1	Sofie Konradsen	26/12/2022	09/01/2023	Sofie Konradsen	Sofie Konradsen	Cuddeback	G-5017	1	Natural History Museum of Denmark - University of Copenhagen
86808	LURE	L01	55966439	12269448	SalmonOil	Animal	07/01/2023	18.34.01	I_00008a.JPG	MAMMALIA	CETARTIODACTYLA	CERVIDAE	Dama	dama		1	Sofie Konradsen	26/12/2022	09/01/2023	Sofie Konradsen	Sofie Konradsen	Cuddeback	G-5017	1	Natural History Museum of Denmark - University of Copenhagen
86809	LURE	L01	55966439	12269448	SalmonOil	Animal	07/01/2023	18.34.01	I_00008b.JPG	MAMMALIA	CETARTIODACTYLA	CERVIDAE	Dama	dama		1	Sofie Konradsen	26/12/2022	09/01/2023	Sofie Konradsen	Sofie Konradsen	Cuddeback	G-5017	1	Natural History Museum of Denmark - University of Copenhagen
86810	LURE	L01	55966439	12269448	SalmonOil	Animal	07/01/2023	18.34.01	I_00008c.JPG	MAMMALIA	CETARTIODACTYLA	CERVIDAE	Dama	dama		1	Sofie Konradsen	26/12/2022	09/01/2023	Sofie Konradsen	Sofie Konradsen	Cuddeback	G-5017	1	Natural History Museum of Denmark - University of Copenhagen
86811	LURE	L01	55966439	12269448	SalmonOil	Animal	07/01/2023	18.34.30	I_00009a.JPG	MAMMALIA	CETARTIODACTYLA	CERVIDAE	Dama	dama		1	Sofie Konradsen	26/12/2022	09/01/2023	Sofie Konradsen	Sofie Konradsen	Cuddeback	G-5017	1	Natural History Museum of Denmark - University of Copenhagen
86812	LURE	L01	55966439	12269448	SalmonOil	Animal	07/01/2023	18.34.30	I_00009b.JPG	MAMMALIA	CETARTIODACTYLA	CERVIDAE	Dama	dama		1	Sofie Konradsen	26/12/2022	09/01/2023	Sofie Konradsen	Sofie Konradsen	Cuddeback	G-5017	1	Natural History Museum of Denmark - University of Copenhagen
86813	LURE	L01	55966439	12269448	SalmonOil	Animal	07/01/2023	18.34.30	I_00009c.JPG	MAMMALIA	CETARTIODACTYLA	CERVIDAE	Dama	dama		1	Sofie Konradsen	26/12/2022	09/01/2023	Sofie Konradsen	Sofie Konradsen	Cuddeback	G-5017	1	Natural History Museum of Denmark - University of Copenhagen
86814	LURE	L01	55966439	12269448	SalmonOil	Animal	07/01/2023	18.34.54	I_00010a.JPG	MAMMALIA	CETARTIODACTYLA	CERVIDAE	Dama	dama		1	Sofie Konradsen	26/12/2022	09/01/2023	Sofie Konradsen	Sofie Konradsen	Cuddeback	G-5017	1	Natural History Museum of Denmark - University of Copenhagen
86815	LURE	L01	55966439	12269448	SalmonOil	Animal	07/01/2023	18.34.54	I_00010b.JPG	MAMMALIA	CETARTIODACTYLA	CERVIDAE	Dama	dama		1	Sofie Konradsen	26/12/2022	09/01/2023	Sofie Konradsen	Sofie Konradsen	Cuddeback	G-5017	1	Natural History Museum of Denmark - University of Copenhagen
86816	LURE	L01	55966439	12269448	SalmonOil	Animal	07/01/2023	18.34.54	I_00010c.JPG	MAMMALIA	CETARTIODACTYLA	CERVIDAE	Dama	dama		1	Sofie Konradsen	26/12/2022	09/01/2023	Sofie Konradsen	Sofie Konradsen	Cuddeback	G-5017	1	Natural History Museum of Denmark - University of Copenhagen
86817	LURE	L01	55966439	12269448	SalmonOil	Animal	07/01/2023	18.35.18	I_00011a.JPG	MAMMALIA	CETARTIODACTYLA	CERVIDAE	Dama	dama		1	Sofie Konradsen	26/12/2022	09/01/2023	Sofie Konradsen	Sofie Konradsen	Cuddeback	G-5017	1	Natural History Museum of Denmark - University of Copenhagen
86818	LURE	L01	55966439	12269448	SalmonOil	Animal	07/01/2023	18.35.18	I_00011b.JPG	MAMMALIA	CETARTIODACTYLA	CERVIDAE	Dama	dama		1	Sofie Konradsen	26/12/2022	09/01/2023	Sofie Konradsen	Sofie Konradsen	Cuddeback	G-5017	1	Natural History Museum of Denmark - University of Copenhagen
86819	LURE	L01	55966439	12269448	SalmonOil	Animal	07/01/2023	18.35.18	I_00011c.JPG	MAMMALIA	CETARTIODACTYLA	CERVIDAE	Dama	dama		1	Sofie Konradsen	26/12/2022	09/01/2023	Sofie Konradsen	Sofie Konradsen	Cuddeback	G-5017	1	Natural History Museum of Denmark - University of Copenhagen
86820	LURE	L01	55966439	12269448	SalmonOil	Unidentifiable	07/01/2023	18.54.22	I_00012a.JPG									26/12/2022	09/01/2023	Sofie Konradsen	Sofie Konradsen	Cuddeback	G-5017	1	Natural History Museum of Denmark - University of Copenhagen
86821	LURE	L01	55966439	12269448	SalmonOil	Unidentifiable	07/01/2023	18.54.22	I_00012b.JPG									26/12/2022	09/01/2023	Sofie Konradsen	Sofie Konradsen	Cuddeback	G-5017	1	Natural History Museum of Denmark - University of Copenhagen
86822	LURE	L01	55966439	12269448	SalmonOil	Unidentifiable	07/01/2023	18.54.22	I_00012c.JPG									26/12/2022	09/01/2023	Sofie Konradsen	Sofie Konradsen	Cuddeback	G-5017	1	Natural History Museum of Denmark - University of Copenhagen
86823	LURE	L01	55966439	12269448	SalmonOil	Unidentifiable	07/01/2023	18.55.09	I_00013a.JPG									26/12/2022	09/01/2023	Sofie Konradsen	Sofie Konradsen	Cuddeback	G-5017	1	Natural History Museum of Denmark - University of Copenhagen
86824	LURE	L01	55966439	12269448	SalmonOil	Unidentifiable	07/01/2023	18.55.09	I_00013b.JPG									26/12/2022	09/01/2023	Sofie Konradsen	Sofie Konradsen	Cuddeback	G-5017	1	Natural History Museum of Denmark - University of Copenhagen
86825	LURE	L01	55966439	12269448	SalmonOil	Unidentifiable	07/01/2023	18.55.09	I_00013c.JPG									26/12/2022	09/01/2023	Sofie Konradsen	Sofie Konradsen	Cuddeback	G-5017	1	Natural History Museum of Denmark - University of Copenhagen
86826	LURE	L01	55966439	12269448	SalmonOil	Animal	07/01/2023	18.56.30	I_00014a.JPG	MAMMALIA	CETARTIODACTYLA	CERVIDAE	Dama	dama		1	Sofie Konradsen	26/12/2022	09/01/2023	Sofie Konradsen	Sofie Konradsen	Cuddeback	G-5017	1	Natural History Museum of Denmark - University of Copenhagen
86827	LURE	L01	55966439	12269448	SalmonOil	Animal	07/01/2023	18.56.30	I_00014b.JPG	MAMMALIA	CETARTIODACTYLA	CERVIDAE	Dama	dama		1	Sofie Konradsen	26/12/2022	09/01/2023	Sofie Konradsen	Sofie Konradsen	Cuddeback	G-5017	1	Natural History Museum of Denmark - University of Copenhagen
86828	LURE	L01	55966439	12269448	SalmonOil	Animal	07/01/2023	18.56.30	I_00014c.JPG	MAMMALIA	CETARTIODACTYLA	CERVIDAE	Dama	dama		1	Sofie Konradsen	26/12/2022	09/01/2023	Sofie Konradsen	Sofie Konradsen	Cuddeback	G-5017	1	Natural History Museum of Denmark - University of Copenhagen
86829	LURE	L01	55966439	12269448	SalmonOil	Animal	07/01/2023	18.56.58	I_00015a.JPG	MAMMALIA	CETARTIODACTYLA	CERVIDAE	Dama	dama		1	Sofie Konradsen	26/12/2022	09/01/2023	Sofie Konradsen	Sofie Konradsen	Cuddeback	G-5017	1	Natural History Museum of Denmark - University of Copenhagen
86830	LURE	L01	55966439	12269448	SalmonOil	Animal	07/01/2023	18.56.58	I_00015b.JPG	MAMMALIA	CETARTIODACTYLA	CERVIDAE	Dama	dama		1	Sofie Konradsen	26/12/2022	09/01/2023	Sofie Konradsen	Sofie Konradsen	Cuddeback	G-5017	1	Natural History Museum of Denmark - University of Copenhagen
86831	LURE	L01	55966439	12269448	SalmonOil	Animal	07/01/2023	18.56.58	I_00015c.JPG	MAMMALIA	CETARTIODACTYLA	CERVIDAE	Dama	dama		1	Sofie Konradsen	26/12/2022	09/01/2023	Sofie Konradsen	Sofie Konradsen	Cuddeback	G-5017	1	Natural History Museum of Denmark - University of Copenhagen
86832	LURE	L01	55966439	12269448	SalmonOil	Animal	07/01/2023	18.57.29	I_00016a.JPG	MAMMALIA	CETARTIODACTYLA	CERVIDAE	Dama	dama		1	Sofie Konradsen	26/12/2022	09/01/2023	Sofie Konradsen	Sofie Konradsen	Cuddeback	G-5017	1	Natural History Museum of Denmark - University of Copenhagen
86833	LURE	L01	55966439	12269448	SalmonOil	Animal	07/01/2023	18.57.29	I_00016b.JPG	MAMMALIA	CETARTIODACTYLA	CERVIDAE	Dama	dama		1	Sofie Konradsen	26/12/2022	09/01/2023	Sofie Konradsen	Sofie Konradsen	Cuddeback	G-5017	1	Natural History Museum of Denmark - University of Copenhagen
86834	LURE	L01	55966439	12269448	SalmonOil	Animal	07/01/2023	18.57.29	I_00016c.JPG	MAMMALIA	CETARTIODACTYLA	CERVIDAE	Dama	dama		1	Sofie Konradsen	26/12/2022	09/01/2023	Sofie Konradsen	Sofie Konradsen	Cuddeback	G-5017	1	Natural History Museum of Denmark - University of Copenhagen
86835	LURE	L01	55966439	12269448	SalmonOil	Animal	07/01/2023	18.58.06	I_00017a.JPG	MAMMALIA	CETARTIODACTYLA	CERVIDAE	Dama	dama		1	Sofie Konradsen	26/12/2022	09/01/2023	Sofie Konradsen	Sofie Konradsen	Cuddeback	G-5017	1	Natural History Museum of Denmark - University of Copenhagen
86836	LURE	L01	55966439	12269448	SalmonOil	Animal	07/01/2023	18.58.06	I_00017b.JPG	MAMMALIA	CETARTIODACTYLA	CERVIDAE	Dama	dama		1	Sofie Konradsen	26/12/2022	09/01/2023	Sofie Konradsen	Sofie Konradsen	Cuddeback	G-5017	1	Natural History Museum of Denmark - University of Copenhagen
86837	LURE	L01	55966439	12269448	SalmonOil	Animal	07/01/2023	18.58.06	I_00017c.JPG	MAMMALIA	CETARTIODACTYLA	CERVIDAE	Dama	dama		1	Sofie Konradsen	26/12/2022	09/01/2023	Sofie Konradsen	Sofie Konradsen	Cuddeback	G-5017	1	Natural History Museum of Denmark - University of Copenhagen
86838	LURE	L01	55966439	12269448	SalmonOil	Animal	07/01/2023	18.58.53	I_00018a.JPG	MAMMALIA	CETARTIODACTYLA	CERVIDAE	Dama	dama		1	Sofie Konradsen	26/12/2022	09/01/2023	Sofie Konradsen	Sofie Konradsen	Cuddeback	G-5017	1	Natural History Museum of Denmark - University of Copenhagen
86839	LURE	L01	55966439	12269448	SalmonOil	Animal	07/01/2023	18.58.53	I_00018b.JPG	MAMMALIA	CETARTIODACTYLA	CERVIDAE	Dama	dama		1	Sofie Konradsen	26/12/2022	09/01/2023	Sofie Konradsen	Sofie Konradsen	Cuddeback	G-5017	1	Natural History Museum of Denmark - University of Copenhagen
86840	LURE	L01	55966439	12269448	SalmonOil	Animal	07/01/2023	18.58.53	I_00018c.JPG	MAMMALIA	CETARTIODACTYLA	CERVIDAE	Dama	dama		1	Sofie Konradsen	26/12/2022	09/01/2023	Sofie Konradsen	Sofie Konradsen	Cuddeback	G-5017	1	Natural History Museum of Denmark - University of Copenhagen
86841	LURE	L01	55966439	12269448	SalmonOil	Animal	07/01/2023	19.00.10	I_00019a.JPG	MAMMALIA	CETARTIODACTYLA	CERVIDAE	Dama	dama		1	Sofie Konradsen	26/12/2022	09/01/2023	Sofie Konradsen	Sofie Konradsen	Cuddeback	G-5017	1	Natural History Museum of Denmark - University of Copenhagen
86842	LURE	L01	55966439	12269448	SalmonOil	Animal	07/01/2023	19.00.10	I_00019b.JPG	MAMMALIA	CETARTIODACTYLA	CERVIDAE	Dama	dama		1	Sofie Konradsen	26/12/2022	09/01/2023	Sofie Konradsen	Sofie Konradsen	Cuddeback	G-5017	1	Natural History Museum of Denmark - University of Copenhagen
86843	LURE	L01	55966439	12269448	SalmonOil	Animal	07/01/2023	19.00.10	I_00019c.JPG	MAMMALIA	CETARTIODACTYLA	CERVIDAE	Dama	dama		1	Sofie Konradsen	26/12/2022	09/01/2023	Sofie Konradsen	Sofie Konradsen	Cuddeback	G-5017	1	Natural History Museum of Denmark - University of Copenhagen
86844	LURE	L01	55966439	12269448	SalmonOil	Setup/Pickup	09/01/2023	11.41.46	I_00020a.JPG									26/12/2022	09/01/2023	Sofie Konradsen	Sofie Konradsen	Cuddeback	G-5017	1	Natural History Museum of Denmark - University of Copenhagen
86845	LURE	L01	55966439	12269448	SalmonOil	Setup/Pickup	09/01/2023	11.41.46	I_00020b.JPG									26/12/2022	09/01/2023	Sofie Konradsen	Sofie Konradsen	Cuddeback	G-5017	1	Natural History Museum of Denmark - University of Copenhagen
86846	LURE	L01	55966439	12269448	SalmonOil	Setup/Pickup	09/01/2023	11.41.46	I_00020c.JPG									26/12/2022	09/01/2023	Sofie Konradsen	Sofie Konradsen	Cuddeback	G-5017	1	Natural History Museum of Denmark - University of Copenhagen
86847	LURE	L02	55965868	12274264	SalmonOil	Setup/Pickup	12/12/2022	10.29.17	I_00001a.JPG									12/12/2022	26/12/2022	Sofie Konradsen	Sofie Konradsen	Cuddeback	G-5017	0	Natural History Museum of Denmark - University of Copenhagen
86848	LURE	L02	55965868	12274264	SalmonOil	Setup/Pickup	12/12/2022	10.29.17	I_00001b.JPG									12/12/2022	26/12/2022	Sofie Konradsen	Sofie Konradsen	Cuddeback	G-5017	0	Natural History Museum of Denmark - University of Copenhagen
86849	LURE	L02	55965868	12274264	SalmonOil	Setup/Pickup	12/12/2022	10.29.17	I_00001c.JPG									12/12/2022	26/12/2022	Sofie Konradsen	Sofie Konradsen	Cuddeback	G-5017	0	Natural History Museum of Denmark - University of Copenhagen
86850	LURE	L02	55965868	12274264	SalmonOil	Setup/Pickup	12/12/2022	10.29.51	I_00002a.JPG									12/12/2022	26/12/2022	Sofie Konradsen	Sofie Konradsen	Cuddeback	G-5017	0	Natural History Museum of Denmark - University of Copenhagen
86851	LURE	L02	55965868	12274264	SalmonOil	Setup/Pickup	12/12/2022	10.29.51	I_00002b.JPG									12/12/2022	26/12/2022	Sofie Konradsen	Sofie Konradsen	Cuddeback	G-5017	0	Natural History Museum of Denmark - University of Copenhagen
86852	LURE	L02	55965868	12274264	SalmonOil	Setup/Pickup	12/12/2022	10.29.51	I_00002c.JPG									12/12/2022	26/12/2022	Sofie Konradsen	Sofie Konradsen	Cuddeback	G-5017	0	Natural History Museum of Denmark - University of Copenhagen
86853	LURE	L02	55965868	12274264	SalmonOil	Setup/Pickup	12/12/2022	10.30.28	I_00003a.JPG									12/12/2022	26/12/2022	Sofie Konradsen	Sofie Konradsen	Cuddeback	G-5017	0	Natural History Museum of Denmark - University of Copenhagen
86854	LURE	L02	55965868	12274264	SalmonOil	Setup/Pickup	12/12/2022	10.30.28	I_00003b.JPG									12/12/2022	26/12/2022	Sofie Konradsen	Sofie Konradsen	Cuddeback	G-5017	0	Natural History Museum of Denmark - University of Copenhagen
86855	LURE	L02	55965868	12274264	SalmonOil	Setup/Pickup	12/12/2022	10.30.28	I_00003c.JPG									12/12/2022	26/12/2022	Sofie Konradsen	Sofie Konradsen	Cuddeback	G-5017	0	Natural History Museum of Denmark - University of Copenhagen
86856	LURE	L02	55965868	12274264	SalmonOil	Animal	12/12/2022	18.34.44	I_00004a.JPG	MAMMALIA	CETARTIODACTYLA	CERVIDAE	Dama	dama		1	Sofie Konradsen	12/12/2022	26/12/2022	Sofie Konradsen	Sofie Konradsen	Cuddeback	G-5017	1	Natural History Museum of Denmark - University of Copenhagen
86857	LURE	L02	55965868	12274264	SalmonOil	Animal	12/12/2022	18.34.44	I_00004b.JPG	MAMMALIA	CETARTIODACTYLA	CERVIDAE	Dama	dama		1	Sofie Konradsen	12/12/2022	26/12/2022	Sofie Konradsen	Sofie Konradsen	Cuddeback	G-5017	1	Natural History Museum of Denmark - University of Copenhagen
86858	LURE	L02	55965868	12274264	SalmonOil	Animal	12/12/2022	18.34.44	I_00004c.JPG	MAMMALIA	CETARTIODACTYLA	CERVIDAE	Dama	dama		1	Sofie Konradsen	12/12/2022	26/12/2022	Sofie Konradsen	Sofie Konradsen	Cuddeback	G-5017	1	Natural History Museum of Denmark - University of Copenhagen
86859	LURE	L02	55965868	12274264	SalmonOil	Animal	12/12/2022	18.35.24	I_00005a.JPG	MAMMALIA	CETARTIODACTYLA	CERVIDAE	Dama	dama		1	Sofie Konradsen	12/12/2022	26/12/2022	Sofie Konradsen	Sofie Konradsen	Cuddeback	G-5017	1	Natural History Museum of Denmark - University of Copenhagen
86860	LURE	L02	55965868	12274264	SalmonOil	Animal	12/12/2022	18.35.24	I_00005b.JPG	MAMMALIA	CETARTIODACTYLA	CERVIDAE	Dama	dama		1	Sofie Konradsen	12/12/2022	26/12/2022	Sofie Konradsen	Sofie Konradsen	Cuddeback	G-5017	1	Natural History Museum of Denmark - University of Copenhagen
86861	LURE	L02	55965868	12274264	SalmonOil	Animal	12/12/2022	18.35.24	I_00005c.JPG	MAMMALIA	CETARTIODACTYLA	CERVIDAE	Dama	dama		1	Sofie Konradsen	12/12/2022	26/12/2022	Sofie Konradsen	Sofie Konradsen	Cuddeback	G-5017	1	Natural History Museum of Denmark - University of Copenhagen
86862	LURE	L02	55965868	12274264	SalmonOil	Animal	14/12/2022	10.41.10	I_00006a.JPG	MAMMALIA	PRIMATES	HOMINIDAE	Homo	sapiens		1	Sofie Konradsen	12/12/2022	26/12/2022	Sofie Konradsen	Sofie Konradsen	Cuddeback	G-5017	0	Natural History Museum of Denmark - University of Copenhagen
86863	LURE	L02	55965868	12274264	SalmonOil	Animal	14/12/2022	10.41.10	I_00006b.JPG	MAMMALIA	PRIMATES	HOMINIDAE	Homo	sapiens		1	Sofie Konradsen	12/12/2022	26/12/2022	Sofie Konradsen	Sofie Konradsen	Cuddeback	G-5017	0	Natural History Museum of Denmark - University of Copenhagen
86864	LURE	L02	55965868	12274264	SalmonOil	Animal	14/12/2022	10.41.10	I_00006c.JPG	MAMMALIA	PRIMATES	HOMINIDAE	Homo	sapiens		1	Sofie Konradsen	12/12/2022	26/12/2022	Sofie Konradsen	Sofie Konradsen	Cuddeback	G-5017	0	Natural History Museum of Denmark - University of Copenhagen
86865	LURE	L02	55965868	12274264	SalmonOil	Animal	14/12/2022	17.39.55	I_00007a.JPG	MAMMALIA	CETARTIODACTYLA	CERVIDAE	Dama	dama		1	Sofie Konradsen	12/12/2022	26/12/2022	Sofie Konradsen	Sofie Konradsen	Cuddeback	G-5017	1	Natural History Museum of Denmark - University of Copenhagen
86866	LURE	L02	55965868	12274264	SalmonOil	Animal	14/12/2022	17.39.55	I_00007b.JPG	MAMMALIA	CETARTIODACTYLA	CERVIDAE	Dama	dama		1	Sofie Konradsen	12/12/2022	26/12/2022	Sofie Konradsen	Sofie Konradsen	Cuddeback	G-5017	1	Natural History Museum of Denmark - University of Copenhagen
86867	LURE	L02	55965868	12274264	SalmonOil	Animal	14/12/2022	17.39.55	I_00007c.JPG	MAMMALIA	CETARTIODACTYLA	CERVIDAE	Dama	dama		1	Sofie Konradsen	12/12/2022	26/12/2022	Sofie Konradsen	Sofie Konradsen	Cuddeback	G-5017	1	Natural History Museum of Denmark - University of Copenhagen
86868	LURE	L02	55965868	12274264	SalmonOil	Unidentifiable	14/12/2022	17.44.30	I_00008a.JPG									12/12/2022	26/12/2022	Sofie Konradsen	Sofie Konradsen	Cuddeback	G-5017	1	Natural History Museum of Denmark - University of Copenhagen
86869	LURE	L02	55965868	12274264	SalmonOil	Unidentifiable	14/12/2022	17.44.30	I_00008b.JPG									12/12/2022	26/12/2022	Sofie Konradsen	Sofie Konradsen	Cuddeback	G-5017	1	Natural History Museum of Denmark - University of Copenhagen
86870	LURE	L02	55965868	12274264	SalmonOil	Unidentifiable	14/12/2022	17.44.30	I_00008c.JPG									12/12/2022	26/12/2022	Sofie Konradsen	Sofie Konradsen	Cuddeback	G-5017	1	Natural History Museum of Denmark - University of Copenhagen
86871	LURE	L02	55965868	12274264	SalmonOil	Unidentifiable	14/12/2022	17.53.21	I_00009a.JPG									12/12/2022	26/12/2022	Sofie Konradsen	Sofie Konradsen	Cuddeback	G-5017	1	Natural History Museum of Denmark - University of Copenhagen
86872	LURE	L02	55965868	12274264	SalmonOil	Unidentifiable	14/12/2022	17.53.21	I_00009b.JPG									12/12/2022	26/12/2022	Sofie Konradsen	Sofie Konradsen	Cuddeback	G-5017	1	Natural History Museum of Denmark - University of Copenhagen
86873	LURE	L02	55965868	12274264	SalmonOil	Unidentifiable	14/12/2022	17.53.21	I_00009c.JPG									12/12/2022	26/12/2022	Sofie Konradsen	Sofie Konradsen	Cuddeback	G-5017	1	Natural History Museum of Denmark - University of Copenhagen
86874	LURE	L02	55965868	12274264	SalmonOil	Animal	14/12/2022	18.02.42	I_00010a.JPG	MAMMALIA	CETARTIODACTYLA	CERVIDAE	Dama	dama		1	Sofie Konradsen	12/12/2022	26/12/2022	Sofie Konradsen	Sofie Konradsen	Cuddeback	G-5017	1	Natural History Museum of Denmark - University of Copenhagen
86875	LURE	L02	55965868	12274264	SalmonOil	Animal	14/12/2022	18.02.42	I_00010b.JPG	MAMMALIA	CETARTIODACTYLA	CERVIDAE	Dama	dama		1	Sofie Konradsen	12/12/2022	26/12/2022	Sofie Konradsen	Sofie Konradsen	Cuddeback	G-5017	1	Natural History Museum of Denmark - University of Copenhagen
86876	LURE	L02	55965868	12274264	SalmonOil	Animal	14/12/2022	18.02.42	I_00010c.JPG	MAMMALIA	CETARTIODACTYLA	CERVIDAE	Dama	dama		1	Sofie Konradsen	12/12/2022	26/12/2022	Sofie Konradsen	Sofie Konradsen	Cuddeback	G-5017	1	Natural History Museum of Denmark - University of Copenhagen
86877	LURE	L02	55965868	12274264	SalmonOil	Animal	14/12/2022	18.19.18	I_00011a.JPG	MAMMALIA	CETARTIODACTYLA	CERVIDAE	Dama	dama		1	Sofie Konradsen	12/12/2022	26/12/2022	Sofie Konradsen	Sofie Konradsen	Cuddeback	G-5017	1	Natural History Museum of Denmark - University of Copenhagen
86878	LURE	L02	55965868	12274264	SalmonOil	Animal	14/12/2022	18.19.18	I_00011b.JPG	MAMMALIA	CETARTIODACTYLA	CERVIDAE	Dama	dama		1	Sofie Konradsen	12/12/2022	26/12/2022	Sofie Konradsen	Sofie Konradsen	Cuddeback	G-5017	1	Natural History Museum of Denmark - University of Copenhagen
86879	LURE	L02	55965868	12274264	SalmonOil	Animal	14/12/2022	18.19.18	I_00011c.JPG	MAMMALIA	CETARTIODACTYLA	CERVIDAE	Dama	dama		1	Sofie Konradsen	12/12/2022	26/12/2022	Sofie Konradsen	Sofie Konradsen	Cuddeback	G-5017	1	Natural History Museum of Denmark - University of Copenhagen
86880	LURE	L02	55965868	12274264	SalmonOil	Animal	14/12/2022	18.19.55	I_00012a.JPG	MAMMALIA	CETARTIODACTYLA	CERVIDAE	Dama	dama		1	Sofie Konradsen	12/12/2022	26/12/2022	Sofie Konradsen	Sofie Konradsen	Cuddeback	G-5017	1	Natural History Museum of Denmark - University of Copenhagen
86881	LURE	L02	55965868	12274264	SalmonOil	Animal	14/12/2022	18.19.55	I_00012b.JPG	MAMMALIA	CETARTIODACTYLA	CERVIDAE	Dama	dama		1	Sofie Konradsen	12/12/2022	26/12/2022	Sofie Konradsen	Sofie Konradsen	Cuddeback	G-5017	1	Natural History Museum of Denmark - University of Copenhagen
86882	LURE	L02	55965868	12274264	SalmonOil	Animal	14/12/2022	18.19.55	I_00012c.JPG	MAMMALIA	CETARTIODACTYLA	CERVIDAE	Dama	dama		1	Sofie Konradsen	12/12/2022	26/12/2022	Sofie Konradsen	Sofie Konradsen	Cuddeback	G-5017	1	Natural History Museum of Denmark - University of Copenhagen
86883	LURE	L02	55965868	12274264	SalmonOil	Animal	14/12/2022	18.22.17	I_00013a.JPG	MAMMALIA	CETARTIODACTYLA	CERVIDAE	Dama	dama		1	Sofie Konradsen	12/12/2022	26/12/2022	Sofie Konradsen	Sofie Konradsen	Cuddeback	G-5017	1	Natural History Museum of Denmark - University of Copenhagen
86884	LURE	L02	55965868	12274264	SalmonOil	Animal	14/12/2022	18.22.17	I_00013b.JPG	MAMMALIA	CETARTIODACTYLA	CERVIDAE	Dama	dama		1	Sofie Konradsen	12/12/2022	26/12/2022	Sofie Konradsen	Sofie Konradsen	Cuddeback	G-5017	1	Natural History Museum of Denmark - University of Copenhagen
86885	LURE	L02	55965868	12274264	SalmonOil	Animal	14/12/2022	18.22.17	I_00013c.JPG	MAMMALIA	CETARTIODACTYLA	CERVIDAE	Dama	dama		1	Sofie Konradsen	12/12/2022	26/12/2022	Sofie Konradsen	Sofie Konradsen	Cuddeback	G-5017	1	Natural History Museum of Denmark - University of Copenhagen
86886	LURE	L02	55965868	12274264	SalmonOil	Animal	22/12/2022	06.27.01	I_00014a.JPG	MAMMALIA	CARNIVORA	CANIDAE	Vulpes	vulpes		1	Sofie Konradsen	12/12/2022	26/12/2022	Sofie Konradsen	Sofie Konradsen	Cuddeback	G-5017	1	Natural History Museum of Denmark - University of Copenhagen
86887	LURE	L02	55965868	12274264	SalmonOil	Animal	22/12/2022	06.27.01	I_00014b.JPG	MAMMALIA	CARNIVORA	CANIDAE	Vulpes	vulpes		1	Sofie Konradsen	12/12/2022	26/12/2022	Sofie Konradsen	Sofie Konradsen	Cuddeback	G-5017	1	Natural History Museum of Denmark - University of Copenhagen
86888	LURE	L02	55965868	12274264	SalmonOil	Animal	22/12/2022	06.27.01	I_00014c.JPG	MAMMALIA	CARNIVORA	CANIDAE	Vulpes	vulpes		1	Sofie Konradsen	12/12/2022	26/12/2022	Sofie Konradsen	Sofie Konradsen	Cuddeback	G-5017	1	Natural History Museum of Denmark - University of Copenhagen
86889	LURE	L02	55965868	12274264	SalmonOil	Animal	22/12/2022	22.37.35	I_00015a.JPG	MAMMALIA	CETARTIODACTYLA	CERVIDAE	Dama	dama		1	Sofie Konradsen	12/12/2022	26/12/2022	Sofie Konradsen	Sofie Konradsen	Cuddeback	G-5017	1	Natural History Museum of Denmark - University of Copenhagen
86890	LURE	L02	55965868	12274264	SalmonOil	Animal	22/12/2022	22.37.35	I_00015b.JPG	MAMMALIA	CETARTIODACTYLA	CERVIDAE	Dama	dama		1	Sofie Konradsen	12/12/2022	26/12/2022	Sofie Konradsen	Sofie Konradsen	Cuddeback	G-5017	1	Natural History Museum of Denmark - University of Copenhagen
86891	LURE	L02	55965868	12274264	SalmonOil	Animal	22/12/2022	22.37.35	I_00015c.JPG	MAMMALIA	CETARTIODACTYLA	CERVIDAE	Dama	dama		1	Sofie Konradsen	12/12/2022	26/12/2022	Sofie Konradsen	Sofie Konradsen	Cuddeback	G-5017	1	Natural History Museum of Denmark - University of Copenhagen
86892	LURE	L02	55965868	12274264	SalmonOil	Animal	23/12/2022	17.57.41	I_00016a.JPG	MAMMALIA	CETARTIODACTYLA	CERVIDAE	Capreolus	capreolus		1	Sofie Konradsen	12/12/2022	26/12/2022	Sofie Konradsen	Sofie Konradsen	Cuddeback	G-5017	1	Natural History Museum of Denmark - University of Copenhagen
86893	LURE	L02	55965868	12274264	SalmonOil	Animal	23/12/2022	17.57.41	I_00016b.JPG	MAMMALIA	CETARTIODACTYLA	CERVIDAE	Capreolus	capreolus		1	Sofie Konradsen	12/12/2022	26/12/2022	Sofie Konradsen	Sofie Konradsen	Cuddeback	G-5017	1	Natural History Museum of Denmark - University of Copenhagen
86894	LURE	L02	55965868	12274264	SalmonOil	Animal	23/12/2022	17.57.41	I_00016c.JPG	MAMMALIA	CETARTIODACTYLA	CERVIDAE	Capreolus	capreolus		1	Sofie Konradsen	12/12/2022	26/12/2022	Sofie Konradsen	Sofie Konradsen	Cuddeback	G-5017	1	Natural History Museum of Denmark - University of Copenhagen
86895	LURE	L02	55965868	12274264	SalmonOil	Setup/Pickup	26/12/2022	11.13.10	I_00017a.JPG									12/12/2022	26/12/2022	Sofie Konradsen	Sofie Konradsen	Cuddeback	G-5017	0	Natural History Museum of Denmark - University of Copenhagen
86896	LURE	L02	55965868	12274264	SalmonOil	Setup/Pickup	26/12/2022	11.13.10	I_00017b.JPG									12/12/2022	26/12/2022	Sofie Konradsen	Sofie Konradsen	Cuddeback	G-5017	0	Natural History Museum of Denmark - University of Copenhagen
86897	LURE	L02	55965868	12274264	SalmonOil	Setup/Pickup	26/12/2022	11.13.10	I_00017c.JPG									12/12/2022	26/12/2022	Sofie Konradsen	Sofie Konradsen	Cuddeback	G-5017	0	Natural History Museum of Denmark - University of Copenhagen
86898	LURE	L03	55965715	12270167	SalmonOil	Setup/Pickup	28/11/2022	11.28.35	I_00001a.JPG									28/11/2022	12/12/2022	Sofie Konradsen	Sofie Konradsen	Cuddeback	G-5017	0	Natural History Museum of Denmark - University of Copenhagen
86899	LURE	L03	55965715	12270167	SalmonOil	Setup/Pickup	28/11/2022	11.28.35	I_00001b.JPG									28/11/2022	12/12/2022	Sofie Konradsen	Sofie Konradsen	Cuddeback	G-5017	0	Natural History Museum of Denmark - University of Copenhagen
86900	LURE	L03	55965715	12270167	SalmonOil	Setup/Pickup	28/11/2022	11.28.35	I_00001c.JPG									28/11/2022	12/12/2022	Sofie Konradsen	Sofie Konradsen	Cuddeback	G-5017	0	Natural History Museum of Denmark - University of Copenhagen
86901	LURE	L03	55965715	12270167	SalmonOil	Setup/Pickup	28/11/2022	11.29.17	I_00002a.JPG									28/11/2022	12/12/2022	Sofie Konradsen	Sofie Konradsen	Cuddeback	G-5017	0	Natural History Museum of Denmark - University of Copenhagen
86902	LURE	L03	55965715	12270167	SalmonOil	Setup/Pickup	28/11/2022	11.29.17	I_00002b.JPG									28/11/2022	12/12/2022	Sofie Konradsen	Sofie Konradsen	Cuddeback	G-5017	0	Natural History Museum of Denmark - University of Copenhagen
86903	LURE	L03	55965715	12270167	SalmonOil	Setup/Pickup	28/11/2022	11.29.17	I_00002c.JPG									28/11/2022	12/12/2022	Sofie Konradsen	Sofie Konradsen	Cuddeback	G-5017	0	Natural History Museum of Denmark - University of Copenhagen
86904	LURE	L03	55965715	12270167	SalmonOil	Setup/Pickup	28/11/2022	11.29.46	I_00003a.JPG									28/11/2022	12/12/2022	Sofie Konradsen	Sofie Konradsen	Cuddeback	G-5017	0	Natural History Museum of Denmark - University of Copenhagen
86905	LURE	L03	55965715	12270167	SalmonOil	Setup/Pickup	28/11/2022	11.29.46	I_00003b.JPG									28/11/2022	12/12/2022	Sofie Konradsen	Sofie Konradsen	Cuddeback	G-5017	0	Natural History Museum of Denmark - University of Copenhagen
86906	LURE	L03	55965715	12270167	SalmonOil	Setup/Pickup	28/11/2022	11.29.46	I_00003c.JPG									28/11/2022	12/12/2022	Sofie Konradsen	Sofie Konradsen	Cuddeback	G-5017	0	Natural History Museum of Denmark - University of Copenhagen
86907	LURE	L03	55965715	12270167	SalmonOil	Setup/Pickup	28/11/2022	11.30.11	I_00004a.JPG									28/11/2022	12/12/2022	Sofie Konradsen	Sofie Konradsen	Cuddeback	G-5017	0	Natural History Museum of Denmark - University of Copenhagen
86908	LURE	L03	55965715	12270167	SalmonOil	Setup/Pickup	28/11/2022	11.30.11	I_00004b.JPG									28/11/2022	12/12/2022	Sofie Konradsen	Sofie Konradsen	Cuddeback	G-5017	0	Natural History Museum of Denmark - University of Copenhagen
86909	LURE	L03	55965715	12270167	SalmonOil	Setup/Pickup	28/11/2022	11.30.11	I_00004c.JPG									28/11/2022	12/12/2022	Sofie Konradsen	Sofie Konradsen	Cuddeback	G-5017	0	Natural History Museum of Denmark - University of Copenhagen
86910	LURE	L03	55965715	12270167	SalmonOil	Setup/Pickup	12/12/2022	11.06.01	I_00005a.JPG									28/11/2022	12/12/2022	Sofie Konradsen	Sofie Konradsen	Cuddeback	G-5017	0	Natural History Museum of Denmark - University of Copenhagen
86911	LURE	L03	55965715	12270167	SalmonOil	Setup/Pickup	12/12/2022	11.06.01	I_00005b.JPG									28/11/2022	12/12/2022	Sofie Konradsen	Sofie Konradsen	Cuddeback	G-5017	0	Natural History Museum of Denmark - University of Copenhagen
86912	LURE	L03	55965715	12270167	SalmonOil	Setup/Pickup	12/12/2022	11.06.01	I_00005c.JPG									28/11/2022	12/12/2022	Sofie Konradsen	Sofie Konradsen	Cuddeback	G-5017	0	Natural History Museum of Denmark - University of Copenhagen
86913	LURE	L04	55967125	12272213	SalmonOil	Setup/Pickup	14/11/2022	10.35.42	I_00001a.JPG									14/11/2022	28/11/2022	Sofie Konradsen	Sofie Konradsen	Cuddeback	G-5017	0	Natural History Museum of Denmark - University of Copenhagen
86914	LURE	L04	55967125	12272213	SalmonOil	Setup/Pickup	14/11/2022	10.35.42	I_00001b.JPG									14/11/2022	28/11/2022	Sofie Konradsen	Sofie Konradsen	Cuddeback	G-5017	0	Natural History Museum of Denmark - University of Copenhagen
86915	LURE	L04	55967125	12272213	SalmonOil	Setup/Pickup	14/11/2022	10.35.42	I_00001c.JPG									14/11/2022	28/11/2022	Sofie Konradsen	Sofie Konradsen	Cuddeback	G-5017	0	Natural History Museum of Denmark - University of Copenhagen
86916	LURE	L04	55967125	12272213	SalmonOil	Setup/Pickup	14/11/2022	10.36.11	I_00002a.JPG									14/11/2022	28/11/2022	Sofie Konradsen	Sofie Konradsen	Cuddeback	G-5017	1	Natural History Museum of Denmark - University of Copenhagen
86917	LURE	L04	55967125	12272213	SalmonOil	Setup/Pickup	14/11/2022	10.36.11	I_00002b.JPG									14/11/2022	28/11/2022	Sofie Konradsen	Sofie Konradsen	Cuddeback	G-5017	1	Natural History Museum of Denmark - University of Copenhagen
86918	LURE	L04	55967125	12272213	SalmonOil	Setup/Pickup	14/11/2022	10.36.11	I_00002c.JPG									14/11/2022	28/11/2022	Sofie Konradsen	Sofie Konradsen	Cuddeback	G-5017	1	Natural History Museum of Denmark - University of Copenhagen
86919	LURE	L04	55967125	12272213	SalmonOil	Setup/Pickup	14/11/2022	10.36.48	I_00003a.JPG									14/11/2022	28/11/2022	Sofie Konradsen	Sofie Konradsen	Cuddeback	G-5017	0	Natural History Museum of Denmark - University of Copenhagen
86920	LURE	L04	55967125	12272213	SalmonOil	Setup/Pickup	14/11/2022	10.36.48	I_00003b.JPG									14/11/2022	28/11/2022	Sofie Konradsen	Sofie Konradsen	Cuddeback	G-5017	0	Natural History Museum of Denmark - University of Copenhagen
86921	LURE	L04	55967125	12272213	SalmonOil	Setup/Pickup	14/11/2022	10.36.48	I_00003c.JPG									14/11/2022	28/11/2022	Sofie Konradsen	Sofie Konradsen	Cuddeback	G-5017	0	Natural History Museum of Denmark - University of Copenhagen
86922	LURE	L04	55967125	12272213	SalmonOil	Setup/Pickup	14/11/2022	10.37.22	I_00004a.JPG									14/11/2022	28/11/2022	Sofie Konradsen	Sofie Konradsen	Cuddeback	G-5017	1	Natural History Museum of Denmark - University of Copenhagen
86923	LURE	L04	55967125	12272213	SalmonOil	Setup/Pickup	14/11/2022	10.37.22	I_00004b.JPG									14/11/2022	28/11/2022	Sofie Konradsen	Sofie Konradsen	Cuddeback	G-5017	1	Natural History Museum of Denmark - University of Copenhagen
86924	LURE	L04	55967125	12272213	SalmonOil	Setup/Pickup	14/11/2022	10.37.22	I_00004c.JPG									14/11/2022	28/11/2022	Sofie Konradsen	Sofie Konradsen	Cuddeback	G-5017	1	Natural History Museum of Denmark - University of Copenhagen
86925	LURE	L04	55967125	12272213	SalmonOil	Setup/Pickup	14/11/2022	10.38.01	I_00005a.JPG									14/11/2022	28/11/2022	Sofie Konradsen	Sofie Konradsen	Cuddeback	G-5017	0	Natural History Museum of Denmark - University of Copenhagen
86926	LURE	L04	55967125	12272213	SalmonOil	Setup/Pickup	14/11/2022	10.38.01	I_00005b.JPG									14/11/2022	28/11/2022	Sofie Konradsen	Sofie Konradsen	Cuddeback	G-5017	0	Natural History Museum of Denmark - University of Copenhagen
86927	LURE	L04	55967125	12272213	SalmonOil	Setup/Pickup	14/11/2022	10.38.01	I_00005c.JPG									14/11/2022	28/11/2022	Sofie Konradsen	Sofie Konradsen	Cuddeback	G-5017	0	Natural History Museum of Denmark - University of Copenhagen
86928	LURE	L04	55967125	12272213	SalmonOil	Animal	24/11/2022	09.44.06	I_00006a.JPG	MAMMALIA	RODENTIA	SCIURIDAE	Sciurus	vulgaris		1	Sofie Konradsen	14/11/2022	28/11/2022	Sofie Konradsen	Sofie Konradsen	Cuddeback	G-5017	0	Natural History Museum of Denmark - University of Copenhagen
86929	LURE	L04	55967125	12272213	SalmonOil	Animal	24/11/2022	09.44.06	I_00006b.JPG	MAMMALIA	RODENTIA	SCIURIDAE	Sciurus	vulgaris		1	Sofie Konradsen	14/11/2022	28/11/2022	Sofie Konradsen	Sofie Konradsen	Cuddeback	G-5017	0	Natural History Museum of Denmark - University of Copenhagen
86930	LURE	L04	55967125	12272213	SalmonOil	Animal	24/11/2022	09.44.06	I_00006c.JPG	MAMMALIA	RODENTIA	SCIURIDAE	Sciurus	vulgaris		1	Sofie Konradsen	14/11/2022	28/11/2022	Sofie Konradsen	Sofie Konradsen	Cuddeback	G-5017	0	Natural History Museum of Denmark - University of Copenhagen
86931	LURE	L04	55967125	12272213	SalmonOil	Animal	25/11/2022	09.24.57	I_00007a.JPG	MAMMALIA	RODENTIA	SCIURIDAE	Sciurus	vulgaris		1	Sofie Konradsen	14/11/2022	28/11/2022	Sofie Konradsen	Sofie Konradsen	Cuddeback	G-5017	1	Natural History Museum of Denmark - University of Copenhagen
86932	LURE	L04	55967125	12272213	SalmonOil	Animal	25/11/2022	09.24.57	I_00007b.JPG	MAMMALIA	RODENTIA	SCIURIDAE	Sciurus	vulgaris		1	Sofie Konradsen	14/11/2022	28/11/2022	Sofie Konradsen	Sofie Konradsen	Cuddeback	G-5017	1	Natural History Museum of Denmark - University of Copenhagen
86933	LURE	L04	55967125	12272213	SalmonOil	Animal	25/11/2022	09.24.57	I_00007c.JPG	MAMMALIA	RODENTIA	SCIURIDAE	Sciurus	vulgaris		1	Sofie Konradsen	14/11/2022	28/11/2022	Sofie Konradsen	Sofie Konradsen	Cuddeback	G-5017	1	Natural History Museum of Denmark - University of Copenhagen
86934	LURE	L04	55967125	12272213	SalmonOil	Setup/Pickup	28/11/2022	11.33.37	I_00008a.JPG									14/11/2022	28/11/2022	Sofie Konradsen	Sofie Konradsen	Cuddeback	G-5017	0	Natural History Museum of Denmark - University of Copenhagen
86935	LURE	L04	55967125	12272213	SalmonOil	Setup/Pickup	28/11/2022	11.33.37	I_00008b.JPG									14/11/2022	28/11/2022	Sofie Konradsen	Sofie Konradsen	Cuddeback	G-5017	0	Natural History Museum of Denmark - University of Copenhagen
86936	LURE	L04	55967125	12272213	SalmonOil	Setup/Pickup	28/11/2022	11.33.37	I_00008c.JPG									14/11/2022	28/11/2022	Sofie Konradsen	Sofie Konradsen	Cuddeback	G-5017	0	Natural History Museum of Denmark - University of Copenhagen
86937	LURE	L05	55964186	12275093	SalmonOil	Animal	01/11/2022	08.33.38	I_00001a.JPG	MAMMALIA	CETARTIODACTYLA	CERVIDAE	Dama	dama		1	Sofie Konradsen	31/10/2022	14/11/2022	Sofie Konradsen	Sofie Konradsen	Cuddeback	G-5017	1	Natural History Museum of Denmark - University of Copenhagen
86938	LURE	L05	55964186	12275093	SalmonOil	Animal	01/11/2022	08.33.38	I_00001b.JPG	MAMMALIA	CETARTIODACTYLA	CERVIDAE	Dama	dama		1	Sofie Konradsen	31/10/2022	14/11/2022	Sofie Konradsen	Sofie Konradsen	Cuddeback	G-5017	1	Natural History Museum of Denmark - University of Copenhagen
86939	LURE	L05	55964186	12275093	SalmonOil	Animal	01/11/2022	08.33.38	I_00001c.JPG	MAMMALIA	CETARTIODACTYLA	CERVIDAE	Dama	dama		1	Sofie Konradsen	31/10/2022	14/11/2022	Sofie Konradsen	Sofie Konradsen	Cuddeback	G-5017	1	Natural History Museum of Denmark - University of Copenhagen
86940	LURE	L05	55964186	12275093	SalmonOil	Animal	01/11/2022	20.47.37	I_00002a.JPG	MAMMALIA	CETARTIODACTYLA	CERVIDAE	Dama	dama		1	Sofie Konradsen	31/10/2022	14/11/2022	Sofie Konradsen	Sofie Konradsen	Cuddeback	G-5017	1	Natural History Museum of Denmark - University of Copenhagen
86941	LURE	L05	55964186	12275093	SalmonOil	Animal	01/11/2022	20.47.37	I_00002b.JPG	MAMMALIA	CETARTIODACTYLA	CERVIDAE	Dama	dama		1	Sofie Konradsen	31/10/2022	14/11/2022	Sofie Konradsen	Sofie Konradsen	Cuddeback	G-5017	1	Natural History Museum of Denmark - University of Copenhagen
86942	LURE	L05	55964186	12275093	SalmonOil	Animal	01/11/2022	20.47.37	I_00002c.JPG	MAMMALIA	CETARTIODACTYLA	CERVIDAE	Dama	dama		1	Sofie Konradsen	31/10/2022	14/11/2022	Sofie Konradsen	Sofie Konradsen	Cuddeback	G-5017	1	Natural History Museum of Denmark - University of Copenhagen
86943	LURE	L05	55964186	12275093	SalmonOil	Animal	01/11/2022	20.48.17	I_00003a.JPG	MAMMALIA	CETARTIODACTYLA	CERVIDAE	Dama	dama		1	Sofie Konradsen	31/10/2022	14/11/2022	Sofie Konradsen	Sofie Konradsen	Cuddeback	G-5017	1	Natural History Museum of Denmark - University of Copenhagen
86944	LURE	L05	55964186	12275093	SalmonOil	Animal	01/11/2022	20.48.17	I_00003b.JPG	MAMMALIA	CETARTIODACTYLA	CERVIDAE	Dama	dama		1	Sofie Konradsen	31/10/2022	14/11/2022	Sofie Konradsen	Sofie Konradsen	Cuddeback	G-5017	1	Natural History Museum of Denmark - University of Copenhagen
86945	LURE	L05	55964186	12275093	SalmonOil	Animal	01/11/2022	20.48.17	I_00003c.JPG	MAMMALIA	CETARTIODACTYLA	CERVIDAE	Dama	dama		1	Sofie Konradsen	31/10/2022	14/11/2022	Sofie Konradsen	Sofie Konradsen	Cuddeback	G-5017	1	Natural History Museum of Denmark - University of Copenhagen
86946	LURE	L05	55964186	12275093	SalmonOil	Animal	01/11/2022	21.04.47	I_00004a.JPG	MAMMALIA	CARNIVORA	CANIDAE	Vulpes	vulpes		1	Sofie Konradsen	31/10/2022	14/11/2022	Sofie Konradsen	Sofie Konradsen	Cuddeback	G-5017	1	Natural History Museum of Denmark - University of Copenhagen
86947	LURE	L05	55964186	12275093	SalmonOil	Animal	01/11/2022	21.04.47	I_00004b.JPG	MAMMALIA	CARNIVORA	CANIDAE	Vulpes	vulpes		1	Sofie Konradsen	31/10/2022	14/11/2022	Sofie Konradsen	Sofie Konradsen	Cuddeback	G-5017	1	Natural History Museum of Denmark - University of Copenhagen
86948	LURE	L05	55964186	12275093	SalmonOil	Animal	01/11/2022	21.04.47	I_00004c.JPG	MAMMALIA	CARNIVORA	CANIDAE	Vulpes	vulpes		1	Sofie Konradsen	31/10/2022	14/11/2022	Sofie Konradsen	Sofie Konradsen	Cuddeback	G-5017	1	Natural History Museum of Denmark - University of Copenhagen
86949	LURE	L05	55964186	12275093	SalmonOil	Animal	03/11/2022	18.05.31	I_00005a.JPG	MAMMALIA	CETARTIODACTYLA	CERVIDAE	Dama	dama		1	Sofie Konradsen	31/10/2022	14/11/2022	Sofie Konradsen	Sofie Konradsen	Cuddeback	G-5017	1	Natural History Museum of Denmark - University of Copenhagen
86950	LURE	L05	55964186	12275093	SalmonOil	Animal	03/11/2022	18.05.31	I_00005b.JPG	MAMMALIA	CETARTIODACTYLA	CERVIDAE	Dama	dama		1	Sofie Konradsen	31/10/2022	14/11/2022	Sofie Konradsen	Sofie Konradsen	Cuddeback	G-5017	1	Natural History Museum of Denmark - University of Copenhagen
86951	LURE	L05	55964186	12275093	SalmonOil	Animal	03/11/2022	18.05.31	I_00005c.JPG	MAMMALIA	CETARTIODACTYLA	CERVIDAE	Dama	dama		1	Sofie Konradsen	31/10/2022	14/11/2022	Sofie Konradsen	Sofie Konradsen	Cuddeback	G-5017	1	Natural History Museum of Denmark - University of Copenhagen
86952	LURE	L05	55964186	12275093	SalmonOil	Animal	03/11/2022	18.08.17	I_00006a.JPG	MAMMALIA	CETARTIODACTYLA	CERVIDAE	Dama	dama		1	Sofie Konradsen	31/10/2022	14/11/2022	Sofie Konradsen	Sofie Konradsen	Cuddeback	G-5017	1	Natural History Museum of Denmark - University of Copenhagen
86953	LURE	L05	55964186	12275093	SalmonOil	Animal	03/11/2022	18.08.17	I_00006b.JPG	MAMMALIA	CETARTIODACTYLA	CERVIDAE	Dama	dama		1	Sofie Konradsen	31/10/2022	14/11/2022	Sofie Konradsen	Sofie Konradsen	Cuddeback	G-5017	1	Natural History Museum of Denmark - University of Copenhagen
86954	LURE	L05	55964186	12275093	SalmonOil	Animal	03/11/2022	18.08.17	I_00006c.JPG	MAMMALIA	CETARTIODACTYLA	CERVIDAE	Dama	dama		1	Sofie Konradsen	31/10/2022	14/11/2022	Sofie Konradsen	Sofie Konradsen	Cuddeback	G-5017	1	Natural History Museum of Denmark - University of Copenhagen
86955	LURE	L05	55964186	12275093	SalmonOil	Animal	03/11/2022	18.08.41	I_00007a.JPG	MAMMALIA	CETARTIODACTYLA	CERVIDAE	Dama	dama		1	Sofie Konradsen	31/10/2022	14/11/2022	Sofie Konradsen	Sofie Konradsen	Cuddeback	G-5017	1	Natural History Museum of Denmark - University of Copenhagen
86956	LURE	L05	55964186	12275093	SalmonOil	Animal	03/11/2022	18.08.41	I_00007b.JPG	MAMMALIA	CETARTIODACTYLA	CERVIDAE	Dama	dama		1	Sofie Konradsen	31/10/2022	14/11/2022	Sofie Konradsen	Sofie Konradsen	Cuddeback	G-5017	1	Natural History Museum of Denmark - University of Copenhagen
86957	LURE	L05	55964186	12275093	SalmonOil	Animal	03/11/2022	18.08.41	I_00007c.JPG	MAMMALIA	CETARTIODACTYLA	CERVIDAE	Dama	dama		1	Sofie Konradsen	31/10/2022	14/11/2022	Sofie Konradsen	Sofie Konradsen	Cuddeback	G-5017	1	Natural History Museum of Denmark - University of Copenhagen
86958	LURE	L05	55964186	12275093	SalmonOil	Animal	03/11/2022	18.09.07	I_00008a.JPG	MAMMALIA	CETARTIODACTYLA	CERVIDAE	Dama	dama		1	Sofie Konradsen	31/10/2022	14/11/2022	Sofie Konradsen	Sofie Konradsen	Cuddeback	G-5017	1	Natural History Museum of Denmark - University of Copenhagen
86959	LURE	L05	55964186	12275093	SalmonOil	Animal	03/11/2022	18.09.07	I_00008b.JPG	MAMMALIA	CETARTIODACTYLA	CERVIDAE	Dama	dama		1	Sofie Konradsen	31/10/2022	14/11/2022	Sofie Konradsen	Sofie Konradsen	Cuddeback	G-5017	1	Natural History Museum of Denmark - University of Copenhagen
86960	LURE	L05	55964186	12275093	SalmonOil	Animal	03/11/2022	18.09.07	I_00008c.JPG	MAMMALIA	CETARTIODACTYLA	CERVIDAE	Dama	dama		1	Sofie Konradsen	31/10/2022	14/11/2022	Sofie Konradsen	Sofie Konradsen	Cuddeback	G-5017	1	Natural History Museum of Denmark - University of Copenhagen
86961	LURE	L05	55964186	12275093	SalmonOil	Animal	03/11/2022	18.09.31	I_00009a.JPG	MAMMALIA	CETARTIODACTYLA	CERVIDAE	Dama	dama		1	Sofie Konradsen	31/10/2022	14/11/2022	Sofie Konradsen	Sofie Konradsen	Cuddeback	G-5017	1	Natural History Museum of Denmark - University of Copenhagen
86962	LURE	L05	55964186	12275093	SalmonOil	Animal	03/11/2022	18.09.31	I_00009b.JPG	MAMMALIA	CETARTIODACTYLA	CERVIDAE	Dama	dama		1	Sofie Konradsen	31/10/2022	14/11/2022	Sofie Konradsen	Sofie Konradsen	Cuddeback	G-5017	1	Natural History Museum of Denmark - University of Copenhagen
86963	LURE	L05	55964186	12275093	SalmonOil	Animal	03/11/2022	18.09.31	I_00009c.JPG	MAMMALIA	CETARTIODACTYLA	CERVIDAE	Dama	dama		1	Sofie Konradsen	31/10/2022	14/11/2022	Sofie Konradsen	Sofie Konradsen	Cuddeback	G-5017	1	Natural History Museum of Denmark - University of Copenhagen
86964	LURE	L05	55964186	12275093	SalmonOil	Animal	03/11/2022	18.09.54	I_00010a.JPG	MAMMALIA	CETARTIODACTYLA	CERVIDAE	Dama	dama		1	Sofie Konradsen	31/10/2022	14/11/2022	Sofie Konradsen	Sofie Konradsen	Cuddeback	G-5017	1	Natural History Museum of Denmark - University of Copenhagen
86965	LURE	L05	55964186	12275093	SalmonOil	Animal	03/11/2022	18.09.54	I_00010b.JPG	MAMMALIA	CETARTIODACTYLA	CERVIDAE	Dama	dama		1	Sofie Konradsen	31/10/2022	14/11/2022	Sofie Konradsen	Sofie Konradsen	Cuddeback	G-5017	1	Natural History Museum of Denmark - University of Copenhagen
86966	LURE	L05	55964186	12275093	SalmonOil	Animal	03/11/2022	18.09.54	I_00010c.JPG	MAMMALIA	CETARTIODACTYLA	CERVIDAE	Dama	dama		1	Sofie Konradsen	31/10/2022	14/11/2022	Sofie Konradsen	Sofie Konradsen	Cuddeback	G-5017	1	Natural History Museum of Denmark - University of Copenhagen
86967	LURE	L05	55964186	12275093	SalmonOil	Animal	03/11/2022	18.10.17	I_00011a.JPG	MAMMALIA	CETARTIODACTYLA	CERVIDAE	Dama	dama		1	Sofie Konradsen	31/10/2022	14/11/2022	Sofie Konradsen	Sofie Konradsen	Cuddeback	G-5017	1	Natural History Museum of Denmark - University of Copenhagen
86968	LURE	L05	55964186	12275093	SalmonOil	Animal	03/11/2022	18.10.17	I_00011b.JPG	MAMMALIA	CETARTIODACTYLA	CERVIDAE	Dama	dama		1	Sofie Konradsen	31/10/2022	14/11/2022	Sofie Konradsen	Sofie Konradsen	Cuddeback	G-5017	1	Natural History Museum of Denmark - University of Copenhagen
86969	LURE	L05	55964186	12275093	SalmonOil	Animal	03/11/2022	18.10.17	I_00011c.JPG	MAMMALIA	CETARTIODACTYLA	CERVIDAE	Dama	dama		1	Sofie Konradsen	31/10/2022	14/11/2022	Sofie Konradsen	Sofie Konradsen	Cuddeback	G-5017	1	Natural History Museum of Denmark - University of Copenhagen
86970	LURE	L05	55964186	12275093	SalmonOil	Animal	03/11/2022	18.10.40	I_00012a.JPG	MAMMALIA	CETARTIODACTYLA	CERVIDAE	Dama	dama		1	Sofie Konradsen	31/10/2022	14/11/2022	Sofie Konradsen	Sofie Konradsen	Cuddeback	G-5017	1	Natural History Museum of Denmark - University of Copenhagen
86971	LURE	L05	55964186	12275093	SalmonOil	Animal	03/11/2022	18.10.40	I_00012b.JPG	MAMMALIA	CETARTIODACTYLA	CERVIDAE	Dama	dama		1	Sofie Konradsen	31/10/2022	14/11/2022	Sofie Konradsen	Sofie Konradsen	Cuddeback	G-5017	1	Natural History Museum of Denmark - University of Copenhagen
86972	LURE	L05	55964186	12275093	SalmonOil	Animal	03/11/2022	18.10.40	I_00012c.JPG	MAMMALIA	CETARTIODACTYLA	CERVIDAE	Dama	dama		1	Sofie Konradsen	31/10/2022	14/11/2022	Sofie Konradsen	Sofie Konradsen	Cuddeback	G-5017	1	Natural History Museum of Denmark - University of Copenhagen
86973	LURE	L05	55964186	12275093	SalmonOil	Animal	03/11/2022	18.11.03	I_00013a.JPG	MAMMALIA	CETARTIODACTYLA	CERVIDAE	Dama	dama		1	Sofie Konradsen	31/10/2022	14/11/2022	Sofie Konradsen	Sofie Konradsen	Cuddeback	G-5017	1	Natural History Museum of Denmark - University of Copenhagen
86974	LURE	L05	55964186	12275093	SalmonOil	Animal	03/11/2022	18.11.03	I_00013b.JPG	MAMMALIA	CETARTIODACTYLA	CERVIDAE	Dama	dama		1	Sofie Konradsen	31/10/2022	14/11/2022	Sofie Konradsen	Sofie Konradsen	Cuddeback	G-5017	1	Natural History Museum of Denmark - University of Copenhagen
86975	LURE	L05	55964186	12275093	SalmonOil	Animal	03/11/2022	18.11.03	I_00013c.JPG	MAMMALIA	CETARTIODACTYLA	CERVIDAE	Dama	dama		1	Sofie Konradsen	31/10/2022	14/11/2022	Sofie Konradsen	Sofie Konradsen	Cuddeback	G-5017	1	Natural History Museum of Denmark - University of Copenhagen
86976	LURE	L05	55964186	12275093	SalmonOil	Animal	03/11/2022	18.11.26	I_00014a.JPG	MAMMALIA	CETARTIODACTYLA	CERVIDAE	Dama	dama		1	Sofie Konradsen	31/10/2022	14/11/2022	Sofie Konradsen	Sofie Konradsen	Cuddeback	G-5017	1	Natural History Museum of Denmark - University of Copenhagen
86977	LURE	L05	55964186	12275093	SalmonOil	Animal	03/11/2022	18.11.26	I_00014b.JPG	MAMMALIA	CETARTIODACTYLA	CERVIDAE	Dama	dama		1	Sofie Konradsen	31/10/2022	14/11/2022	Sofie Konradsen	Sofie Konradsen	Cuddeback	G-5017	1	Natural History Museum of Denmark - University of Copenhagen
86978	LURE	L05	55964186	12275093	SalmonOil	Animal	03/11/2022	18.11.26	I_00014c.JPG	MAMMALIA	CETARTIODACTYLA	CERVIDAE	Dama	dama		1	Sofie Konradsen	31/10/2022	14/11/2022	Sofie Konradsen	Sofie Konradsen	Cuddeback	G-5017	1	Natural History Museum of Denmark - University of Copenhagen
86979	LURE	L05	55964186	12275093	SalmonOil	Animal	03/11/2022	18.11.49	I_00015a.JPG	MAMMALIA	CETARTIODACTYLA	CERVIDAE	Dama	dama		1	Sofie Konradsen	31/10/2022	14/11/2022	Sofie Konradsen	Sofie Konradsen	Cuddeback	G-5017	1	Natural History Museum of Denmark - University of Copenhagen
86980	LURE	L05	55964186	12275093	SalmonOil	Animal	03/11/2022	18.11.49	I_00015b.JPG	MAMMALIA	CETARTIODACTYLA	CERVIDAE	Dama	dama		1	Sofie Konradsen	31/10/2022	14/11/2022	Sofie Konradsen	Sofie Konradsen	Cuddeback	G-5017	1	Natural History Museum of Denmark - University of Copenhagen
86981	LURE	L05	55964186	12275093	SalmonOil	Animal	03/11/2022	18.11.49	I_00015c.JPG	MAMMALIA	CETARTIODACTYLA	CERVIDAE	Dama	dama		1	Sofie Konradsen	31/10/2022	14/11/2022	Sofie Konradsen	Sofie Konradsen	Cuddeback	G-5017	1	Natural History Museum of Denmark - University of Copenhagen
86982	LURE	L05	55964186	12275093	SalmonOil	Animal	07/11/2022	08.30.48	I_00016a.JPG	MAMMALIA	CETARTIODACTYLA	CERVIDAE	Dama	dama		1	Sofie Konradsen	31/10/2022	14/11/2022	Sofie Konradsen	Sofie Konradsen	Cuddeback	G-5017	0	Natural History Museum of Denmark - University of Copenhagen
86983	LURE	L05	55964186	12275093	SalmonOil	Animal	07/11/2022	08.30.48	I_00016b.JPG	MAMMALIA	CETARTIODACTYLA	CERVIDAE	Dama	dama		1	Sofie Konradsen	31/10/2022	14/11/2022	Sofie Konradsen	Sofie Konradsen	Cuddeback	G-5017	0	Natural History Museum of Denmark - University of Copenhagen
86984	LURE	L05	55964186	12275093	SalmonOil	Animal	07/11/2022	08.30.48	I_00016c.JPG	MAMMALIA	CETARTIODACTYLA	CERVIDAE	Dama	dama		1	Sofie Konradsen	31/10/2022	14/11/2022	Sofie Konradsen	Sofie Konradsen	Cuddeback	G-5017	0	Natural History Museum of Denmark - University of Copenhagen
86985	LURE	L05	55964186	12275093	SalmonOil	Animal	07/11/2022	08.31.13	I_00017a.JPG	MAMMALIA	CETARTIODACTYLA	CERVIDAE	Dama	dama		1	Sofie Konradsen	31/10/2022	14/11/2022	Sofie Konradsen	Sofie Konradsen	Cuddeback	G-5017	1	Natural History Museum of Denmark - University of Copenhagen
86986	LURE	L05	55964186	12275093	SalmonOil	Animal	07/11/2022	08.31.13	I_00017b.JPG	MAMMALIA	CETARTIODACTYLA	CERVIDAE	Dama	dama		1	Sofie Konradsen	31/10/2022	14/11/2022	Sofie Konradsen	Sofie Konradsen	Cuddeback	G-5017	1	Natural History Museum of Denmark - University of Copenhagen
86987	LURE	L05	55964186	12275093	SalmonOil	Animal	07/11/2022	08.31.13	I_00017c.JPG	MAMMALIA	CETARTIODACTYLA	CERVIDAE	Dama	dama		1	Sofie Konradsen	31/10/2022	14/11/2022	Sofie Konradsen	Sofie Konradsen	Cuddeback	G-5017	1	Natural History Museum of Denmark - University of Copenhagen
86988	LURE	L05	55964186	12275093	SalmonOil	Animal	07/11/2022	08.31.40	I_00018a.JPG	MAMMALIA	CETARTIODACTYLA	CERVIDAE	Dama	dama		1	Sofie Konradsen	31/10/2022	14/11/2022	Sofie Konradsen	Sofie Konradsen	Cuddeback	G-5017	0	Natural History Museum of Denmark - University of Copenhagen
86989	LURE	L05	55964186	12275093	SalmonOil	Animal	07/11/2022	08.31.40	I_00018b.JPG	MAMMALIA	CETARTIODACTYLA	CERVIDAE	Dama	dama		1	Sofie Konradsen	31/10/2022	14/11/2022	Sofie Konradsen	Sofie Konradsen	Cuddeback	G-5017	0	Natural History Museum of Denmark - University of Copenhagen
86990	LURE	L05	55964186	12275093	SalmonOil	Animal	07/11/2022	08.31.40	I_00018c.JPG	MAMMALIA	CETARTIODACTYLA	CERVIDAE	Dama	dama		1	Sofie Konradsen	31/10/2022	14/11/2022	Sofie Konradsen	Sofie Konradsen	Cuddeback	G-5017	0	Natural History Museum of Denmark - University of Copenhagen
86991	LURE	L05	55964186	12275093	SalmonOil	Animal	07/11/2022	08.32.49	I_00019a.JPG	MAMMALIA	CETARTIODACTYLA	CERVIDAE	Dama	dama		1	Sofie Konradsen	31/10/2022	14/11/2022	Sofie Konradsen	Sofie Konradsen	Cuddeback	G-5017	1	Natural History Museum of Denmark - University of Copenhagen
86992	LURE	L05	55964186	12275093	SalmonOil	Animal	07/11/2022	08.32.49	I_00019b.JPG	MAMMALIA	CETARTIODACTYLA	CERVIDAE	Dama	dama		1	Sofie Konradsen	31/10/2022	14/11/2022	Sofie Konradsen	Sofie Konradsen	Cuddeback	G-5017	1	Natural History Museum of Denmark - University of Copenhagen
86993	LURE	L05	55964186	12275093	SalmonOil	Animal	07/11/2022	08.32.49	I_00019c.JPG	MAMMALIA	CETARTIODACTYLA	CERVIDAE	Dama	dama		1	Sofie Konradsen	31/10/2022	14/11/2022	Sofie Konradsen	Sofie Konradsen	Cuddeback	G-5017	1	Natural History Museum of Denmark - University of Copenhagen
86994	LURE	L05	55964186	12275093	SalmonOil	Animal	07/11/2022	08.33.36	I_00020a.JPG	MAMMALIA	CETARTIODACTYLA	CERVIDAE	Dama	dama		1	Sofie Konradsen	31/10/2022	14/11/2022	Sofie Konradsen	Sofie Konradsen	Cuddeback	G-5017	1	Natural History Museum of Denmark - University of Copenhagen
86995	LURE	L05	55964186	12275093	SalmonOil	Animal	07/11/2022	08.33.36	I_00020b.JPG	MAMMALIA	CETARTIODACTYLA	CERVIDAE	Dama	dama		1	Sofie Konradsen	31/10/2022	14/11/2022	Sofie Konradsen	Sofie Konradsen	Cuddeback	G-5017	1	Natural History Museum of Denmark - University of Copenhagen
86996	LURE	L05	55964186	12275093	SalmonOil	Animal	07/11/2022	08.33.36	I_00020c.JPG	MAMMALIA	CETARTIODACTYLA	CERVIDAE	Dama	dama		1	Sofie Konradsen	31/10/2022	14/11/2022	Sofie Konradsen	Sofie Konradsen	Cuddeback	G-5017	1	Natural History Museum of Denmark - University of Copenhagen
86997	LURE	L05	55964186	12275093	SalmonOil	Animal	07/11/2022	08.34.35	I_00021a.JPG	MAMMALIA	CETARTIODACTYLA	CERVIDAE	Dama	dama		1	Sofie Konradsen	31/10/2022	14/11/2022	Sofie Konradsen	Sofie Konradsen	Cuddeback	G-5017	1	Natural History Museum of Denmark - University of Copenhagen
86998	LURE	L05	55964186	12275093	SalmonOil	Animal	07/11/2022	08.34.35	I_00021b.JPG	MAMMALIA	CETARTIODACTYLA	CERVIDAE	Dama	dama		1	Sofie Konradsen	31/10/2022	14/11/2022	Sofie Konradsen	Sofie Konradsen	Cuddeback	G-5017	1	Natural History Museum of Denmark - University of Copenhagen
86999	LURE	L05	55964186	12275093	SalmonOil	Animal	07/11/2022	08.34.35	I_00021c.JPG	MAMMALIA	CETARTIODACTYLA	CERVIDAE	Dama	dama		1	Sofie Konradsen	31/10/2022	14/11/2022	Sofie Konradsen	Sofie Konradsen	Cuddeback	G-5017	1	Natural History Museum of Denmark - University of Copenhagen
87000	LURE	L05	55964186	12275093	SalmonOil	Animal	07/11/2022	08.35.06	I_00022a.JPG	MAMMALIA	CETARTIODACTYLA	CERVIDAE	Dama	dama		1	Sofie Konradsen	31/10/2022	14/11/2022	Sofie Konradsen	Sofie Konradsen	Cuddeback	G-5017	1	Natural History Museum of Denmark - University of Copenhagen
87001	LURE	L05	55964186	12275093	SalmonOil	Animal	07/11/2022	08.35.06	I_00022b.JPG	MAMMALIA	CETARTIODACTYLA	CERVIDAE	Dama	dama		1	Sofie Konradsen	31/10/2022	14/11/2022	Sofie Konradsen	Sofie Konradsen	Cuddeback	G-5017	1	Natural History Museum of Denmark - University of Copenhagen
87002	LURE	L05	55964186	12275093	SalmonOil	Animal	07/11/2022	08.35.06	I_00022c.JPG	MAMMALIA	CETARTIODACTYLA	CERVIDAE	Dama	dama		1	Sofie Konradsen	31/10/2022	14/11/2022	Sofie Konradsen	Sofie Konradsen	Cuddeback	G-5017	1	Natural History Museum of Denmark - University of Copenhagen
87003	LURE	L05	55964186	12275093	SalmonOil	Animal	07/11/2022	08.35.30	I_00023a.JPG	MAMMALIA	CETARTIODACTYLA	CERVIDAE	Dama	dama		1	Sofie Konradsen	31/10/2022	14/11/2022	Sofie Konradsen	Sofie Konradsen	Cuddeback	G-5017	1	Natural History Museum of Denmark - University of Copenhagen
87004	LURE	L05	55964186	12275093	SalmonOil	Animal	07/11/2022	08.35.30	I_00023b.JPG	MAMMALIA	CETARTIODACTYLA	CERVIDAE	Dama	dama		1	Sofie Konradsen	31/10/2022	14/11/2022	Sofie Konradsen	Sofie Konradsen	Cuddeback	G-5017	1	Natural History Museum of Denmark - University of Copenhagen
87005	LURE	L05	55964186	12275093	SalmonOil	Animal	07/11/2022	08.35.30	I_00023c.JPG	MAMMALIA	CETARTIODACTYLA	CERVIDAE	Dama	dama		1	Sofie Konradsen	31/10/2022	14/11/2022	Sofie Konradsen	Sofie Konradsen	Cuddeback	G-5017	1	Natural History Museum of Denmark - University of Copenhagen
87006	LURE	L05	55964186	12275093	SalmonOil	Animal	07/11/2022	08.36.06	I_00024a.JPG	MAMMALIA	CETARTIODACTYLA	CERVIDAE	Dama	dama		1	Sofie Konradsen	31/10/2022	14/11/2022	Sofie Konradsen	Sofie Konradsen	Cuddeback	G-5017	0	Natural History Museum of Denmark - University of Copenhagen
87007	LURE	L05	55964186	12275093	SalmonOil	Animal	07/11/2022	08.36.06	I_00024b.JPG	MAMMALIA	CETARTIODACTYLA	CERVIDAE	Dama	dama		1	Sofie Konradsen	31/10/2022	14/11/2022	Sofie Konradsen	Sofie Konradsen	Cuddeback	G-5017	0	Natural History Museum of Denmark - University of Copenhagen
87008	LURE	L05	55964186	12275093	SalmonOil	Animal	07/11/2022	08.36.06	I_00024c.JPG	MAMMALIA	CETARTIODACTYLA	CERVIDAE	Dama	dama		1	Sofie Konradsen	31/10/2022	14/11/2022	Sofie Konradsen	Sofie Konradsen	Cuddeback	G-5017	0	Natural History Museum of Denmark - University of Copenhagen
87009	LURE	L05	55964186	12275093	SalmonOil	Animal	07/11/2022	08.36.32	I_00025a.JPG	MAMMALIA	CETARTIODACTYLA	CERVIDAE	Dama	dama		1	Sofie Konradsen	31/10/2022	14/11/2022	Sofie Konradsen	Sofie Konradsen	Cuddeback	G-5017	1	Natural History Museum of Denmark - University of Copenhagen
87010	LURE	L05	55964186	12275093	SalmonOil	Animal	07/11/2022	08.36.32	I_00025b.JPG	MAMMALIA	CETARTIODACTYLA	CERVIDAE	Dama	dama		1	Sofie Konradsen	31/10/2022	14/11/2022	Sofie Konradsen	Sofie Konradsen	Cuddeback	G-5017	1	Natural History Museum of Denmark - University of Copenhagen
87011	LURE	L05	55964186	12275093	SalmonOil	Animal	07/11/2022	08.36.32	I_00025c.JPG	MAMMALIA	CETARTIODACTYLA	CERVIDAE	Dama	dama		1	Sofie Konradsen	31/10/2022	14/11/2022	Sofie Konradsen	Sofie Konradsen	Cuddeback	G-5017	1	Natural History Museum of Denmark - University of Copenhagen
87012	LURE	L05	55964186	12275093	SalmonOil	Animal	07/11/2022	08.36.55	I_00026a.JPG	MAMMALIA	CETARTIODACTYLA	CERVIDAE	Dama	dama		1	Sofie Konradsen	31/10/2022	14/11/2022	Sofie Konradsen	Sofie Konradsen	Cuddeback	G-5017	0	Natural History Museum of Denmark - University of Copenhagen
87013	LURE	L05	55964186	12275093	SalmonOil	Animal	07/11/2022	08.36.55	I_00026b.JPG	MAMMALIA	CETARTIODACTYLA	CERVIDAE	Dama	dama		1	Sofie Konradsen	31/10/2022	14/11/2022	Sofie Konradsen	Sofie Konradsen	Cuddeback	G-5017	0	Natural History Museum of Denmark - University of Copenhagen
87014	LURE	L05	55964186	12275093	SalmonOil	Animal	07/11/2022	08.36.55	I_00026c.JPG	MAMMALIA	CETARTIODACTYLA	CERVIDAE	Dama	dama		1	Sofie Konradsen	31/10/2022	14/11/2022	Sofie Konradsen	Sofie Konradsen	Cuddeback	G-5017	0	Natural History Museum of Denmark - University of Copenhagen
87015	LURE	L05	55964186	12275093	SalmonOil	Animal	08/11/2022	08.45.09	I_00027a.JPG	MAMMALIA	CETARTIODACTYLA	CERVIDAE	Dama	dama		1	Sofie Konradsen	31/10/2022	14/11/2022	Sofie Konradsen	Sofie Konradsen	Cuddeback	G-5017	1	Natural History Museum of Denmark - University of Copenhagen
87016	LURE	L05	55964186	12275093	SalmonOil	Animal	08/11/2022	08.45.09	I_00027b.JPG	MAMMALIA	CETARTIODACTYLA	CERVIDAE	Dama	dama		1	Sofie Konradsen	31/10/2022	14/11/2022	Sofie Konradsen	Sofie Konradsen	Cuddeback	G-5017	1	Natural History Museum of Denmark - University of Copenhagen
87017	LURE	L05	55964186	12275093	SalmonOil	Animal	08/11/2022	08.45.09	I_00027c.JPG	MAMMALIA	CETARTIODACTYLA	CERVIDAE	Dama	dama		1	Sofie Konradsen	31/10/2022	14/11/2022	Sofie Konradsen	Sofie Konradsen	Cuddeback	G-5017	1	Natural History Museum of Denmark - University of Copenhagen
87018	LURE	L05	55964186	12275093	SalmonOil	Animal	08/11/2022	08.45.49	I_00028a.JPG	MAMMALIA	CETARTIODACTYLA	CERVIDAE	Dama	dama		1	Sofie Konradsen	31/10/2022	14/11/2022	Sofie Konradsen	Sofie Konradsen	Cuddeback	G-5017	1	Natural History Museum of Denmark - University of Copenhagen
87019	LURE	L05	55964186	12275093	SalmonOil	Animal	08/11/2022	08.45.49	I_00028b.JPG	MAMMALIA	CETARTIODACTYLA	CERVIDAE	Dama	dama		1	Sofie Konradsen	31/10/2022	14/11/2022	Sofie Konradsen	Sofie Konradsen	Cuddeback	G-5017	1	Natural History Museum of Denmark - University of Copenhagen
87020	LURE	L05	55964186	12275093	SalmonOil	Animal	08/11/2022	08.45.49	I_00028c.JPG	MAMMALIA	CETARTIODACTYLA	CERVIDAE	Dama	dama		1	Sofie Konradsen	31/10/2022	14/11/2022	Sofie Konradsen	Sofie Konradsen	Cuddeback	G-5017	1	Natural History Museum of Denmark - University of Copenhagen
87021	LURE	L05	55964186	12275093	SalmonOil	Animal	08/11/2022	08.46.14	I_00029a.JPG	MAMMALIA	CETARTIODACTYLA	CERVIDAE	Dama	dama		1	Sofie Konradsen	31/10/2022	14/11/2022	Sofie Konradsen	Sofie Konradsen	Cuddeback	G-5017	1	Natural History Museum of Denmark - University of Copenhagen
87022	LURE	L05	55964186	12275093	SalmonOil	Animal	08/11/2022	08.46.14	I_00029b.JPG	MAMMALIA	CETARTIODACTYLA	CERVIDAE	Dama	dama		1	Sofie Konradsen	31/10/2022	14/11/2022	Sofie Konradsen	Sofie Konradsen	Cuddeback	G-5017	1	Natural History Museum of Denmark - University of Copenhagen
87023	LURE	L05	55964186	12275093	SalmonOil	Animal	08/11/2022	08.46.14	I_00029c.JPG	MAMMALIA	CETARTIODACTYLA	CERVIDAE	Dama	dama		1	Sofie Konradsen	31/10/2022	14/11/2022	Sofie Konradsen	Sofie Konradsen	Cuddeback	G-5017	1	Natural History Museum of Denmark - University of Copenhagen
87024	LURE	L05	55964186	12275093	SalmonOil	Animal	08/11/2022	08.46.37	I_00030a.JPG	MAMMALIA	CETARTIODACTYLA	CERVIDAE	Dama	dama		1	Sofie Konradsen	31/10/2022	14/11/2022	Sofie Konradsen	Sofie Konradsen	Cuddeback	G-5017	1	Natural History Museum of Denmark - University of Copenhagen
87025	LURE	L05	55964186	12275093	SalmonOil	Animal	08/11/2022	08.46.37	I_00030b.JPG	MAMMALIA	CETARTIODACTYLA	CERVIDAE	Dama	dama		1	Sofie Konradsen	31/10/2022	14/11/2022	Sofie Konradsen	Sofie Konradsen	Cuddeback	G-5017	1	Natural History Museum of Denmark - University of Copenhagen
87026	LURE	L05	55964186	12275093	SalmonOil	Animal	08/11/2022	08.46.37	I_00030c.JPG	MAMMALIA	CETARTIODACTYLA	CERVIDAE	Dama	dama		1	Sofie Konradsen	31/10/2022	14/11/2022	Sofie Konradsen	Sofie Konradsen	Cuddeback	G-5017	1	Natural History Museum of Denmark - University of Copenhagen
87027	LURE	L05	55964186	12275093	SalmonOil	Animal	08/11/2022	08.47.00	I_00031a.JPG	MAMMALIA	CETARTIODACTYLA	CERVIDAE	Dama	dama		1	Sofie Konradsen	31/10/2022	14/11/2022	Sofie Konradsen	Sofie Konradsen	Cuddeback	G-5017	1	Natural History Museum of Denmark - University of Copenhagen
87028	LURE	L05	55964186	12275093	SalmonOil	Animal	08/11/2022	08.47.00	I_00031b.JPG	MAMMALIA	CETARTIODACTYLA	CERVIDAE	Dama	dama		1	Sofie Konradsen	31/10/2022	14/11/2022	Sofie Konradsen	Sofie Konradsen	Cuddeback	G-5017	1	Natural History Museum of Denmark - University of Copenhagen
87029	LURE	L05	55964186	12275093	SalmonOil	Animal	08/11/2022	08.47.00	I_00031c.JPG	MAMMALIA	CETARTIODACTYLA	CERVIDAE	Dama	dama		1	Sofie Konradsen	31/10/2022	14/11/2022	Sofie Konradsen	Sofie Konradsen	Cuddeback	G-5017	1	Natural History Museum of Denmark - University of Copenhagen
87030	LURE	L05	55964186	12275093	SalmonOil	Animal	08/11/2022	08.47.24	I_00032a.JPG	MAMMALIA	CETARTIODACTYLA	CERVIDAE	Dama	dama		1	Sofie Konradsen	31/10/2022	14/11/2022	Sofie Konradsen	Sofie Konradsen	Cuddeback	G-5017	1	Natural History Museum of Denmark - University of Copenhagen
87031	LURE	L05	55964186	12275093	SalmonOil	Animal	08/11/2022	08.47.24	I_00032b.JPG	MAMMALIA	CETARTIODACTYLA	CERVIDAE	Dama	dama		1	Sofie Konradsen	31/10/2022	14/11/2022	Sofie Konradsen	Sofie Konradsen	Cuddeback	G-5017	1	Natural History Museum of Denmark - University of Copenhagen
87032	LURE	L05	55964186	12275093	SalmonOil	Animal	08/11/2022	08.47.24	I_00032c.JPG	MAMMALIA	CETARTIODACTYLA	CERVIDAE	Dama	dama		1	Sofie Konradsen	31/10/2022	14/11/2022	Sofie Konradsen	Sofie Konradsen	Cuddeback	G-5017	1	Natural History Museum of Denmark - University of Copenhagen
87033	LURE	L05	55964186	12275093	SalmonOil	Animal	08/11/2022	08.47.57	I_00033a.JPG	MAMMALIA	CETARTIODACTYLA	CERVIDAE	Dama	dama		1	Sofie Konradsen	31/10/2022	14/11/2022	Sofie Konradsen	Sofie Konradsen	Cuddeback	G-5017	1	Natural History Museum of Denmark - University of Copenhagen
87034	LURE	L05	55964186	12275093	SalmonOil	Animal	08/11/2022	08.47.57	I_00033b.JPG	MAMMALIA	CETARTIODACTYLA	CERVIDAE	Dama	dama		1	Sofie Konradsen	31/10/2022	14/11/2022	Sofie Konradsen	Sofie Konradsen	Cuddeback	G-5017	1	Natural History Museum of Denmark - University of Copenhagen
87035	LURE	L05	55964186	12275093	SalmonOil	Animal	08/11/2022	08.47.57	I_00033c.JPG	MAMMALIA	CETARTIODACTYLA	CERVIDAE	Dama	dama		1	Sofie Konradsen	31/10/2022	14/11/2022	Sofie Konradsen	Sofie Konradsen	Cuddeback	G-5017	1	Natural History Museum of Denmark - University of Copenhagen
87036	LURE	L05	55964186	12275093	SalmonOil	Animal	08/11/2022	08.48.28	I_00034a.JPG	MAMMALIA	CETARTIODACTYLA	CERVIDAE	Dama	dama		1	Sofie Konradsen	31/10/2022	14/11/2022	Sofie Konradsen	Sofie Konradsen	Cuddeback	G-5017	1	Natural History Museum of Denmark - University of Copenhagen
87037	LURE	L05	55964186	12275093	SalmonOil	Animal	08/11/2022	08.48.28	I_00034b.JPG	MAMMALIA	CETARTIODACTYLA	CERVIDAE	Dama	dama		1	Sofie Konradsen	31/10/2022	14/11/2022	Sofie Konradsen	Sofie Konradsen	Cuddeback	G-5017	1	Natural History Museum of Denmark - University of Copenhagen
87038	LURE	L05	55964186	12275093	SalmonOil	Animal	08/11/2022	08.48.28	I_00034c.JPG	MAMMALIA	CETARTIODACTYLA	CERVIDAE	Dama	dama		1	Sofie Konradsen	31/10/2022	14/11/2022	Sofie Konradsen	Sofie Konradsen	Cuddeback	G-5017	1	Natural History Museum of Denmark - University of Copenhagen
87039	LURE	L05	55964186	12275093	SalmonOil	Animal	08/11/2022	08.49.03	I_00035a.JPG	MAMMALIA	CETARTIODACTYLA	CERVIDAE	Dama	dama		1	Sofie Konradsen	31/10/2022	14/11/2022	Sofie Konradsen	Sofie Konradsen	Cuddeback	G-5017	1	Natural History Museum of Denmark - University of Copenhagen
87040	LURE	L05	55964186	12275093	SalmonOil	Animal	08/11/2022	08.49.03	I_00035b.JPG	MAMMALIA	CETARTIODACTYLA	CERVIDAE	Dama	dama		1	Sofie Konradsen	31/10/2022	14/11/2022	Sofie Konradsen	Sofie Konradsen	Cuddeback	G-5017	1	Natural History Museum of Denmark - University of Copenhagen
87041	LURE	L05	55964186	12275093	SalmonOil	Animal	08/11/2022	08.49.03	I_00035c.JPG	MAMMALIA	CETARTIODACTYLA	CERVIDAE	Dama	dama		1	Sofie Konradsen	31/10/2022	14/11/2022	Sofie Konradsen	Sofie Konradsen	Cuddeback	G-5017	1	Natural History Museum of Denmark - University of Copenhagen
87042	LURE	L05	55964186	12275093	SalmonOil	Animal	08/11/2022	08.49.26	I_00036a.JPG	MAMMALIA	CETARTIODACTYLA	CERVIDAE	Dama	dama		1	Sofie Konradsen	31/10/2022	14/11/2022	Sofie Konradsen	Sofie Konradsen	Cuddeback	G-5017	1	Natural History Museum of Denmark - University of Copenhagen
87043	LURE	L05	55964186	12275093	SalmonOil	Animal	08/11/2022	08.49.26	I_00036b.JPG	MAMMALIA	CETARTIODACTYLA	CERVIDAE	Dama	dama		1	Sofie Konradsen	31/10/2022	14/11/2022	Sofie Konradsen	Sofie Konradsen	Cuddeback	G-5017	1	Natural History Museum of Denmark - University of Copenhagen
87044	LURE	L05	55964186	12275093	SalmonOil	Animal	08/11/2022	08.49.26	I_00036c.JPG	MAMMALIA	CETARTIODACTYLA	CERVIDAE	Dama	dama		1	Sofie Konradsen	31/10/2022	14/11/2022	Sofie Konradsen	Sofie Konradsen	Cuddeback	G-5017	1	Natural History Museum of Denmark - University of Copenhagen
87045	LURE	L05	55964186	12275093	SalmonOil	Animal	08/11/2022	08.49.49	I_00037a.JPG	MAMMALIA	CETARTIODACTYLA	CERVIDAE	Dama	dama		1	Sofie Konradsen	31/10/2022	14/11/2022	Sofie Konradsen	Sofie Konradsen	Cuddeback	G-5017	1	Natural History Museum of Denmark - University of Copenhagen
87046	LURE	L05	55964186	12275093	SalmonOil	Animal	08/11/2022	08.49.49	I_00037b.JPG	MAMMALIA	CETARTIODACTYLA	CERVIDAE	Dama	dama		1	Sofie Konradsen	31/10/2022	14/11/2022	Sofie Konradsen	Sofie Konradsen	Cuddeback	G-5017	1	Natural History Museum of Denmark - University of Copenhagen
87047	LURE	L05	55964186	12275093	SalmonOil	Animal	08/11/2022	08.49.49	I_00037c.JPG	MAMMALIA	CETARTIODACTYLA	CERVIDAE	Dama	dama		1	Sofie Konradsen	31/10/2022	14/11/2022	Sofie Konradsen	Sofie Konradsen	Cuddeback	G-5017	1	Natural History Museum of Denmark - University of Copenhagen
87048	LURE	L05	55964186	12275093	SalmonOil	Animal	08/11/2022	08.50.18	I_00038a.JPG	MAMMALIA	CETARTIODACTYLA	CERVIDAE	Dama	dama		1	Sofie Konradsen	31/10/2022	14/11/2022	Sofie Konradsen	Sofie Konradsen	Cuddeback	G-5017	1	Natural History Museum of Denmark - University of Copenhagen
87049	LURE	L05	55964186	12275093	SalmonOil	Animal	08/11/2022	08.50.18	I_00038b.JPG	MAMMALIA	CETARTIODACTYLA	CERVIDAE	Dama	dama		1	Sofie Konradsen	31/10/2022	14/11/2022	Sofie Konradsen	Sofie Konradsen	Cuddeback	G-5017	1	Natural History Museum of Denmark - University of Copenhagen
87050	LURE	L05	55964186	12275093	SalmonOil	Animal	08/11/2022	08.50.18	I_00038c.JPG	MAMMALIA	CETARTIODACTYLA	CERVIDAE	Dama	dama		1	Sofie Konradsen	31/10/2022	14/11/2022	Sofie Konradsen	Sofie Konradsen	Cuddeback	G-5017	1	Natural History Museum of Denmark - University of Copenhagen
87051	LURE	L05	55964186	12275093	SalmonOil	Animal	08/11/2022	08.50.50	I_00039a.JPG	MAMMALIA	CETARTIODACTYLA	CERVIDAE	Dama	dama		1	Sofie Konradsen	31/10/2022	14/11/2022	Sofie Konradsen	Sofie Konradsen	Cuddeback	G-5017	1	Natural History Museum of Denmark - University of Copenhagen
87052	LURE	L05	55964186	12275093	SalmonOil	Animal	08/11/2022	08.50.50	I_00039b.JPG	MAMMALIA	CETARTIODACTYLA	CERVIDAE	Dama	dama		1	Sofie Konradsen	31/10/2022	14/11/2022	Sofie Konradsen	Sofie Konradsen	Cuddeback	G-5017	1	Natural History Museum of Denmark - University of Copenhagen
87053	LURE	L05	55964186	12275093	SalmonOil	Animal	08/11/2022	08.50.50	I_00039c.JPG	MAMMALIA	CETARTIODACTYLA	CERVIDAE	Dama	dama		1	Sofie Konradsen	31/10/2022	14/11/2022	Sofie Konradsen	Sofie Konradsen	Cuddeback	G-5017	1	Natural History Museum of Denmark - University of Copenhagen
87054	LURE	L05	55964186	12275093	SalmonOil	Animal	08/11/2022	09.04.39	I_00040a.JPG	MAMMALIA	CETARTIODACTYLA	CERVIDAE	Dama	dama		1	Sofie Konradsen	31/10/2022	14/11/2022	Sofie Konradsen	Sofie Konradsen	Cuddeback	G-5017	1	Natural History Museum of Denmark - University of Copenhagen
87055	LURE	L05	55964186	12275093	SalmonOil	Animal	08/11/2022	09.04.39	I_00040b.JPG	MAMMALIA	CETARTIODACTYLA	CERVIDAE	Dama	dama		1	Sofie Konradsen	31/10/2022	14/11/2022	Sofie Konradsen	Sofie Konradsen	Cuddeback	G-5017	1	Natural History Museum of Denmark - University of Copenhagen
87056	LURE	L05	55964186	12275093	SalmonOil	Animal	08/11/2022	09.04.39	I_00040c.JPG	MAMMALIA	CETARTIODACTYLA	CERVIDAE	Dama	dama		1	Sofie Konradsen	31/10/2022	14/11/2022	Sofie Konradsen	Sofie Konradsen	Cuddeback	G-5017	1	Natural History Museum of Denmark - University of Copenhagen
87057	LURE	L05	55964186	12275093	SalmonOil	Animal	08/11/2022	09.05.08	I_00041a.JPG	MAMMALIA	CETARTIODACTYLA	CERVIDAE	Dama	dama		1	Sofie Konradsen	31/10/2022	14/11/2022	Sofie Konradsen	Sofie Konradsen	Cuddeback	G-5017	0	Natural History Museum of Denmark - University of Copenhagen
87058	LURE	L05	55964186	12275093	SalmonOil	Animal	08/11/2022	09.05.08	I_00041b.JPG	MAMMALIA	CETARTIODACTYLA	CERVIDAE	Dama	dama		1	Sofie Konradsen	31/10/2022	14/11/2022	Sofie Konradsen	Sofie Konradsen	Cuddeback	G-5017	0	Natural History Museum of Denmark - University of Copenhagen
87059	LURE	L05	55964186	12275093	SalmonOil	Animal	08/11/2022	09.05.08	I_00041c.JPG	MAMMALIA	CETARTIODACTYLA	CERVIDAE	Dama	dama		1	Sofie Konradsen	31/10/2022	14/11/2022	Sofie Konradsen	Sofie Konradsen	Cuddeback	G-5017	0	Natural History Museum of Denmark - University of Copenhagen
87060	LURE	L05	55964186	12275093	SalmonOil	Animal	08/11/2022	09.06.18	I_00042a.JPG	MAMMALIA	CETARTIODACTYLA	CERVIDAE	Dama	dama		1	Sofie Konradsen	31/10/2022	14/11/2022	Sofie Konradsen	Sofie Konradsen	Cuddeback	G-5017	1	Natural History Museum of Denmark - University of Copenhagen
87061	LURE	L05	55964186	12275093	SalmonOil	Animal	08/11/2022	09.06.18	I_00042b.JPG	MAMMALIA	CETARTIODACTYLA	CERVIDAE	Dama	dama		1	Sofie Konradsen	31/10/2022	14/11/2022	Sofie Konradsen	Sofie Konradsen	Cuddeback	G-5017	1	Natural History Museum of Denmark - University of Copenhagen
87062	LURE	L05	55964186	12275093	SalmonOil	Animal	08/11/2022	09.06.18	I_00042c.JPG	MAMMALIA	CETARTIODACTYLA	CERVIDAE	Dama	dama		1	Sofie Konradsen	31/10/2022	14/11/2022	Sofie Konradsen	Sofie Konradsen	Cuddeback	G-5017	1	Natural History Museum of Denmark - University of Copenhagen
87063	LURE	L05	55964186	12275093	SalmonOil	Blank	08/11/2022	09.15.58	I_00043a.JPG									31/10/2022	14/11/2022	Sofie Konradsen	Sofie Konradsen	Cuddeback	G-5017	0	Natural History Museum of Denmark - University of Copenhagen
87064	LURE	L05	55964186	12275093	SalmonOil	Blank	08/11/2022	09.15.58	I_00043b.JPG									31/10/2022	14/11/2022	Sofie Konradsen	Sofie Konradsen	Cuddeback	G-5017	0	Natural History Museum of Denmark - University of Copenhagen
87065	LURE	L05	55964186	12275093	SalmonOil	Blank	08/11/2022	09.15.58	I_00043c.JPG									31/10/2022	14/11/2022	Sofie Konradsen	Sofie Konradsen	Cuddeback	G-5017	0	Natural History Museum of Denmark - University of Copenhagen
87066	LURE	L05	55964186	12275093	SalmonOil	Blank	08/11/2022	09.21.52	I_00044a.JPG									31/10/2022	14/11/2022	Sofie Konradsen	Sofie Konradsen	Cuddeback	G-5017	0	Natural History Museum of Denmark - University of Copenhagen
87067	LURE	L05	55964186	12275093	SalmonOil	Blank	08/11/2022	09.21.52	I_00044b.JPG									31/10/2022	14/11/2022	Sofie Konradsen	Sofie Konradsen	Cuddeback	G-5017	0	Natural History Museum of Denmark - University of Copenhagen
87068	LURE	L05	55964186	12275093	SalmonOil	Blank	08/11/2022	09.21.52	I_00044c.JPG									31/10/2022	14/11/2022	Sofie Konradsen	Sofie Konradsen	Cuddeback	G-5017	0	Natural History Museum of Denmark - University of Copenhagen
87069	LURE	L05	55964186	12275093	SalmonOil	Animal	08/11/2022	17.46.20	I_00045a.JPG	MAMMALIA	CETARTIODACTYLA	CERVIDAE	Dama	dama		1	Sofie Konradsen	31/10/2022	14/11/2022	Sofie Konradsen	Sofie Konradsen	Cuddeback	G-5017	1	Natural History Museum of Denmark - University of Copenhagen
87070	LURE	L05	55964186	12275093	SalmonOil	Animal	08/11/2022	17.46.20	I_00045b.JPG	MAMMALIA	CETARTIODACTYLA	CERVIDAE	Dama	dama		1	Sofie Konradsen	31/10/2022	14/11/2022	Sofie Konradsen	Sofie Konradsen	Cuddeback	G-5017	1	Natural History Museum of Denmark - University of Copenhagen
87071	LURE	L05	55964186	12275093	SalmonOil	Animal	08/11/2022	17.46.20	I_00045c.JPG	MAMMALIA	CETARTIODACTYLA	CERVIDAE	Dama	dama		1	Sofie Konradsen	31/10/2022	14/11/2022	Sofie Konradsen	Sofie Konradsen	Cuddeback	G-5017	1	Natural History Museum of Denmark - University of Copenhagen
87072	LURE	L05	55964186	12275093	SalmonOil	Setup/Pickup	14/11/2022	10.54.27	I_00046a.JPG									31/10/2022	14/11/2022	Sofie Konradsen	Sofie Konradsen	Cuddeback	G-5017	0	Natural History Museum of Denmark - University of Copenhagen
87073	LURE	L05	55964186	12275093	SalmonOil	Setup/Pickup	14/11/2022	10.54.27	I_00046b.JPG									31/10/2022	14/11/2022	Sofie Konradsen	Sofie Konradsen	Cuddeback	G-5017	0	Natural History Museum of Denmark - University of Copenhagen
87074	LURE	L05	55964186	12275093	SalmonOil	Setup/Pickup	14/11/2022	10.54.27	I_00046c.JPG									31/10/2022	14/11/2022	Sofie Konradsen	Sofie Konradsen	Cuddeback	G-5017	0	Natural History Museum of Denmark - University of Copenhagen
87075	LURE	L06	55960154	12273220	SalmonOil	Setup/Pickup	17/10/2022	10.35.26	I_00001a.JPG									17/10/2022	31/10/2022	Sofie Konradsen	Sofie Konradsen	Cuddeback	G-5017	0	Natural History Museum of Denmark - University of Copenhagen
87076	LURE	L06	55960154	12273220	SalmonOil	Setup/Pickup	17/10/2022	10.35.26	I_00001b.JPG									17/10/2022	31/10/2022	Sofie Konradsen	Sofie Konradsen	Cuddeback	G-5017	0	Natural History Museum of Denmark - University of Copenhagen
87077	LURE	L06	55960154	12273220	SalmonOil	Setup/Pickup	17/10/2022	10.35.26	I_00001c.JPG									17/10/2022	31/10/2022	Sofie Konradsen	Sofie Konradsen	Cuddeback	G-5017	0	Natural History Museum of Denmark - University of Copenhagen
87078	LURE	L06	55960154	12273220	SalmonOil	Setup/Pickup	17/10/2022	10.35.52	I_00002a.JPG									17/10/2022	31/10/2022	Sofie Konradsen	Sofie Konradsen	Cuddeback	G-5017	1	Natural History Museum of Denmark - University of Copenhagen
87079	LURE	L06	55960154	12273220	SalmonOil	Setup/Pickup	17/10/2022	10.35.52	I_00002b.JPG									17/10/2022	31/10/2022	Sofie Konradsen	Sofie Konradsen	Cuddeback	G-5017	1	Natural History Museum of Denmark - University of Copenhagen
87080	LURE	L06	55960154	12273220	SalmonOil	Setup/Pickup	17/10/2022	10.35.52	I_00002c.JPG									17/10/2022	31/10/2022	Sofie Konradsen	Sofie Konradsen	Cuddeback	G-5017	1	Natural History Museum of Denmark - University of Copenhagen
87081	LURE	L06	55960154	12273220	SalmonOil	Setup/Pickup	17/10/2022	10.36.18	I_00003a.JPG									17/10/2022	31/10/2022	Sofie Konradsen	Sofie Konradsen	Cuddeback	G-5017	0	Natural History Museum of Denmark - University of Copenhagen
87082	LURE	L06	55960154	12273220	SalmonOil	Setup/Pickup	17/10/2022	10.36.18	I_00003b.JPG									17/10/2022	31/10/2022	Sofie Konradsen	Sofie Konradsen	Cuddeback	G-5017	0	Natural History Museum of Denmark - University of Copenhagen
87083	LURE	L06	55960154	12273220	SalmonOil	Setup/Pickup	17/10/2022	10.36.18	I_00003c.JPG									17/10/2022	31/10/2022	Sofie Konradsen	Sofie Konradsen	Cuddeback	G-5017	0	Natural History Museum of Denmark - University of Copenhagen
87084	LURE	L06	55960154	12273220	SalmonOil	Setup/Pickup	17/10/2022	10.36.45	I_00004a.JPG									17/10/2022	31/10/2022	Sofie Konradsen	Sofie Konradsen	Cuddeback	G-5017	0	Natural History Museum of Denmark - University of Copenhagen
87085	LURE	L06	55960154	12273220	SalmonOil	Setup/Pickup	17/10/2022	10.36.45	I_00004b.JPG									17/10/2022	31/10/2022	Sofie Konradsen	Sofie Konradsen	Cuddeback	G-5017	0	Natural History Museum of Denmark - University of Copenhagen
87086	LURE	L06	55960154	12273220	SalmonOil	Setup/Pickup	17/10/2022	10.36.45	I_00004c.JPG									17/10/2022	31/10/2022	Sofie Konradsen	Sofie Konradsen	Cuddeback	G-5017	0	Natural History Museum of Denmark - University of Copenhagen
87087	LURE	L06	55960154	12273220	SalmonOil	Setup/Pickup	17/10/2022	10.37.11	I_00005a.JPG									17/10/2022	31/10/2022	Sofie Konradsen	Sofie Konradsen	Cuddeback	G-5017	0	Natural History Museum of Denmark - University of Copenhagen
87088	LURE	L06	55960154	12273220	SalmonOil	Setup/Pickup	17/10/2022	10.37.11	I_00005b.JPG									17/10/2022	31/10/2022	Sofie Konradsen	Sofie Konradsen	Cuddeback	G-5017	0	Natural History Museum of Denmark - University of Copenhagen
87089	LURE	L06	55960154	12273220	SalmonOil	Setup/Pickup	17/10/2022	10.37.11	I_00005c.JPG									17/10/2022	31/10/2022	Sofie Konradsen	Sofie Konradsen	Cuddeback	G-5017	0	Natural History Museum of Denmark - University of Copenhagen
87090	LURE	L06	55960154	12273220	SalmonOil	Setup/Pickup	31/10/2022	11.26.15	I_00006a.JPG									17/10/2022	31/10/2022	Sofie Konradsen	Sofie Konradsen	Cuddeback	G-5017	0	Natural History Museum of Denmark - University of Copenhagen
87091	LURE	L06	55960154	12273220	SalmonOil	Setup/Pickup	31/10/2022	11.26.15	I_00006b.JPG									17/10/2022	31/10/2022	Sofie Konradsen	Sofie Konradsen	Cuddeback	G-5017	0	Natural History Museum of Denmark - University of Copenhagen
87092	LURE	L06	55960154	12273220	SalmonOil	Setup/Pickup	31/10/2022	11.26.15	I_00006c.JPG									17/10/2022	31/10/2022	Sofie Konradsen	Sofie Konradsen	Cuddeback	G-5017	0	Natural History Museum of Denmark - University of Copenhagen
87093	LURE	L06	55960154	12273220	SalmonOil	Setup/Pickup	31/10/2022	11.26.41	I_00007a.JPG									17/10/2022	31/10/2022	Sofie Konradsen	Sofie Konradsen	Cuddeback	G-5017	0	Natural History Museum of Denmark - University of Copenhagen
87094	LURE	L06	55960154	12273220	SalmonOil	Setup/Pickup	31/10/2022	11.26.41	I_00007b.JPG									17/10/2022	31/10/2022	Sofie Konradsen	Sofie Konradsen	Cuddeback	G-5017	0	Natural History Museum of Denmark - University of Copenhagen
87095	LURE	L06	55960154	12273220	SalmonOil	Setup/Pickup	31/10/2022	11.26.41	I_00007c.JPG									17/10/2022	31/10/2022	Sofie Konradsen	Sofie Konradsen	Cuddeback	G-5017	0	Natural History Museum of Denmark - University of Copenhagen
87096	LURE	L07	55955713	12270560	SalmonOil	Setup/Pickup	03/10/2022	13.03.57	I_00001a.JPG									03/10/2022	17/10/2022	Sofie Konradsen	Sofie Konradsen	Cuddeback	G-5017	0	Natural History Museum of Denmark - University of Copenhagen
87097	LURE	L07	55955713	12270560	SalmonOil	Setup/Pickup	03/10/2022	13.03.57	I_00001b.JPG									03/10/2022	17/10/2022	Sofie Konradsen	Sofie Konradsen	Cuddeback	G-5017	0	Natural History Museum of Denmark - University of Copenhagen
87098	LURE	L07	55955713	12270560	SalmonOil	Setup/Pickup	03/10/2022	13.03.57	I_00001c.JPG									03/10/2022	17/10/2022	Sofie Konradsen	Sofie Konradsen	Cuddeback	G-5017	0	Natural History Museum of Denmark - University of Copenhagen
87099	LURE	L07	55955713	12270560	SalmonOil	Setup/Pickup	03/10/2022	13.04.47	I_00002a.JPG									03/10/2022	17/10/2022	Sofie Konradsen	Sofie Konradsen	Cuddeback	G-5017	0	Natural History Museum of Denmark - University of Copenhagen
87100	LURE	L07	55955713	12270560	SalmonOil	Setup/Pickup	03/10/2022	13.04.47	I_00002b.JPG									03/10/2022	17/10/2022	Sofie Konradsen	Sofie Konradsen	Cuddeback	G-5017	0	Natural History Museum of Denmark - University of Copenhagen
87101	LURE	L07	55955713	12270560	SalmonOil	Setup/Pickup	03/10/2022	13.04.47	I_00002c.JPG									03/10/2022	17/10/2022	Sofie Konradsen	Sofie Konradsen	Cuddeback	G-5017	0	Natural History Museum of Denmark - University of Copenhagen
87102	LURE	L07	55955713	12270560	SalmonOil	Animal	04/10/2022	21.19.15	I_00003a.JPG	MAMMALIA	CETARTIODACTYLA	CERVIDAE	Dama	dama		1	Sofie Konradsen	03/10/2022	17/10/2022	Sofie Konradsen	Sofie Konradsen	Cuddeback	G-5017	1	Natural History Museum of Denmark - University of Copenhagen
87103	LURE	L07	55955713	12270560	SalmonOil	Animal	04/10/2022	21.19.15	I_00003b.JPG	MAMMALIA	CETARTIODACTYLA	CERVIDAE	Dama	dama		1	Sofie Konradsen	03/10/2022	17/10/2022	Sofie Konradsen	Sofie Konradsen	Cuddeback	G-5017	1	Natural History Museum of Denmark - University of Copenhagen
87104	LURE	L07	55955713	12270560	SalmonOil	Animal	04/10/2022	21.19.15	I_00003c.JPG	MAMMALIA	CETARTIODACTYLA	CERVIDAE	Dama	dama		1	Sofie Konradsen	03/10/2022	17/10/2022	Sofie Konradsen	Sofie Konradsen	Cuddeback	G-5017	1	Natural History Museum of Denmark - University of Copenhagen
87105	LURE	L07	55955713	12270560	SalmonOil	Animal	04/10/2022	21.19.50	I_00004a.JPG	MAMMALIA	CETARTIODACTYLA	CERVIDAE	Dama	dama		1	Sofie Konradsen	03/10/2022	17/10/2022	Sofie Konradsen	Sofie Konradsen	Cuddeback	G-5017	1	Natural History Museum of Denmark - University of Copenhagen
87106	LURE	L07	55955713	12270560	SalmonOil	Animal	04/10/2022	21.19.50	I_00004b.JPG	MAMMALIA	CETARTIODACTYLA	CERVIDAE	Dama	dama		1	Sofie Konradsen	03/10/2022	17/10/2022	Sofie Konradsen	Sofie Konradsen	Cuddeback	G-5017	1	Natural History Museum of Denmark - University of Copenhagen
87107	LURE	L07	55955713	12270560	SalmonOil	Animal	04/10/2022	21.19.50	I_00004c.JPG	MAMMALIA	CETARTIODACTYLA	CERVIDAE	Dama	dama		1	Sofie Konradsen	03/10/2022	17/10/2022	Sofie Konradsen	Sofie Konradsen	Cuddeback	G-5017	1	Natural History Museum of Denmark - University of Copenhagen
87108	LURE	L07	55955713	12270560	SalmonOil	Animal	04/10/2022	21.20.14	I_00005a.JPG	MAMMALIA	CETARTIODACTYLA	CERVIDAE	Dama	dama		1	Sofie Konradsen	03/10/2022	17/10/2022	Sofie Konradsen	Sofie Konradsen	Cuddeback	G-5017	1	Natural History Museum of Denmark - University of Copenhagen
87109	LURE	L07	55955713	12270560	SalmonOil	Animal	04/10/2022	21.20.14	I_00005b.JPG	MAMMALIA	CETARTIODACTYLA	CERVIDAE	Dama	dama		1	Sofie Konradsen	03/10/2022	17/10/2022	Sofie Konradsen	Sofie Konradsen	Cuddeback	G-5017	1	Natural History Museum of Denmark - University of Copenhagen
87110	LURE	L07	55955713	12270560	SalmonOil	Animal	04/10/2022	21.20.14	I_00005c.JPG	MAMMALIA	CETARTIODACTYLA	CERVIDAE	Dama	dama		1	Sofie Konradsen	03/10/2022	17/10/2022	Sofie Konradsen	Sofie Konradsen	Cuddeback	G-5017	1	Natural History Museum of Denmark - University of Copenhagen
87111	LURE	L07	55955713	12270560	SalmonOil	Animal	04/10/2022	21.20.38	I_00006a.JPG	MAMMALIA	CETARTIODACTYLA	CERVIDAE	Dama	dama		1	Sofie Konradsen	03/10/2022	17/10/2022	Sofie Konradsen	Sofie Konradsen	Cuddeback	G-5017	1	Natural History Museum of Denmark - University of Copenhagen
87112	LURE	L07	55955713	12270560	SalmonOil	Animal	04/10/2022	21.20.38	I_00006b.JPG	MAMMALIA	CETARTIODACTYLA	CERVIDAE	Dama	dama		1	Sofie Konradsen	03/10/2022	17/10/2022	Sofie Konradsen	Sofie Konradsen	Cuddeback	G-5017	1	Natural History Museum of Denmark - University of Copenhagen
87113	LURE	L07	55955713	12270560	SalmonOil	Animal	04/10/2022	21.20.38	I_00006c.JPG	MAMMALIA	CETARTIODACTYLA	CERVIDAE	Dama	dama		1	Sofie Konradsen	03/10/2022	17/10/2022	Sofie Konradsen	Sofie Konradsen	Cuddeback	G-5017	1	Natural History Museum of Denmark - University of Copenhagen
87114	LURE	L07	55955713	12270560	SalmonOil	Animal	04/10/2022	21.21.08	I_00007a.JPG	MAMMALIA	CETARTIODACTYLA	CERVIDAE	Dama	dama		1	Sofie Konradsen	03/10/2022	17/10/2022	Sofie Konradsen	Sofie Konradsen	Cuddeback	G-5017	1	Natural History Museum of Denmark - University of Copenhagen
87115	LURE	L07	55955713	12270560	SalmonOil	Animal	04/10/2022	21.21.08	I_00007b.JPG	MAMMALIA	CETARTIODACTYLA	CERVIDAE	Dama	dama		1	Sofie Konradsen	03/10/2022	17/10/2022	Sofie Konradsen	Sofie Konradsen	Cuddeback	G-5017	1	Natural History Museum of Denmark - University of Copenhagen
87116	LURE	L07	55955713	12270560	SalmonOil	Animal	04/10/2022	21.21.08	I_00007c.JPG	MAMMALIA	CETARTIODACTYLA	CERVIDAE	Dama	dama		1	Sofie Konradsen	03/10/2022	17/10/2022	Sofie Konradsen	Sofie Konradsen	Cuddeback	G-5017	1	Natural History Museum of Denmark - University of Copenhagen
87117	LURE	L07	55955713	12270560	SalmonOil	Animal	04/10/2022	21.21.32	I_00008a.JPG	MAMMALIA	CETARTIODACTYLA	CERVIDAE	Dama	dama		1	Sofie Konradsen	03/10/2022	17/10/2022	Sofie Konradsen	Sofie Konradsen	Cuddeback	G-5017	1	Natural History Museum of Denmark - University of Copenhagen
87118	LURE	L07	55955713	12270560	SalmonOil	Animal	04/10/2022	21.21.32	I_00008b.JPG	MAMMALIA	CETARTIODACTYLA	CERVIDAE	Dama	dama		1	Sofie Konradsen	03/10/2022	17/10/2022	Sofie Konradsen	Sofie Konradsen	Cuddeback	G-5017	1	Natural History Museum of Denmark - University of Copenhagen
87119	LURE	L07	55955713	12270560	SalmonOil	Animal	04/10/2022	21.21.32	I_00008c.JPG	MAMMALIA	CETARTIODACTYLA	CERVIDAE	Dama	dama		1	Sofie Konradsen	03/10/2022	17/10/2022	Sofie Konradsen	Sofie Konradsen	Cuddeback	G-5017	1	Natural History Museum of Denmark - University of Copenhagen
87120	LURE	L07	55955713	12270560	SalmonOil	Animal	04/10/2022	21.21.57	I_00009a.JPG	MAMMALIA	CETARTIODACTYLA	CERVIDAE	Dama	dama		1	Sofie Konradsen	03/10/2022	17/10/2022	Sofie Konradsen	Sofie Konradsen	Cuddeback	G-5017	1	Natural History Museum of Denmark - University of Copenhagen
87121	LURE	L07	55955713	12270560	SalmonOil	Animal	04/10/2022	21.21.57	I_00009b.JPG	MAMMALIA	CETARTIODACTYLA	CERVIDAE	Dama	dama		1	Sofie Konradsen	03/10/2022	17/10/2022	Sofie Konradsen	Sofie Konradsen	Cuddeback	G-5017	1	Natural History Museum of Denmark - University of Copenhagen
87122	LURE	L07	55955713	12270560	SalmonOil	Animal	04/10/2022	21.21.57	I_00009c.JPG	MAMMALIA	CETARTIODACTYLA	CERVIDAE	Dama	dama		1	Sofie Konradsen	03/10/2022	17/10/2022	Sofie Konradsen	Sofie Konradsen	Cuddeback	G-5017	1	Natural History Museum of Denmark - University of Copenhagen
87123	LURE	L07	55955713	12270560	SalmonOil	Animal	04/10/2022	21.22.23	I_00010a.JPG	MAMMALIA	CETARTIODACTYLA	CERVIDAE	Dama	dama		1	Sofie Konradsen	03/10/2022	17/10/2022	Sofie Konradsen	Sofie Konradsen	Cuddeback	G-5017	1	Natural History Museum of Denmark - University of Copenhagen
87124	LURE	L07	55955713	12270560	SalmonOil	Animal	04/10/2022	21.22.23	I_00010b.JPG	MAMMALIA	CETARTIODACTYLA	CERVIDAE	Dama	dama		1	Sofie Konradsen	03/10/2022	17/10/2022	Sofie Konradsen	Sofie Konradsen	Cuddeback	G-5017	1	Natural History Museum of Denmark - University of Copenhagen
87125	LURE	L07	55955713	12270560	SalmonOil	Animal	04/10/2022	21.22.23	I_00010c.JPG	MAMMALIA	CETARTIODACTYLA	CERVIDAE	Dama	dama		1	Sofie Konradsen	03/10/2022	17/10/2022	Sofie Konradsen	Sofie Konradsen	Cuddeback	G-5017	1	Natural History Museum of Denmark - University of Copenhagen
87126	LURE	L07	55955713	12270560	SalmonOil	Blank	04/10/2022	21.23.06	I_00011a.JPG									03/10/2022	17/10/2022	Sofie Konradsen	Sofie Konradsen	Cuddeback	G-5017	1	Natural History Museum of Denmark - University of Copenhagen
87127	LURE	L07	55955713	12270560	SalmonOil	Blank	04/10/2022	21.23.06	I_00011b.JPG									03/10/2022	17/10/2022	Sofie Konradsen	Sofie Konradsen	Cuddeback	G-5017	1	Natural History Museum of Denmark - University of Copenhagen
87128	LURE	L07	55955713	12270560	SalmonOil	Blank	04/10/2022	21.23.06	I_00011c.JPG									03/10/2022	17/10/2022	Sofie Konradsen	Sofie Konradsen	Cuddeback	G-5017	1	Natural History Museum of Denmark - University of Copenhagen
87129	LURE	L07	55955713	12270560	SalmonOil	Animal	04/10/2022	21.25.08	I_00012a.JPG	MAMMALIA	CETARTIODACTYLA	CERVIDAE	Dama	dama		1	Sofie Konradsen	03/10/2022	17/10/2022	Sofie Konradsen	Sofie Konradsen	Cuddeback	G-5017	1	Natural History Museum of Denmark - University of Copenhagen
87130	LURE	L07	55955713	12270560	SalmonOil	Animal	04/10/2022	21.25.08	I_00012b.JPG	MAMMALIA	CETARTIODACTYLA	CERVIDAE	Dama	dama		1	Sofie Konradsen	03/10/2022	17/10/2022	Sofie Konradsen	Sofie Konradsen	Cuddeback	G-5017	1	Natural History Museum of Denmark - University of Copenhagen
87131	LURE	L07	55955713	12270560	SalmonOil	Animal	04/10/2022	21.25.08	I_00012c.JPG	MAMMALIA	CETARTIODACTYLA	CERVIDAE	Dama	dama		1	Sofie Konradsen	03/10/2022	17/10/2022	Sofie Konradsen	Sofie Konradsen	Cuddeback	G-5017	1	Natural History Museum of Denmark - University of Copenhagen
87132	LURE	L07	55955713	12270560	SalmonOil	Animal	04/10/2022	21.26.41	I_00013a.JPG	MAMMALIA	CETARTIODACTYLA	CERVIDAE	Dama	dama		1	Sofie Konradsen	03/10/2022	17/10/2022	Sofie Konradsen	Sofie Konradsen	Cuddeback	G-5017	1	Natural History Museum of Denmark - University of Copenhagen
87133	LURE	L07	55955713	12270560	SalmonOil	Animal	04/10/2022	21.26.41	I_00013b.JPG	MAMMALIA	CETARTIODACTYLA	CERVIDAE	Dama	dama		1	Sofie Konradsen	03/10/2022	17/10/2022	Sofie Konradsen	Sofie Konradsen	Cuddeback	G-5017	1	Natural History Museum of Denmark - University of Copenhagen
87134	LURE	L07	55955713	12270560	SalmonOil	Animal	04/10/2022	21.26.41	I_00013c.JPG	MAMMALIA	CETARTIODACTYLA	CERVIDAE	Dama	dama		1	Sofie Konradsen	03/10/2022	17/10/2022	Sofie Konradsen	Sofie Konradsen	Cuddeback	G-5017	1	Natural History Museum of Denmark - University of Copenhagen
87135	LURE	L07	55955713	12270560	SalmonOil	Animal	04/10/2022	21.27.54	I_00014a.JPG	MAMMALIA	CETARTIODACTYLA	CERVIDAE	Dama	dama		1	Sofie Konradsen	03/10/2022	17/10/2022	Sofie Konradsen	Sofie Konradsen	Cuddeback	G-5017	1	Natural History Museum of Denmark - University of Copenhagen
87136	LURE	L07	55955713	12270560	SalmonOil	Animal	04/10/2022	21.27.54	I_00014b.JPG	MAMMALIA	CETARTIODACTYLA	CERVIDAE	Dama	dama		1	Sofie Konradsen	03/10/2022	17/10/2022	Sofie Konradsen	Sofie Konradsen	Cuddeback	G-5017	1	Natural History Museum of Denmark - University of Copenhagen
87137	LURE	L07	55955713	12270560	SalmonOil	Animal	04/10/2022	21.27.54	I_00014c.JPG	MAMMALIA	CETARTIODACTYLA	CERVIDAE	Dama	dama		1	Sofie Konradsen	03/10/2022	17/10/2022	Sofie Konradsen	Sofie Konradsen	Cuddeback	G-5017	1	Natural History Museum of Denmark - University of Copenhagen
87138	LURE	L07	55955713	12270560	SalmonOil	Blank	05/10/2022	02.49.56	I_00015a.JPG									03/10/2022	17/10/2022	Sofie Konradsen	Sofie Konradsen	Cuddeback	G-5017	1	Natural History Museum of Denmark - University of Copenhagen
87139	LURE	L07	55955713	12270560	SalmonOil	Blank	05/10/2022	02.49.56	I_00015b.JPG									03/10/2022	17/10/2022	Sofie Konradsen	Sofie Konradsen	Cuddeback	G-5017	1	Natural History Museum of Denmark - University of Copenhagen
87140	LURE	L07	55955713	12270560	SalmonOil	Blank	05/10/2022	02.49.56	I_00015c.JPG									03/10/2022	17/10/2022	Sofie Konradsen	Sofie Konradsen	Cuddeback	G-5017	1	Natural History Museum of Denmark - University of Copenhagen
87141	LURE	L07	55955713	12270560	SalmonOil	Animal	06/10/2022	22.54.59	I_00016a.JPG	MAMMALIA	CETARTIODACTYLA	CERVIDAE	Capreolus	capreolus		1	Sofie Konradsen	03/10/2022	17/10/2022	Sofie Konradsen	Sofie Konradsen	Cuddeback	G-5017	1	Natural History Museum of Denmark - University of Copenhagen
87142	LURE	L07	55955713	12270560	SalmonOil	Animal	06/10/2022	22.54.59	I_00016b.JPG	MAMMALIA	CETARTIODACTYLA	CERVIDAE	Capreolus	capreolus		1	Sofie Konradsen	03/10/2022	17/10/2022	Sofie Konradsen	Sofie Konradsen	Cuddeback	G-5017	1	Natural History Museum of Denmark - University of Copenhagen
87143	LURE	L07	55955713	12270560	SalmonOil	Animal	06/10/2022	22.54.59	I_00016c.JPG	MAMMALIA	CETARTIODACTYLA	CERVIDAE	Capreolus	capreolus		1	Sofie Konradsen	03/10/2022	17/10/2022	Sofie Konradsen	Sofie Konradsen	Cuddeback	G-5017	1	Natural History Museum of Denmark - University of Copenhagen
87144	LURE	L07	55955713	12270560	SalmonOil	Animal	08/10/2022	22.02.37	I_00017a.JPG	MAMMALIA	CETARTIODACTYLA	CERVIDAE	Dama	dama		1	Sofie Konradsen	03/10/2022	17/10/2022	Sofie Konradsen	Sofie Konradsen	Cuddeback	G-5017	1	Natural History Museum of Denmark - University of Copenhagen
87145	LURE	L07	55955713	12270560	SalmonOil	Animal	08/10/2022	22.02.37	I_00017b.JPG	MAMMALIA	CETARTIODACTYLA	CERVIDAE	Dama	dama		1	Sofie Konradsen	03/10/2022	17/10/2022	Sofie Konradsen	Sofie Konradsen	Cuddeback	G-5017	1	Natural History Museum of Denmark - University of Copenhagen
87146	LURE	L07	55955713	12270560	SalmonOil	Animal	08/10/2022	22.02.37	I_00017c.JPG	MAMMALIA	CETARTIODACTYLA	CERVIDAE	Dama	dama		1	Sofie Konradsen	03/10/2022	17/10/2022	Sofie Konradsen	Sofie Konradsen	Cuddeback	G-5017	1	Natural History Museum of Denmark - University of Copenhagen
87147	LURE	L07	55955713	12270560	SalmonOil	Animal	08/10/2022	22.48.43	I_00018a.JPG	MAMMALIA	CETARTIODACTYLA	CERVIDAE	Dama	dama		1	Sofie Konradsen	03/10/2022	17/10/2022	Sofie Konradsen	Sofie Konradsen	Cuddeback	G-5017	1	Natural History Museum of Denmark - University of Copenhagen
87148	LURE	L07	55955713	12270560	SalmonOil	Animal	08/10/2022	22.48.43	I_00018b.JPG	MAMMALIA	CETARTIODACTYLA	CERVIDAE	Dama	dama		1	Sofie Konradsen	03/10/2022	17/10/2022	Sofie Konradsen	Sofie Konradsen	Cuddeback	G-5017	1	Natural History Museum of Denmark - University of Copenhagen
87149	LURE	L07	55955713	12270560	SalmonOil	Animal	08/10/2022	22.48.43	I_00018c.JPG	MAMMALIA	CETARTIODACTYLA	CERVIDAE	Dama	dama		1	Sofie Konradsen	03/10/2022	17/10/2022	Sofie Konradsen	Sofie Konradsen	Cuddeback	G-5017	1	Natural History Museum of Denmark - University of Copenhagen
87150	LURE	L07	55955713	12270560	SalmonOil	Animal	08/10/2022	22.56.02	I_00019a.JPG	MAMMALIA	CETARTIODACTYLA	CERVIDAE	Dama	dama		1	Sofie Konradsen	03/10/2022	17/10/2022	Sofie Konradsen	Sofie Konradsen	Cuddeback	G-5017	1	Natural History Museum of Denmark - University of Copenhagen
87151	LURE	L07	55955713	12270560	SalmonOil	Animal	08/10/2022	22.56.02	I_00019b.JPG	MAMMALIA	CETARTIODACTYLA	CERVIDAE	Dama	dama		1	Sofie Konradsen	03/10/2022	17/10/2022	Sofie Konradsen	Sofie Konradsen	Cuddeback	G-5017	1	Natural History Museum of Denmark - University of Copenhagen
87152	LURE	L07	55955713	12270560	SalmonOil	Animal	08/10/2022	22.56.02	I_00019c.JPG	MAMMALIA	CETARTIODACTYLA	CERVIDAE	Dama	dama		1	Sofie Konradsen	03/10/2022	17/10/2022	Sofie Konradsen	Sofie Konradsen	Cuddeback	G-5017	1	Natural History Museum of Denmark - University of Copenhagen
87153	LURE	L07	55955713	12270560	SalmonOil	Animal	08/10/2022	22.56.26	I_00020a.JPG	MAMMALIA	CETARTIODACTYLA	CERVIDAE	Dama	dama		1	Sofie Konradsen	03/10/2022	17/10/2022	Sofie Konradsen	Sofie Konradsen	Cuddeback	G-5017	1	Natural History Museum of Denmark - University of Copenhagen
87154	LURE	L07	55955713	12270560	SalmonOil	Animal	08/10/2022	22.56.26	I_00020b.JPG	MAMMALIA	CETARTIODACTYLA	CERVIDAE	Dama	dama		1	Sofie Konradsen	03/10/2022	17/10/2022	Sofie Konradsen	Sofie Konradsen	Cuddeback	G-5017	1	Natural History Museum of Denmark - University of Copenhagen
87155	LURE	L07	55955713	12270560	SalmonOil	Animal	08/10/2022	22.56.26	I_00020c.JPG	MAMMALIA	CETARTIODACTYLA	CERVIDAE	Dama	dama		1	Sofie Konradsen	03/10/2022	17/10/2022	Sofie Konradsen	Sofie Konradsen	Cuddeback	G-5017	1	Natural History Museum of Denmark - University of Copenhagen
87156	LURE	L07	55955713	12270560	SalmonOil	Unidentifiable	08/10/2022	22.57.18	I_00021a.JPG									03/10/2022	17/10/2022	Sofie Konradsen	Sofie Konradsen	Cuddeback	G-5017	1	Natural History Museum of Denmark - University of Copenhagen
87157	LURE	L07	55955713	12270560	SalmonOil	Unidentifiable	08/10/2022	22.57.18	I_00021b.JPG									03/10/2022	17/10/2022	Sofie Konradsen	Sofie Konradsen	Cuddeback	G-5017	1	Natural History Museum of Denmark - University of Copenhagen
87158	LURE	L07	55955713	12270560	SalmonOil	Unidentifiable	08/10/2022	22.57.18	I_00021c.JPG									03/10/2022	17/10/2022	Sofie Konradsen	Sofie Konradsen	Cuddeback	G-5017	1	Natural History Museum of Denmark - University of Copenhagen
87159	LURE	L07	55955713	12270560	SalmonOil	Blank	09/10/2022	02.38.38	I_00022a.JPG									03/10/2022	17/10/2022	Sofie Konradsen	Sofie Konradsen	Cuddeback	G-5017	1	Natural History Museum of Denmark - University of Copenhagen
87160	LURE	L07	55955713	12270560	SalmonOil	Blank	09/10/2022	02.38.38	I_00022b.JPG									03/10/2022	17/10/2022	Sofie Konradsen	Sofie Konradsen	Cuddeback	G-5017	1	Natural History Museum of Denmark - University of Copenhagen
87161	LURE	L07	55955713	12270560	SalmonOil	Blank	09/10/2022	02.38.38	I_00022c.JPG									03/10/2022	17/10/2022	Sofie Konradsen	Sofie Konradsen	Cuddeback	G-5017	1	Natural History Museum of Denmark - University of Copenhagen
87162	LURE	L07	55955713	12270560	SalmonOil	Unidentifiable	11/10/2022	03.06.29	I_00023a.JPG									03/10/2022	17/10/2022	Sofie Konradsen	Sofie Konradsen	Cuddeback	G-5017	1	Natural History Museum of Denmark - University of Copenhagen
87163	LURE	L07	55955713	12270560	SalmonOil	Unidentifiable	11/10/2022	03.06.29	I_00023b.JPG									03/10/2022	17/10/2022	Sofie Konradsen	Sofie Konradsen	Cuddeback	G-5017	1	Natural History Museum of Denmark - University of Copenhagen
87164	LURE	L07	55955713	12270560	SalmonOil	Unidentifiable	11/10/2022	03.06.29	I_00023c.JPG									03/10/2022	17/10/2022	Sofie Konradsen	Sofie Konradsen	Cuddeback	G-5017	1	Natural History Museum of Denmark - University of Copenhagen
87165	LURE	L07	55955713	12270560	SalmonOil	Animal	11/10/2022	06.09.39	I_00024a.JPG	MAMMALIA	CETARTIODACTYLA	CERVIDAE	Dama	dama		1	Sofie Konradsen	03/10/2022	17/10/2022	Sofie Konradsen	Sofie Konradsen	Cuddeback	G-5017	1	Natural History Museum of Denmark - University of Copenhagen
87166	LURE	L07	55955713	12270560	SalmonOil	Animal	11/10/2022	06.09.39	I_00024b.JPG	MAMMALIA	CETARTIODACTYLA	CERVIDAE	Dama	dama		1	Sofie Konradsen	03/10/2022	17/10/2022	Sofie Konradsen	Sofie Konradsen	Cuddeback	G-5017	1	Natural History Museum of Denmark - University of Copenhagen
87167	LURE	L07	55955713	12270560	SalmonOil	Animal	11/10/2022	06.09.39	I_00024c.JPG	MAMMALIA	CETARTIODACTYLA	CERVIDAE	Dama	dama		1	Sofie Konradsen	03/10/2022	17/10/2022	Sofie Konradsen	Sofie Konradsen	Cuddeback	G-5017	1	Natural History Museum of Denmark - University of Copenhagen
87168	LURE	L07	55955713	12270560	SalmonOil	Animal	11/10/2022	06.10.03	I_00025a.JPG	MAMMALIA	CETARTIODACTYLA	CERVIDAE	Dama	dama		1	Sofie Konradsen	03/10/2022	17/10/2022	Sofie Konradsen	Sofie Konradsen	Cuddeback	G-5017	1	Natural History Museum of Denmark - University of Copenhagen
87169	LURE	L07	55955713	12270560	SalmonOil	Animal	11/10/2022	06.10.03	I_00025b.JPG	MAMMALIA	CETARTIODACTYLA	CERVIDAE	Dama	dama		1	Sofie Konradsen	03/10/2022	17/10/2022	Sofie Konradsen	Sofie Konradsen	Cuddeback	G-5017	1	Natural History Museum of Denmark - University of Copenhagen
87170	LURE	L07	55955713	12270560	SalmonOil	Animal	11/10/2022	06.10.03	I_00025c.JPG	MAMMALIA	CETARTIODACTYLA	CERVIDAE	Dama	dama		1	Sofie Konradsen	03/10/2022	17/10/2022	Sofie Konradsen	Sofie Konradsen	Cuddeback	G-5017	1	Natural History Museum of Denmark - University of Copenhagen
87171	LURE	L07	55955713	12270560	SalmonOil	Animal	11/10/2022	06.10.28	I_00026a.JPG	MAMMALIA	CETARTIODACTYLA	CERVIDAE	Dama	dama		1	Sofie Konradsen	03/10/2022	17/10/2022	Sofie Konradsen	Sofie Konradsen	Cuddeback	G-5017	1	Natural History Museum of Denmark - University of Copenhagen
87172	LURE	L07	55955713	12270560	SalmonOil	Animal	11/10/2022	06.10.28	I_00026b.JPG	MAMMALIA	CETARTIODACTYLA	CERVIDAE	Dama	dama		1	Sofie Konradsen	03/10/2022	17/10/2022	Sofie Konradsen	Sofie Konradsen	Cuddeback	G-5017	1	Natural History Museum of Denmark - University of Copenhagen
87173	LURE	L07	55955713	12270560	SalmonOil	Animal	11/10/2022	06.10.28	I_00026c.JPG	MAMMALIA	CETARTIODACTYLA	CERVIDAE	Dama	dama		1	Sofie Konradsen	03/10/2022	17/10/2022	Sofie Konradsen	Sofie Konradsen	Cuddeback	G-5017	1	Natural History Museum of Denmark - University of Copenhagen
87174	LURE	L07	55955713	12270560	SalmonOil	Blank	11/10/2022	20.39.16	I_00027a.JPG									03/10/2022	17/10/2022	Sofie Konradsen	Sofie Konradsen	Cuddeback	G-5017	1	Natural History Museum of Denmark - University of Copenhagen
87175	LURE	L07	55955713	12270560	SalmonOil	Blank	11/10/2022	20.39.16	I_00027b.JPG									03/10/2022	17/10/2022	Sofie Konradsen	Sofie Konradsen	Cuddeback	G-5017	1	Natural History Museum of Denmark - University of Copenhagen
87176	LURE	L07	55955713	12270560	SalmonOil	Blank	11/10/2022	20.39.16	I_00027c.JPG									03/10/2022	17/10/2022	Sofie Konradsen	Sofie Konradsen	Cuddeback	G-5017	1	Natural History Museum of Denmark - University of Copenhagen
87177	LURE	L07	55955713	12270560	SalmonOil	Blank	13/10/2022	18.58.58	I_00028a.JPG									03/10/2022	17/10/2022	Sofie Konradsen	Sofie Konradsen	Cuddeback	G-5017	1	Natural History Museum of Denmark - University of Copenhagen
87178	LURE	L07	55955713	12270560	SalmonOil	Blank	13/10/2022	18.58.58	I_00028b.JPG									03/10/2022	17/10/2022	Sofie Konradsen	Sofie Konradsen	Cuddeback	G-5017	1	Natural History Museum of Denmark - University of Copenhagen
87179	LURE	L07	55955713	12270560	SalmonOil	Blank	13/10/2022	18.58.58	I_00028c.JPG									03/10/2022	17/10/2022	Sofie Konradsen	Sofie Konradsen	Cuddeback	G-5017	1	Natural History Museum of Denmark - University of Copenhagen
87180	LURE	L07	55955713	12270560	SalmonOil	Blank	13/10/2022	18.59.22	I_00029a.JPG									03/10/2022	17/10/2022	Sofie Konradsen	Sofie Konradsen	Cuddeback	G-5017	1	Natural History Museum of Denmark - University of Copenhagen
87181	LURE	L07	55955713	12270560	SalmonOil	Blank	13/10/2022	18.59.22	I_00029b.JPG									03/10/2022	17/10/2022	Sofie Konradsen	Sofie Konradsen	Cuddeback	G-5017	1	Natural History Museum of Denmark - University of Copenhagen
87182	LURE	L07	55955713	12270560	SalmonOil	Blank	13/10/2022	18.59.22	I_00029c.JPG									03/10/2022	17/10/2022	Sofie Konradsen	Sofie Konradsen	Cuddeback	G-5017	1	Natural History Museum of Denmark - University of Copenhagen
87183	LURE	L07	55955713	12270560	SalmonOil	Animal	14/10/2022	01.57.01	I_00030a.JPG	MAMMALIA	CETARTIODACTYLA	CERVIDAE	Dama	dama		1	Sofie Konradsen	03/10/2022	17/10/2022	Sofie Konradsen	Sofie Konradsen	Cuddeback	G-5017	1	Natural History Museum of Denmark - University of Copenhagen
87184	LURE	L07	55955713	12270560	SalmonOil	Animal	14/10/2022	01.57.01	I_00030b.JPG	MAMMALIA	CETARTIODACTYLA	CERVIDAE	Dama	dama		1	Sofie Konradsen	03/10/2022	17/10/2022	Sofie Konradsen	Sofie Konradsen	Cuddeback	G-5017	1	Natural History Museum of Denmark - University of Copenhagen
87185	LURE	L07	55955713	12270560	SalmonOil	Animal	14/10/2022	01.57.01	I_00030c.JPG	MAMMALIA	CETARTIODACTYLA	CERVIDAE	Dama	dama		1	Sofie Konradsen	03/10/2022	17/10/2022	Sofie Konradsen	Sofie Konradsen	Cuddeback	G-5017	1	Natural History Museum of Denmark - University of Copenhagen
87186	LURE	L07	55955713	12270560	SalmonOil	Animal	14/10/2022	02.58.07	I_00031a.JPG	MAMMALIA	CETARTIODACTYLA	CERVIDAE	Capreolus	capreolus		1	Sofie Konradsen	03/10/2022	17/10/2022	Sofie Konradsen	Sofie Konradsen	Cuddeback	G-5017	1	Natural History Museum of Denmark - University of Copenhagen
87187	LURE	L07	55955713	12270560	SalmonOil	Animal	14/10/2022	02.58.07	I_00031b.JPG	MAMMALIA	CETARTIODACTYLA	CERVIDAE	Capreolus	capreolus		1	Sofie Konradsen	03/10/2022	17/10/2022	Sofie Konradsen	Sofie Konradsen	Cuddeback	G-5017	1	Natural History Museum of Denmark - University of Copenhagen
87188	LURE	L07	55955713	12270560	SalmonOil	Animal	14/10/2022	02.58.07	I_00031c.JPG	MAMMALIA	CETARTIODACTYLA	CERVIDAE	Capreolus	capreolus		1	Sofie Konradsen	03/10/2022	17/10/2022	Sofie Konradsen	Sofie Konradsen	Cuddeback	G-5017	1	Natural History Museum of Denmark - University of Copenhagen
87189	LURE	L07	55955713	12270560	SalmonOil	Animal	14/10/2022	15.31.45	I_00032a.JPG	MAMMALIA	CETARTIODACTYLA	CERVIDAE	Dama	dama		1	Sofie Konradsen	03/10/2022	17/10/2022	Sofie Konradsen	Sofie Konradsen	Cuddeback	G-5017	0	Natural History Museum of Denmark - University of Copenhagen
87190	LURE	L07	55955713	12270560	SalmonOil	Animal	14/10/2022	15.31.45	I_00032b.JPG	MAMMALIA	CETARTIODACTYLA	CERVIDAE	Dama	dama		1	Sofie Konradsen	03/10/2022	17/10/2022	Sofie Konradsen	Sofie Konradsen	Cuddeback	G-5017	0	Natural History Museum of Denmark - University of Copenhagen
87191	LURE	L07	55955713	12270560	SalmonOil	Animal	14/10/2022	15.31.45	I_00032c.JPG	MAMMALIA	CETARTIODACTYLA	CERVIDAE	Dama	dama		1	Sofie Konradsen	03/10/2022	17/10/2022	Sofie Konradsen	Sofie Konradsen	Cuddeback	G-5017	0	Natural History Museum of Denmark - University of Copenhagen
87192	LURE	L07	55955713	12270560	SalmonOil	Blank	14/10/2022	20.36.25	I_00033a.JPG									03/10/2022	17/10/2022	Sofie Konradsen	Sofie Konradsen	Cuddeback	G-5017	1	Natural History Museum of Denmark - University of Copenhagen
87193	LURE	L07	55955713	12270560	SalmonOil	Blank	14/10/2022	20.36.25	I_00033b.JPG									03/10/2022	17/10/2022	Sofie Konradsen	Sofie Konradsen	Cuddeback	G-5017	1	Natural History Museum of Denmark - University of Copenhagen
87194	LURE	L07	55955713	12270560	SalmonOil	Blank	14/10/2022	20.36.25	I_00033c.JPG									03/10/2022	17/10/2022	Sofie Konradsen	Sofie Konradsen	Cuddeback	G-5017	1	Natural History Museum of Denmark - University of Copenhagen
87195	LURE	L07	55955713	12270560	SalmonOil	Blank	16/10/2022	02.33.10	I_00034a.JPG									03/10/2022	17/10/2022	Sofie Konradsen	Sofie Konradsen	Cuddeback	G-5017	1	Natural History Museum of Denmark - University of Copenhagen
87196	LURE	L07	55955713	12270560	SalmonOil	Blank	16/10/2022	02.33.10	I_00034b.JPG									03/10/2022	17/10/2022	Sofie Konradsen	Sofie Konradsen	Cuddeback	G-5017	1	Natural History Museum of Denmark - University of Copenhagen
87197	LURE	L07	55955713	12270560	SalmonOil	Blank	16/10/2022	02.33.10	I_00034c.JPG									03/10/2022	17/10/2022	Sofie Konradsen	Sofie Konradsen	Cuddeback	G-5017	1	Natural History Museum of Denmark - University of Copenhagen
87198	LURE	L07	55955713	12270560	SalmonOil	Unidentifiable	16/10/2022	19.26.40	I_00035a.JPG									03/10/2022	17/10/2022	Sofie Konradsen	Sofie Konradsen	Cuddeback	G-5017	1	Natural History Museum of Denmark - University of Copenhagen
87199	LURE	L07	55955713	12270560	SalmonOil	Unidentifiable	16/10/2022	19.26.40	I_00035b.JPG									03/10/2022	17/10/2022	Sofie Konradsen	Sofie Konradsen	Cuddeback	G-5017	1	Natural History Museum of Denmark - University of Copenhagen
87200	LURE	L07	55955713	12270560	SalmonOil	Unidentifiable	16/10/2022	19.26.40	I_00035c.JPG									03/10/2022	17/10/2022	Sofie Konradsen	Sofie Konradsen	Cuddeback	G-5017	1	Natural History Museum of Denmark - University of Copenhagen
87201	LURE	L07	55955713	12270560	SalmonOil	Setup/Pickup	17/10/2022	10.47.49	I_00036a.JPG									03/10/2022	17/10/2022	Sofie Konradsen	Sofie Konradsen	Cuddeback	G-5017	0	Natural History Museum of Denmark - University of Copenhagen
87202	LURE	L07	55955713	12270560	SalmonOil	Setup/Pickup	17/10/2022	10.47.49	I_00036b.JPG									03/10/2022	17/10/2022	Sofie Konradsen	Sofie Konradsen	Cuddeback	G-5017	0	Natural History Museum of Denmark - University of Copenhagen
87203	LURE	L07	55955713	12270560	SalmonOil	Setup/Pickup	17/10/2022	10.47.49	I_00036c.JPG									03/10/2022	17/10/2022	Sofie Konradsen	Sofie Konradsen	Cuddeback	G-5017	0	Natural History Museum of Denmark - University of Copenhagen
87204	LURE	L08	55957720	12271136	SalmonOil	Setup/Pickup	19/09/2022	12.49.45	I_00001a.JPG									19/09/2022	03/10/2022	Sofie Konradsen	Sofie Konradsen	Cuddeback	G-5017	0	Natural History Museum of Denmark - University of Copenhagen
87205	LURE	L08	55957720	12271136	SalmonOil	Setup/Pickup	19/09/2022	12.49.45	I_00001b.JPG									19/09/2022	03/10/2022	Sofie Konradsen	Sofie Konradsen	Cuddeback	G-5017	0	Natural History Museum of Denmark - University of Copenhagen
87206	LURE	L08	55957720	12271136	SalmonOil	Setup/Pickup	19/09/2022	12.49.45	I_00001c.JPG									19/09/2022	03/10/2022	Sofie Konradsen	Sofie Konradsen	Cuddeback	G-5017	0	Natural History Museum of Denmark - University of Copenhagen
87207	LURE	L08	55957720	12271136	SalmonOil	Setup/Pickup	19/09/2022	12.52.21	I_00002a.JPG									19/09/2022	03/10/2022	Sofie Konradsen	Sofie Konradsen	Cuddeback	G-5017	0	Natural History Museum of Denmark - University of Copenhagen
87208	LURE	L08	55957720	12271136	SalmonOil	Setup/Pickup	19/09/2022	12.52.21	I_00002b.JPG									19/09/2022	03/10/2022	Sofie Konradsen	Sofie Konradsen	Cuddeback	G-5017	0	Natural History Museum of Denmark - University of Copenhagen
87209	LURE	L08	55957720	12271136	SalmonOil	Setup/Pickup	19/09/2022	12.52.21	I_00002c.JPG									19/09/2022	03/10/2022	Sofie Konradsen	Sofie Konradsen	Cuddeback	G-5017	0	Natural History Museum of Denmark - University of Copenhagen
87210	LURE	L08	55957720	12271136	SalmonOil	Animal	21/09/2022	19.57.38	I_00003a.JPG	MAMMALIA	CETARTIODACTYLA	CERVIDAE	Capreolus	capreolus		1	Sofie Konradsen	19/09/2022	03/10/2022	Sofie Konradsen	Sofie Konradsen	Cuddeback	G-5017	1	Natural History Museum of Denmark - University of Copenhagen
87211	LURE	L08	55957720	12271136	SalmonOil	Animal	21/09/2022	19.57.38	I_00003b.JPG	MAMMALIA	CETARTIODACTYLA	CERVIDAE	Capreolus	capreolus		1	Sofie Konradsen	19/09/2022	03/10/2022	Sofie Konradsen	Sofie Konradsen	Cuddeback	G-5017	1	Natural History Museum of Denmark - University of Copenhagen
87212	LURE	L08	55957720	12271136	SalmonOil	Animal	21/09/2022	19.57.38	I_00003c.JPG	MAMMALIA	CETARTIODACTYLA	CERVIDAE	Capreolus	capreolus		1	Sofie Konradsen	19/09/2022	03/10/2022	Sofie Konradsen	Sofie Konradsen	Cuddeback	G-5017	1	Natural History Museum of Denmark - University of Copenhagen
87213	LURE	L08	55957720	12271136	SalmonOil	Animal	21/09/2022	19.58.05	I_00004a.JPG	MAMMALIA	CETARTIODACTYLA	CERVIDAE	Capreolus	capreolus		1	Sofie Konradsen	19/09/2022	03/10/2022	Sofie Konradsen	Sofie Konradsen	Cuddeback	G-5017	1	Natural History Museum of Denmark - University of Copenhagen
87214	LURE	L08	55957720	12271136	SalmonOil	Animal	21/09/2022	19.58.05	I_00004b.JPG	MAMMALIA	CETARTIODACTYLA	CERVIDAE	Capreolus	capreolus		1	Sofie Konradsen	19/09/2022	03/10/2022	Sofie Konradsen	Sofie Konradsen	Cuddeback	G-5017	1	Natural History Museum of Denmark - University of Copenhagen
87215	LURE	L08	55957720	12271136	SalmonOil	Animal	21/09/2022	19.58.05	I_00004c.JPG	MAMMALIA	CETARTIODACTYLA	CERVIDAE	Capreolus	capreolus		1	Sofie Konradsen	19/09/2022	03/10/2022	Sofie Konradsen	Sofie Konradsen	Cuddeback	G-5017	1	Natural History Museum of Denmark - University of Copenhagen
87216	LURE	L08	55957720	12271136	SalmonOil	Animal	24/09/2022	17.50.59	I_00005a.JPG	MAMMALIA	PRIMATES	HOMINIDAE	Homo	sapiens		1	Sofie Konradsen	19/09/2022	03/10/2022	Sofie Konradsen	Sofie Konradsen	Cuddeback	G-5017	1	Natural History Museum of Denmark - University of Copenhagen
87217	LURE	L08	55957720	12271136	SalmonOil	Animal	24/09/2022	17.50.59	I_00005b.JPG	MAMMALIA	PRIMATES	HOMINIDAE	Homo	sapiens		1	Sofie Konradsen	19/09/2022	03/10/2022	Sofie Konradsen	Sofie Konradsen	Cuddeback	G-5017	1	Natural History Museum of Denmark - University of Copenhagen
87218	LURE	L08	55957720	12271136	SalmonOil	Animal	24/09/2022	17.50.59	I_00005c.JPG	MAMMALIA	PRIMATES	HOMINIDAE	Homo	sapiens		1	Sofie Konradsen	19/09/2022	03/10/2022	Sofie Konradsen	Sofie Konradsen	Cuddeback	G-5017	1	Natural History Museum of Denmark - University of Copenhagen
87219	LURE	L08	55957720	12271136	SalmonOil	Animal	28/09/2022	13.25.45	I_00006a.JPG	MAMMALIA	CETARTIODACTYLA	CERVIDAE	Dama	dama		1	Sofie Konradsen	19/09/2022	03/10/2022	Sofie Konradsen	Sofie Konradsen	Cuddeback	G-5017	0	Natural History Museum of Denmark - University of Copenhagen
87220	LURE	L08	55957720	12271136	SalmonOil	Animal	28/09/2022	13.25.45	I_00006b.JPG	MAMMALIA	CETARTIODACTYLA	CERVIDAE	Dama	dama		1	Sofie Konradsen	19/09/2022	03/10/2022	Sofie Konradsen	Sofie Konradsen	Cuddeback	G-5017	0	Natural History Museum of Denmark - University of Copenhagen
87221	LURE	L08	55957720	12271136	SalmonOil	Animal	28/09/2022	13.25.45	I_00006c.JPG	MAMMALIA	CETARTIODACTYLA	CERVIDAE	Dama	dama		1	Sofie Konradsen	19/09/2022	03/10/2022	Sofie Konradsen	Sofie Konradsen	Cuddeback	G-5017	0	Natural History Museum of Denmark - University of Copenhagen
87222	LURE	L08	55957720	12271136	SalmonOil	Setup/Pickup	03/10/2022	13.12.28	I_00007a.JPG									19/09/2022	03/10/2022	Sofie Konradsen	Sofie Konradsen	Cuddeback	G-5017	0	Natural History Museum of Denmark - University of Copenhagen
87223	LURE	L08	55957720	12271136	SalmonOil	Setup/Pickup	03/10/2022	13.12.28	I_00007b.JPG									19/09/2022	03/10/2022	Sofie Konradsen	Sofie Konradsen	Cuddeback	G-5017	0	Natural History Museum of Denmark - University of Copenhagen
87224	LURE	L08	55957720	12271136	SalmonOil	Setup/Pickup	03/10/2022	13.12.28	I_00007c.JPG									19/09/2022	03/10/2022	Sofie Konradsen	Sofie Konradsen	Cuddeback	G-5017	0	Natural History Museum of Denmark - University of Copenhagen
87225	LURE	L08	55957720	12271136	SalmonOil	Setup/Pickup	03/10/2022	13.13.03	I_00008a.JPG									19/09/2022	03/10/2022	Sofie Konradsen	Sofie Konradsen	Cuddeback	G-5017	0	Natural History Museum of Denmark - University of Copenhagen
87226	LURE	L08	55957720	12271136	SalmonOil	Setup/Pickup	03/10/2022	13.13.03	I_00008b.JPG									19/09/2022	03/10/2022	Sofie Konradsen	Sofie Konradsen	Cuddeback	G-5017	0	Natural History Museum of Denmark - University of Copenhagen
87227	LURE	L08	55957720	12271136	SalmonOil	Setup/Pickup	03/10/2022	13.13.03	I_00008c.JPG									19/09/2022	03/10/2022	Sofie Konradsen	Sofie Konradsen	Cuddeback	G-5017	0	Natural History Museum of Denmark - University of Copenhagen
87228	LURE	L09	55957230	12277259	SalmonOil	Setup/Pickup	09/01/2023	13.07.15	I_00001a.JPG									09/01/2023	23/01/2023	Sofie Konradsen	Sofie Konradsen	Cuddeback	G-5017	0	Natural History Museum of Denmark - University of Copenhagen
87229	LURE	L09	55957230	12277259	SalmonOil	Setup/Pickup	09/01/2023	13.07.15	I_00001b.JPG									09/01/2023	23/01/2023	Sofie Konradsen	Sofie Konradsen	Cuddeback	G-5017	0	Natural History Museum of Denmark - University of Copenhagen
87230	LURE	L09	55957230	12277259	SalmonOil	Setup/Pickup	09/01/2023	13.07.15	I_00001c.JPG									09/01/2023	23/01/2023	Sofie Konradsen	Sofie Konradsen	Cuddeback	G-5017	0	Natural History Museum of Denmark - University of Copenhagen
87231	LURE	L09	55957230	12277259	SalmonOil	Setup/Pickup	09/01/2023	13.07.40	I_00002a.JPG									09/01/2023	23/01/2023	Sofie Konradsen	Sofie Konradsen	Cuddeback	G-5017	0	Natural History Museum of Denmark - University of Copenhagen
87232	LURE	L09	55957230	12277259	SalmonOil	Setup/Pickup	09/01/2023	13.07.40	I_00002b.JPG									09/01/2023	23/01/2023	Sofie Konradsen	Sofie Konradsen	Cuddeback	G-5017	0	Natural History Museum of Denmark - University of Copenhagen
87233	LURE	L09	55957230	12277259	SalmonOil	Setup/Pickup	09/01/2023	13.07.40	I_00002c.JPG									09/01/2023	23/01/2023	Sofie Konradsen	Sofie Konradsen	Cuddeback	G-5017	0	Natural History Museum of Denmark - University of Copenhagen
87234	LURE	L09	55957230	12277259	SalmonOil	Animal	12/01/2023	05.10.04	I_00003a.JPG	MAMMALIA	CARNIVORA	CANIDAE	Vulpes	vulpes		1	Sofie Konradsen	09/01/2023	23/01/2023	Sofie Konradsen	Sofie Konradsen	Cuddeback	G-5017	1	Natural History Museum of Denmark - University of Copenhagen
87235	LURE	L09	55957230	12277259	SalmonOil	Animal	12/01/2023	05.10.04	I_00003b.JPG	MAMMALIA	CARNIVORA	CANIDAE	Vulpes	vulpes		1	Sofie Konradsen	09/01/2023	23/01/2023	Sofie Konradsen	Sofie Konradsen	Cuddeback	G-5017	1	Natural History Museum of Denmark - University of Copenhagen
87236	LURE	L09	55957230	12277259	SalmonOil	Animal	12/01/2023	05.10.04	I_00003c.JPG	MAMMALIA	CARNIVORA	CANIDAE	Vulpes	vulpes		1	Sofie Konradsen	09/01/2023	23/01/2023	Sofie Konradsen	Sofie Konradsen	Cuddeback	G-5017	1	Natural History Museum of Denmark - University of Copenhagen
87237	LURE	L09	55957230	12277259	SalmonOil	Animal	21/01/2023	09.15.32	I_00004a.JPG	MAMMALIA	CETARTIODACTYLA	CERVIDAE	Dama	dama		1	Sofie Konradsen	09/01/2023	23/01/2023	Sofie Konradsen	Sofie Konradsen	Cuddeback	G-5017	1	Natural History Museum of Denmark - University of Copenhagen
87238	LURE	L09	55957230	12277259	SalmonOil	Animal	21/01/2023	09.15.32	I_00004b.JPG	MAMMALIA	CETARTIODACTYLA	CERVIDAE	Dama	dama		1	Sofie Konradsen	09/01/2023	23/01/2023	Sofie Konradsen	Sofie Konradsen	Cuddeback	G-5017	1	Natural History Museum of Denmark - University of Copenhagen
87239	LURE	L09	55957230	12277259	SalmonOil	Animal	21/01/2023	09.15.32	I_00004c.JPG	MAMMALIA	CETARTIODACTYLA	CERVIDAE	Dama	dama		1	Sofie Konradsen	09/01/2023	23/01/2023	Sofie Konradsen	Sofie Konradsen	Cuddeback	G-5017	1	Natural History Museum of Denmark - University of Copenhagen
87240	LURE	L09	55957230	12277259	SalmonOil	Animal	21/01/2023	09.17.37	I_00005a.JPG	MAMMALIA	CETARTIODACTYLA	CERVIDAE	Dama	dama		1	Sofie Konradsen	09/01/2023	23/01/2023	Sofie Konradsen	Sofie Konradsen	Cuddeback	G-5017	1	Natural History Museum of Denmark - University of Copenhagen
87241	LURE	L09	55957230	12277259	SalmonOil	Animal	21/01/2023	09.17.37	I_00005b.JPG	MAMMALIA	CETARTIODACTYLA	CERVIDAE	Dama	dama		1	Sofie Konradsen	09/01/2023	23/01/2023	Sofie Konradsen	Sofie Konradsen	Cuddeback	G-5017	1	Natural History Museum of Denmark - University of Copenhagen
87242	LURE	L09	55957230	12277259	SalmonOil	Animal	21/01/2023	09.17.37	I_00005c.JPG	MAMMALIA	CETARTIODACTYLA	CERVIDAE	Dama	dama		1	Sofie Konradsen	09/01/2023	23/01/2023	Sofie Konradsen	Sofie Konradsen	Cuddeback	G-5017	1	Natural History Museum of Denmark - University of Copenhagen
87243	LURE	L09	55957230	12277259	SalmonOil	Animal	21/01/2023	09.18.01	I_00006a.JPG	MAMMALIA	CETARTIODACTYLA	CERVIDAE	Dama	dama		1	Sofie Konradsen	09/01/2023	23/01/2023	Sofie Konradsen	Sofie Konradsen	Cuddeback	G-5017	1	Natural History Museum of Denmark - University of Copenhagen
87244	LURE	L09	55957230	12277259	SalmonOil	Animal	21/01/2023	09.18.01	I_00006b.JPG	MAMMALIA	CETARTIODACTYLA	CERVIDAE	Dama	dama		1	Sofie Konradsen	09/01/2023	23/01/2023	Sofie Konradsen	Sofie Konradsen	Cuddeback	G-5017	1	Natural History Museum of Denmark - University of Copenhagen
87245	LURE	L09	55957230	12277259	SalmonOil	Animal	21/01/2023	09.18.01	I_00006c.JPG	MAMMALIA	CETARTIODACTYLA	CERVIDAE	Dama	dama		1	Sofie Konradsen	09/01/2023	23/01/2023	Sofie Konradsen	Sofie Konradsen	Cuddeback	G-5017	1	Natural History Museum of Denmark - University of Copenhagen
87246	LURE	L09	55957230	12277259	SalmonOil	Setup/Pickup	23/01/2023	12.22.09	I_00007a.JPG									09/01/2023	23/01/2023	Sofie Konradsen	Sofie Konradsen	Cuddeback	G-5017	0	Natural History Museum of Denmark - University of Copenhagen
87247	LURE	L09	55957230	12277259	SalmonOil	Setup/Pickup	23/01/2023	12.22.09	I_00007b.JPG									09/01/2023	23/01/2023	Sofie Konradsen	Sofie Konradsen	Cuddeback	G-5017	0	Natural History Museum of Denmark - University of Copenhagen
87248	LURE	L09	55957230	12277259	SalmonOil	Setup/Pickup	23/01/2023	12.22.09	I_00007c.JPG									09/01/2023	23/01/2023	Sofie Konradsen	Sofie Konradsen	Cuddeback	G-5017	0	Natural History Museum of Denmark - University of Copenhagen
85440	LURE	L01	55966439	12269448	Control	Setup/Pickup	12/12/2022	10.57.49	I_00001a.JPG									12/12/2022	26/12/2022	Sofie Konradsen	Sofie Konradsen	Cuddeback	G-5017	0	Natural History Museum of Denmark - University of Copenhagen
85441	LURE	L01	55966439	12269448	Control	Setup/Pickup	12/12/2022	10.57.49	I_00001b.JPG									12/12/2022	26/12/2022	Sofie Konradsen	Sofie Konradsen	Cuddeback	G-5017	0	Natural History Museum of Denmark - University of Copenhagen
85442	LURE	L01	55966439	12269448	Control	Setup/Pickup	12/12/2022	10.57.49	I_00001c.JPG									12/12/2022	26/12/2022	Sofie Konradsen	Sofie Konradsen	Cuddeback	G-5017	0	Natural History Museum of Denmark - University of Copenhagen
85443	LURE	L01	55966439	12269448	Control	Setup/Pickup	12/12/2022	10.58.51	I_00002a.JPG									12/12/2022	26/12/2022	Sofie Konradsen	Sofie Konradsen	Cuddeback	G-5017	0	Natural History Museum of Denmark - University of Copenhagen
85444	LURE	L01	55966439	12269448	Control	Setup/Pickup	12/12/2022	10.58.51	I_00002b.JPG									12/12/2022	26/12/2022	Sofie Konradsen	Sofie Konradsen	Cuddeback	G-5017	0	Natural History Museum of Denmark - University of Copenhagen
85445	LURE	L01	55966439	12269448	Control	Setup/Pickup	12/12/2022	10.58.51	I_00002c.JPG									12/12/2022	26/12/2022	Sofie Konradsen	Sofie Konradsen	Cuddeback	G-5017	0	Natural History Museum of Denmark - University of Copenhagen
85446	LURE	L01	55966439	12269448	Control	Setup/Pickup	12/12/2022	10.59.28	I_00003a.JPG									12/12/2022	26/12/2022	Sofie Konradsen	Sofie Konradsen	Cuddeback	G-5017	0	Natural History Museum of Denmark - University of Copenhagen
85447	LURE	L01	55966439	12269448	Control	Setup/Pickup	12/12/2022	10.59.28	I_00003b.JPG									12/12/2022	26/12/2022	Sofie Konradsen	Sofie Konradsen	Cuddeback	G-5017	0	Natural History Museum of Denmark - University of Copenhagen
85448	LURE	L01	55966439	12269448	Control	Setup/Pickup	12/12/2022	10.59.28	I_00003c.JPG									12/12/2022	26/12/2022	Sofie Konradsen	Sofie Konradsen	Cuddeback	G-5017	0	Natural History Museum of Denmark - University of Copenhagen
85449	LURE	L01	55966439	12269448	Control	Setup/Pickup	26/12/2022	11.47.36	I_00004a.JPG									12/12/2022	26/12/2022	Sofie Konradsen	Sofie Konradsen	Cuddeback	G-5017	0	Natural History Museum of Denmark - University of Copenhagen
85450	LURE	L01	55966439	12269448	Control	Setup/Pickup	26/12/2022	11.47.36	I_00004b.JPG									12/12/2022	26/12/2022	Sofie Konradsen	Sofie Konradsen	Cuddeback	G-5017	0	Natural History Museum of Denmark - University of Copenhagen
85451	LURE	L01	55966439	12269448	Control	Setup/Pickup	26/12/2022	11.47.36	I_00004c.JPG									12/12/2022	26/12/2022	Sofie Konradsen	Sofie Konradsen	Cuddeback	G-5017	0	Natural History Museum of Denmark - University of Copenhagen
85452	LURE	L02	55965868	12274264	Control	Setup/Pickup	28/11/2022	10.45.45	I_00001a.JPG									28/11/2022	12/12/2022	Sofie Konradsen	Sofie Konradsen	Cuddeback	G-5017	0	Natural History Museum of Denmark - University of Copenhagen
85453	LURE	L02	55965868	12274264	Control	Setup/Pickup	28/11/2022	10.45.45	I_00001b.JPG									28/11/2022	12/12/2022	Sofie Konradsen	Sofie Konradsen	Cuddeback	G-5017	0	Natural History Museum of Denmark - University of Copenhagen
85454	LURE	L02	55965868	12274264	Control	Setup/Pickup	28/11/2022	10.45.45	I_00001c.JPG									28/11/2022	12/12/2022	Sofie Konradsen	Sofie Konradsen	Cuddeback	G-5017	0	Natural History Museum of Denmark - University of Copenhagen
85455	LURE	L02	55965868	12274264	Control	Setup/Pickup	28/11/2022	10.46.58	I_00002a.JPG									28/11/2022	12/12/2022	Sofie Konradsen	Sofie Konradsen	Cuddeback	G-5017	0	Natural History Museum of Denmark - University of Copenhagen
85456	LURE	L02	55965868	12274264	Control	Setup/Pickup	28/11/2022	10.46.58	I_00002b.JPG									28/11/2022	12/12/2022	Sofie Konradsen	Sofie Konradsen	Cuddeback	G-5017	0	Natural History Museum of Denmark - University of Copenhagen
85457	LURE	L02	55965868	12274264	Control	Setup/Pickup	28/11/2022	10.46.58	I_00002c.JPG									28/11/2022	12/12/2022	Sofie Konradsen	Sofie Konradsen	Cuddeback	G-5017	0	Natural History Museum of Denmark - University of Copenhagen
85458	LURE	L02	55965868	12274264	Control	Setup/Pickup	28/11/2022	10.47.42	I_00003a.JPG									28/11/2022	12/12/2022	Sofie Konradsen	Sofie Konradsen	Cuddeback	G-5017	0	Natural History Museum of Denmark - University of Copenhagen
85459	LURE	L02	55965868	12274264	Control	Setup/Pickup	28/11/2022	10.47.42	I_00003b.JPG									28/11/2022	12/12/2022	Sofie Konradsen	Sofie Konradsen	Cuddeback	G-5017	0	Natural History Museum of Denmark - University of Copenhagen
85460	LURE	L02	55965868	12274264	Control	Setup/Pickup	28/11/2022	10.47.42	I_00003c.JPG									28/11/2022	12/12/2022	Sofie Konradsen	Sofie Konradsen	Cuddeback	G-5017	0	Natural History Museum of Denmark - University of Copenhagen
85461	LURE	L02	55965868	12274264	Control	Animal	28/11/2022	20.58.13	I_00004a.JPG	MAMMALIA	CETARTIODACTYLA	CERVIDAE	Dama	dama		1	Sofie Konradsen	28/11/2022	12/12/2022	Sofie Konradsen	Sofie Konradsen	Cuddeback	G-5017	1	Natural History Museum of Denmark - University of Copenhagen
85462	LURE	L02	55965868	12274264	Control	Animal	28/11/2022	20.58.13	I_00004b.JPG	MAMMALIA	CETARTIODACTYLA	CERVIDAE	Dama	dama		1	Sofie Konradsen	28/11/2022	12/12/2022	Sofie Konradsen	Sofie Konradsen	Cuddeback	G-5017	1	Natural History Museum of Denmark - University of Copenhagen
85463	LURE	L02	55965868	12274264	Control	Animal	28/11/2022	20.58.13	I_00004c.JPG	MAMMALIA	CETARTIODACTYLA	CERVIDAE	Dama	dama		1	Sofie Konradsen	28/11/2022	12/12/2022	Sofie Konradsen	Sofie Konradsen	Cuddeback	G-5017	1	Natural History Museum of Denmark - University of Copenhagen
85464	LURE	L02	55965868	12274264	Control	Unidentifiable	28/11/2022	20.59.31	I_00005a.JPG									28/11/2022	12/12/2022	Sofie Konradsen	Sofie Konradsen	Cuddeback	G-5017	1	Natural History Museum of Denmark - University of Copenhagen
85465	LURE	L02	55965868	12274264	Control	Unidentifiable	28/11/2022	20.59.31	I_00005b.JPG									28/11/2022	12/12/2022	Sofie Konradsen	Sofie Konradsen	Cuddeback	G-5017	1	Natural History Museum of Denmark - University of Copenhagen
85466	LURE	L02	55965868	12274264	Control	Unidentifiable	28/11/2022	20.59.31	I_00005c.JPG									28/11/2022	12/12/2022	Sofie Konradsen	Sofie Konradsen	Cuddeback	G-5017	1	Natural History Museum of Denmark - University of Copenhagen
85467	LURE	L02	55965868	12274264	Control	Animal	28/11/2022	21.47.59	I_00006a.JPG	MAMMALIA	CETARTIODACTYLA	CERVIDAE	Dama	dama		1	Sofie Konradsen	28/11/2022	12/12/2022	Sofie Konradsen	Sofie Konradsen	Cuddeback	G-5017	1	Natural History Museum of Denmark - University of Copenhagen
85468	LURE	L02	55965868	12274264	Control	Animal	28/11/2022	21.47.59	I_00006b.JPG	MAMMALIA	CETARTIODACTYLA	CERVIDAE	Dama	dama		1	Sofie Konradsen	28/11/2022	12/12/2022	Sofie Konradsen	Sofie Konradsen	Cuddeback	G-5017	1	Natural History Museum of Denmark - University of Copenhagen
85469	LURE	L02	55965868	12274264	Control	Animal	28/11/2022	21.47.59	I_00006c.JPG	MAMMALIA	CETARTIODACTYLA	CERVIDAE	Dama	dama		1	Sofie Konradsen	28/11/2022	12/12/2022	Sofie Konradsen	Sofie Konradsen	Cuddeback	G-5017	1	Natural History Museum of Denmark - University of Copenhagen
85470	LURE	L02	55965868	12274264	Control	Unidentifiable	29/11/2022	17.00.31	I_00007a.JPG									28/11/2022	12/12/2022	Sofie Konradsen	Sofie Konradsen	Cuddeback	G-5017	1	Natural History Museum of Denmark - University of Copenhagen
85471	LURE	L02	55965868	12274264	Control	Unidentifiable	29/11/2022	17.00.31	I_00007b.JPG									28/11/2022	12/12/2022	Sofie Konradsen	Sofie Konradsen	Cuddeback	G-5017	1	Natural History Museum of Denmark - University of Copenhagen
85472	LURE	L02	55965868	12274264	Control	Unidentifiable	29/11/2022	17.00.31	I_00007c.JPG									28/11/2022	12/12/2022	Sofie Konradsen	Sofie Konradsen	Cuddeback	G-5017	1	Natural History Museum of Denmark - University of Copenhagen
85473	LURE	L02	55965868	12274264	Control	Animal	30/11/2022	19.54.19	I_00008a.JPG	MAMMALIA	CETARTIODACTYLA	CERVIDAE	Dama	dama		1	Sofie Konradsen	28/11/2022	12/12/2022	Sofie Konradsen	Sofie Konradsen	Cuddeback	G-5017	1	Natural History Museum of Denmark - University of Copenhagen
85474	LURE	L02	55965868	12274264	Control	Animal	30/11/2022	19.54.19	I_00008b.JPG	MAMMALIA	CETARTIODACTYLA	CERVIDAE	Dama	dama		1	Sofie Konradsen	28/11/2022	12/12/2022	Sofie Konradsen	Sofie Konradsen	Cuddeback	G-5017	1	Natural History Museum of Denmark - University of Copenhagen
85475	LURE	L02	55965868	12274264	Control	Animal	30/11/2022	19.54.19	I_00008c.JPG	MAMMALIA	CETARTIODACTYLA	CERVIDAE	Dama	dama		1	Sofie Konradsen	28/11/2022	12/12/2022	Sofie Konradsen	Sofie Konradsen	Cuddeback	G-5017	1	Natural History Museum of Denmark - University of Copenhagen
85476	LURE	L02	55965868	12274264	Control	Animal	02/12/2022	16.44.46	I_00009a.JPG	MAMMALIA	CETARTIODACTYLA	CERVIDAE	Dama	dama		1	Sofie Konradsen	28/11/2022	12/12/2022	Sofie Konradsen	Sofie Konradsen	Cuddeback	G-5017	1	Natural History Museum of Denmark - University of Copenhagen
85477	LURE	L02	55965868	12274264	Control	Animal	02/12/2022	16.44.46	I_00009b.JPG	MAMMALIA	CETARTIODACTYLA	CERVIDAE	Dama	dama		1	Sofie Konradsen	28/11/2022	12/12/2022	Sofie Konradsen	Sofie Konradsen	Cuddeback	G-5017	1	Natural History Museum of Denmark - University of Copenhagen
85478	LURE	L02	55965868	12274264	Control	Animal	02/12/2022	16.44.46	I_00009c.JPG	MAMMALIA	CETARTIODACTYLA	CERVIDAE	Dama	dama		1	Sofie Konradsen	28/11/2022	12/12/2022	Sofie Konradsen	Sofie Konradsen	Cuddeback	G-5017	1	Natural History Museum of Denmark - University of Copenhagen
85479	LURE	L02	55965868	12274264	Control	Animal	03/12/2022	16.06.24	I_00010a.JPG	MAMMALIA	CETARTIODACTYLA	CERVIDAE	Dama	dama		1	Sofie Konradsen	28/11/2022	12/12/2022	Sofie Konradsen	Sofie Konradsen	Cuddeback	G-5017	1	Natural History Museum of Denmark - University of Copenhagen
85480	LURE	L02	55965868	12274264	Control	Animal	03/12/2022	16.06.24	I_00010b.JPG	MAMMALIA	CETARTIODACTYLA	CERVIDAE	Dama	dama		1	Sofie Konradsen	28/11/2022	12/12/2022	Sofie Konradsen	Sofie Konradsen	Cuddeback	G-5017	1	Natural History Museum of Denmark - University of Copenhagen
85481	LURE	L02	55965868	12274264	Control	Animal	03/12/2022	16.06.24	I_00010c.JPG	MAMMALIA	CETARTIODACTYLA	CERVIDAE	Dama	dama		1	Sofie Konradsen	28/11/2022	12/12/2022	Sofie Konradsen	Sofie Konradsen	Cuddeback	G-5017	1	Natural History Museum of Denmark - University of Copenhagen
85482	LURE	L02	55965868	12274264	Control	Unidentifiable	10/12/2022	04.15.51	I_00011a.JPG									28/11/2022	12/12/2022	Sofie Konradsen	Sofie Konradsen	Cuddeback	G-5017	1	Natural History Museum of Denmark - University of Copenhagen
85483	LURE	L02	55965868	12274264	Control	Unidentifiable	10/12/2022	04.15.51	I_00011b.JPG									28/11/2022	12/12/2022	Sofie Konradsen	Sofie Konradsen	Cuddeback	G-5017	1	Natural History Museum of Denmark - University of Copenhagen
85484	LURE	L02	55965868	12274264	Control	Unidentifiable	10/12/2022	04.15.51	I_00011c.JPG									28/11/2022	12/12/2022	Sofie Konradsen	Sofie Konradsen	Cuddeback	G-5017	1	Natural History Museum of Denmark - University of Copenhagen
85485	LURE	L02	55965868	12274264	Control	Animal	11/12/2022	04.46.28	I_00012a.JPG	MAMMALIA	CETARTIODACTYLA	CERVIDAE	Dama	dama		1	Sofie Konradsen	28/11/2022	12/12/2022	Sofie Konradsen	Sofie Konradsen	Cuddeback	G-5017	1	Natural History Museum of Denmark - University of Copenhagen
85486	LURE	L02	55965868	12274264	Control	Animal	11/12/2022	04.46.28	I_00012b.JPG	MAMMALIA	CETARTIODACTYLA	CERVIDAE	Dama	dama		1	Sofie Konradsen	28/11/2022	12/12/2022	Sofie Konradsen	Sofie Konradsen	Cuddeback	G-5017	1	Natural History Museum of Denmark - University of Copenhagen
85487	LURE	L02	55965868	12274264	Control	Animal	11/12/2022	04.46.28	I_00012c.JPG	MAMMALIA	CETARTIODACTYLA	CERVIDAE	Dama	dama		1	Sofie Konradsen	28/11/2022	12/12/2022	Sofie Konradsen	Sofie Konradsen	Cuddeback	G-5017	1	Natural History Museum of Denmark - University of Copenhagen
85488	LURE	L02	55965868	12274264	Control	Animal	11/12/2022	04.46.53	I_00013a.JPG	MAMMALIA	CETARTIODACTYLA	CERVIDAE	Dama	dama		1	Sofie Konradsen	28/11/2022	12/12/2022	Sofie Konradsen	Sofie Konradsen	Cuddeback	G-5017	1	Natural History Museum of Denmark - University of Copenhagen
85489	LURE	L02	55965868	12274264	Control	Animal	11/12/2022	04.46.53	I_00013b.JPG	MAMMALIA	CETARTIODACTYLA	CERVIDAE	Dama	dama		1	Sofie Konradsen	28/11/2022	12/12/2022	Sofie Konradsen	Sofie Konradsen	Cuddeback	G-5017	1	Natural History Museum of Denmark - University of Copenhagen
85490	LURE	L02	55965868	12274264	Control	Animal	11/12/2022	04.46.53	I_00013c.JPG	MAMMALIA	CETARTIODACTYLA	CERVIDAE	Dama	dama		1	Sofie Konradsen	28/11/2022	12/12/2022	Sofie Konradsen	Sofie Konradsen	Cuddeback	G-5017	1	Natural History Museum of Denmark - University of Copenhagen
85491	LURE	L02	55965868	12274264	Control	Animal	11/12/2022	05.17.30	I_00014a.JPG	MAMMALIA	CETARTIODACTYLA	CERVIDAE	Dama	dama		1	Sofie Konradsen	28/11/2022	12/12/2022	Sofie Konradsen	Sofie Konradsen	Cuddeback	G-5017	1	Natural History Museum of Denmark - University of Copenhagen
85492	LURE	L02	55965868	12274264	Control	Animal	11/12/2022	05.17.30	I_00014b.JPG	MAMMALIA	CETARTIODACTYLA	CERVIDAE	Dama	dama		1	Sofie Konradsen	28/11/2022	12/12/2022	Sofie Konradsen	Sofie Konradsen	Cuddeback	G-5017	1	Natural History Museum of Denmark - University of Copenhagen
85493	LURE	L02	55965868	12274264	Control	Animal	11/12/2022	05.17.30	I_00014c.JPG	MAMMALIA	CETARTIODACTYLA	CERVIDAE	Dama	dama		1	Sofie Konradsen	28/11/2022	12/12/2022	Sofie Konradsen	Sofie Konradsen	Cuddeback	G-5017	1	Natural History Museum of Denmark - University of Copenhagen
85494	LURE	L02	55965868	12274264	Control	Animal	11/12/2022	05.18.05	I_00015a.JPG	MAMMALIA	CETARTIODACTYLA	CERVIDAE	Dama	dama		1	Sofie Konradsen	28/11/2022	12/12/2022	Sofie Konradsen	Sofie Konradsen	Cuddeback	G-5017	1	Natural History Museum of Denmark - University of Copenhagen
85495	LURE	L02	55965868	12274264	Control	Animal	11/12/2022	05.18.05	I_00015b.JPG	MAMMALIA	CETARTIODACTYLA	CERVIDAE	Dama	dama		1	Sofie Konradsen	28/11/2022	12/12/2022	Sofie Konradsen	Sofie Konradsen	Cuddeback	G-5017	1	Natural History Museum of Denmark - University of Copenhagen
85496	LURE	L02	55965868	12274264	Control	Animal	11/12/2022	05.18.05	I_00015c.JPG	MAMMALIA	CETARTIODACTYLA	CERVIDAE	Dama	dama		1	Sofie Konradsen	28/11/2022	12/12/2022	Sofie Konradsen	Sofie Konradsen	Cuddeback	G-5017	1	Natural History Museum of Denmark - University of Copenhagen
85497	LURE	L02	55965868	12274264	Control	Animal	11/12/2022	05.19.04	I_00016a.JPG	MAMMALIA	CETARTIODACTYLA	CERVIDAE	Dama	dama		1	Sofie Konradsen	28/11/2022	12/12/2022	Sofie Konradsen	Sofie Konradsen	Cuddeback	G-5017	1	Natural History Museum of Denmark - University of Copenhagen
85498	LURE	L02	55965868	12274264	Control	Animal	11/12/2022	05.19.04	I_00016b.JPG	MAMMALIA	CETARTIODACTYLA	CERVIDAE	Dama	dama		1	Sofie Konradsen	28/11/2022	12/12/2022	Sofie Konradsen	Sofie Konradsen	Cuddeback	G-5017	1	Natural History Museum of Denmark - University of Copenhagen
85499	LURE	L02	55965868	12274264	Control	Animal	11/12/2022	05.19.04	I_00016c.JPG	MAMMALIA	CETARTIODACTYLA	CERVIDAE	Dama	dama		1	Sofie Konradsen	28/11/2022	12/12/2022	Sofie Konradsen	Sofie Konradsen	Cuddeback	G-5017	1	Natural History Museum of Denmark - University of Copenhagen
85500	LURE	L02	55965868	12274264	Control	Animal	11/12/2022	05.19.53	I_00017a.JPG	MAMMALIA	CETARTIODACTYLA	CERVIDAE	Dama	dama		1	Sofie Konradsen	28/11/2022	12/12/2022	Sofie Konradsen	Sofie Konradsen	Cuddeback	G-5017	1	Natural History Museum of Denmark - University of Copenhagen
85501	LURE	L02	55965868	12274264	Control	Animal	11/12/2022	05.19.53	I_00017b.JPG	MAMMALIA	CETARTIODACTYLA	CERVIDAE	Dama	dama		1	Sofie Konradsen	28/11/2022	12/12/2022	Sofie Konradsen	Sofie Konradsen	Cuddeback	G-5017	1	Natural History Museum of Denmark - University of Copenhagen
85502	LURE	L02	55965868	12274264	Control	Animal	11/12/2022	05.19.53	I_00017c.JPG	MAMMALIA	CETARTIODACTYLA	CERVIDAE	Dama	dama		1	Sofie Konradsen	28/11/2022	12/12/2022	Sofie Konradsen	Sofie Konradsen	Cuddeback	G-5017	1	Natural History Museum of Denmark - University of Copenhagen
85503	LURE	L02	55965868	12274264	Control	Animal	11/12/2022	05.20.25	I_00018a.JPG	MAMMALIA	CETARTIODACTYLA	CERVIDAE	Dama	dama		1	Sofie Konradsen	28/11/2022	12/12/2022	Sofie Konradsen	Sofie Konradsen	Cuddeback	G-5017	1	Natural History Museum of Denmark - University of Copenhagen
85504	LURE	L02	55965868	12274264	Control	Animal	11/12/2022	05.20.25	I_00018b.JPG	MAMMALIA	CETARTIODACTYLA	CERVIDAE	Dama	dama		1	Sofie Konradsen	28/11/2022	12/12/2022	Sofie Konradsen	Sofie Konradsen	Cuddeback	G-5017	1	Natural History Museum of Denmark - University of Copenhagen
85505	LURE	L02	55965868	12274264	Control	Animal	11/12/2022	05.20.25	I_00018c.JPG	MAMMALIA	CETARTIODACTYLA	CERVIDAE	Dama	dama		1	Sofie Konradsen	28/11/2022	12/12/2022	Sofie Konradsen	Sofie Konradsen	Cuddeback	G-5017	1	Natural History Museum of Denmark - University of Copenhagen
85506	LURE	L02	55965868	12274264	Control	Animal	11/12/2022	18.05.49	I_00019a.JPG	MAMMALIA	CETARTIODACTYLA	CERVIDAE	Dama	dama		1	Sofie Konradsen	28/11/2022	12/12/2022	Sofie Konradsen	Sofie Konradsen	Cuddeback	G-5017	1	Natural History Museum of Denmark - University of Copenhagen
85507	LURE	L02	55965868	12274264	Control	Animal	11/12/2022	18.05.49	I_00019b.JPG	MAMMALIA	CETARTIODACTYLA	CERVIDAE	Dama	dama		1	Sofie Konradsen	28/11/2022	12/12/2022	Sofie Konradsen	Sofie Konradsen	Cuddeback	G-5017	1	Natural History Museum of Denmark - University of Copenhagen
85508	LURE	L02	55965868	12274264	Control	Animal	11/12/2022	18.05.49	I_00019c.JPG	MAMMALIA	CETARTIODACTYLA	CERVIDAE	Dama	dama		1	Sofie Konradsen	28/11/2022	12/12/2022	Sofie Konradsen	Sofie Konradsen	Cuddeback	G-5017	1	Natural History Museum of Denmark - University of Copenhagen
85509	LURE	L02	55965868	12274264	Control	Animal	11/12/2022	18.07.45	I_00020a.JPG	MAMMALIA	CETARTIODACTYLA	CERVIDAE	Dama	dama		1	Sofie Konradsen	28/11/2022	12/12/2022	Sofie Konradsen	Sofie Konradsen	Cuddeback	G-5017	1	Natural History Museum of Denmark - University of Copenhagen
85510	LURE	L02	55965868	12274264	Control	Animal	11/12/2022	18.07.45	I_00020b.JPG	MAMMALIA	CETARTIODACTYLA	CERVIDAE	Dama	dama		1	Sofie Konradsen	28/11/2022	12/12/2022	Sofie Konradsen	Sofie Konradsen	Cuddeback	G-5017	1	Natural History Museum of Denmark - University of Copenhagen
85511	LURE	L02	55965868	12274264	Control	Animal	11/12/2022	18.07.45	I_00020c.JPG	MAMMALIA	CETARTIODACTYLA	CERVIDAE	Dama	dama		1	Sofie Konradsen	28/11/2022	12/12/2022	Sofie Konradsen	Sofie Konradsen	Cuddeback	G-5017	1	Natural History Museum of Denmark - University of Copenhagen
85512	LURE	L02	55965868	12274264	Control	Animal	11/12/2022	18.11.40	I_00021a.JPG	MAMMALIA	CETARTIODACTYLA	CERVIDAE	Dama	dama		1	Sofie Konradsen	28/11/2022	12/12/2022	Sofie Konradsen	Sofie Konradsen	Cuddeback	G-5017	1	Natural History Museum of Denmark - University of Copenhagen
85513	LURE	L02	55965868	12274264	Control	Animal	11/12/2022	18.11.40	I_00021b.JPG	MAMMALIA	CETARTIODACTYLA	CERVIDAE	Dama	dama		1	Sofie Konradsen	28/11/2022	12/12/2022	Sofie Konradsen	Sofie Konradsen	Cuddeback	G-5017	1	Natural History Museum of Denmark - University of Copenhagen
85514	LURE	L02	55965868	12274264	Control	Animal	11/12/2022	18.11.40	I_00021c.JPG	MAMMALIA	CETARTIODACTYLA	CERVIDAE	Dama	dama		1	Sofie Konradsen	28/11/2022	12/12/2022	Sofie Konradsen	Sofie Konradsen	Cuddeback	G-5017	1	Natural History Museum of Denmark - University of Copenhagen
85515	LURE	L02	55965868	12274264	Control	Animal	11/12/2022	18.13.07	I_00022a.JPG	MAMMALIA	CETARTIODACTYLA	CERVIDAE	Dama	dama		1	Sofie Konradsen	28/11/2022	12/12/2022	Sofie Konradsen	Sofie Konradsen	Cuddeback	G-5017	1	Natural History Museum of Denmark - University of Copenhagen
85516	LURE	L02	55965868	12274264	Control	Animal	11/12/2022	18.13.07	I_00022b.JPG	MAMMALIA	CETARTIODACTYLA	CERVIDAE	Dama	dama		1	Sofie Konradsen	28/11/2022	12/12/2022	Sofie Konradsen	Sofie Konradsen	Cuddeback	G-5017	1	Natural History Museum of Denmark - University of Copenhagen
85517	LURE	L02	55965868	12274264	Control	Animal	11/12/2022	18.13.07	I_00022c.JPG	MAMMALIA	CETARTIODACTYLA	CERVIDAE	Dama	dama		1	Sofie Konradsen	28/11/2022	12/12/2022	Sofie Konradsen	Sofie Konradsen	Cuddeback	G-5017	1	Natural History Museum of Denmark - University of Copenhagen
85518	LURE	L02	55965868	12274264	Control	Setup/Pickup	12/12/2022	10.27.03	I_00023a.JPG									28/11/2022	12/12/2022	Sofie Konradsen	Sofie Konradsen	Cuddeback	G-5017	0	Natural History Museum of Denmark - University of Copenhagen
85519	LURE	L02	55965868	12274264	Control	Setup/Pickup	12/12/2022	10.27.03	I_00023b.JPG									28/11/2022	12/12/2022	Sofie Konradsen	Sofie Konradsen	Cuddeback	G-5017	0	Natural History Museum of Denmark - University of Copenhagen
85520	LURE	L02	55965868	12274264	Control	Setup/Pickup	12/12/2022	10.27.03	I_00023c.JPG									28/11/2022	12/12/2022	Sofie Konradsen	Sofie Konradsen	Cuddeback	G-5017	0	Natural History Museum of Denmark - University of Copenhagen
85521	LURE	L02	55965868	12274264	Control	Setup/Pickup	12/12/2022	10.27.28	I_00024a.JPG									28/11/2022	12/12/2022	Sofie Konradsen	Sofie Konradsen	Cuddeback	G-5017	0	Natural History Museum of Denmark - University of Copenhagen
85522	LURE	L02	55965868	12274264	Control	Setup/Pickup	12/12/2022	10.27.28	I_00024b.JPG									28/11/2022	12/12/2022	Sofie Konradsen	Sofie Konradsen	Cuddeback	G-5017	0	Natural History Museum of Denmark - University of Copenhagen
85523	LURE	L02	55965868	12274264	Control	Setup/Pickup	12/12/2022	10.27.28	I_00024c.JPG									28/11/2022	12/12/2022	Sofie Konradsen	Sofie Konradsen	Cuddeback	G-5017	0	Natural History Museum of Denmark - University of Copenhagen
85524	LURE	L03	55965715	12270167	Control	Setup/Pickup	14/11/2022	10.26.38	I_00001a.JPG									14/11/2022	28/11/2022	Sofie Konradsen	Sofie Konradsen	Cuddeback	G-5017	0	Natural History Museum of Denmark - University of Copenhagen
85525	LURE	L03	55965715	12270167	Control	Setup/Pickup	14/11/2022	10.26.38	I_00001b.JPG									14/11/2022	28/11/2022	Sofie Konradsen	Sofie Konradsen	Cuddeback	G-5017	0	Natural History Museum of Denmark - University of Copenhagen
85526	LURE	L03	55965715	12270167	Control	Setup/Pickup	14/11/2022	10.26.38	I_00001c.JPG									14/11/2022	28/11/2022	Sofie Konradsen	Sofie Konradsen	Cuddeback	G-5017	0	Natural History Museum of Denmark - University of Copenhagen
85527	LURE	L03	55965715	12270167	Control	Setup/Pickup	14/11/2022	10.27.03	I_00002a.JPG									14/11/2022	28/11/2022	Sofie Konradsen	Sofie Konradsen	Cuddeback	G-5017	0	Natural History Museum of Denmark - University of Copenhagen
85528	LURE	L03	55965715	12270167	Control	Setup/Pickup	14/11/2022	10.27.03	I_00002b.JPG									14/11/2022	28/11/2022	Sofie Konradsen	Sofie Konradsen	Cuddeback	G-5017	0	Natural History Museum of Denmark - University of Copenhagen
85529	LURE	L03	55965715	12270167	Control	Setup/Pickup	14/11/2022	10.27.03	I_00002c.JPG									14/11/2022	28/11/2022	Sofie Konradsen	Sofie Konradsen	Cuddeback	G-5017	0	Natural History Museum of Denmark - University of Copenhagen
85530	LURE	L03	55965715	12270167	Control	Setup/Pickup	14/11/2022	10.27.28	I_00003a.JPG									14/11/2022	28/11/2022	Sofie Konradsen	Sofie Konradsen	Cuddeback	G-5017	0	Natural History Museum of Denmark - University of Copenhagen
85531	LURE	L03	55965715	12270167	Control	Setup/Pickup	14/11/2022	10.27.28	I_00003b.JPG									14/11/2022	28/11/2022	Sofie Konradsen	Sofie Konradsen	Cuddeback	G-5017	0	Natural History Museum of Denmark - University of Copenhagen
85532	LURE	L03	55965715	12270167	Control	Setup/Pickup	14/11/2022	10.27.28	I_00003c.JPG									14/11/2022	28/11/2022	Sofie Konradsen	Sofie Konradsen	Cuddeback	G-5017	0	Natural History Museum of Denmark - University of Copenhagen
85533	LURE	L03	55965715	12270167	Control	Setup/Pickup	28/11/2022	11.26.08	I_00004a.JPG									14/11/2022	28/11/2022	Sofie Konradsen	Sofie Konradsen	Cuddeback	G-5017	0	Natural History Museum of Denmark - University of Copenhagen
85534	LURE	L03	55965715	12270167	Control	Setup/Pickup	28/11/2022	11.26.08	I_00004b.JPG									14/11/2022	28/11/2022	Sofie Konradsen	Sofie Konradsen	Cuddeback	G-5017	0	Natural History Museum of Denmark - University of Copenhagen
85535	LURE	L03	55965715	12270167	Control	Setup/Pickup	28/11/2022	11.26.08	I_00004c.JPG									14/11/2022	28/11/2022	Sofie Konradsen	Sofie Konradsen	Cuddeback	G-5017	0	Natural History Museum of Denmark - University of Copenhagen
85536	LURE	L03	55965715	12270167	Control	Setup/Pickup	28/11/2022	11.26.33	I_00005a.JPG									14/11/2022	28/11/2022	Sofie Konradsen	Sofie Konradsen	Cuddeback	G-5017	0	Natural History Museum of Denmark - University of Copenhagen
85537	LURE	L03	55965715	12270167	Control	Setup/Pickup	28/11/2022	11.26.33	I_00005b.JPG									14/11/2022	28/11/2022	Sofie Konradsen	Sofie Konradsen	Cuddeback	G-5017	0	Natural History Museum of Denmark - University of Copenhagen
85538	LURE	L03	55965715	12270167	Control	Setup/Pickup	28/11/2022	11.26.33	I_00005c.JPG									14/11/2022	28/11/2022	Sofie Konradsen	Sofie Konradsen	Cuddeback	G-5017	0	Natural History Museum of Denmark - University of Copenhagen
85539	LURE	L04	55967125	12272213	Control	Setup/Pickup	31/10/2022	11.00.57	I_00005a.JPG									31/10/2022	14/11/2022	Sofie Konradsen	Sofie Konradsen	Cuddeback	G-5017	1	Natural History Museum of Denmark - University of Copenhagen
85540	LURE	L04	55967125	12272213	Control	Setup/Pickup	31/10/2022	11.00.57	I_00005b.JPG									31/10/2022	14/11/2022	Sofie Konradsen	Sofie Konradsen	Cuddeback	G-5017	1	Natural History Museum of Denmark - University of Copenhagen
85541	LURE	L04	55967125	12272213	Control	Setup/Pickup	31/10/2022	11.00.57	I_00005c.JPG									31/10/2022	14/11/2022	Sofie Konradsen	Sofie Konradsen	Cuddeback	G-5017	1	Natural History Museum of Denmark - University of Copenhagen
85542	LURE	L04	55967125	12272213	Control	Setup/Pickup	31/10/2022	11.01.33	I_00006a.JPG									31/10/2022	14/11/2022	Sofie Konradsen	Sofie Konradsen	Cuddeback	G-5017	0	Natural History Museum of Denmark - University of Copenhagen
85543	LURE	L04	55967125	12272213	Control	Setup/Pickup	31/10/2022	11.01.33	I_00006b.JPG									31/10/2022	14/11/2022	Sofie Konradsen	Sofie Konradsen	Cuddeback	G-5017	0	Natural History Museum of Denmark - University of Copenhagen
85544	LURE	L04	55967125	12272213	Control	Setup/Pickup	31/10/2022	11.01.33	I_00006c.JPG									31/10/2022	14/11/2022	Sofie Konradsen	Sofie Konradsen	Cuddeback	G-5017	0	Natural History Museum of Denmark - University of Copenhagen
85545	LURE	L04	55967125	12272213	Control	Setup/Pickup	14/11/2022	10.33.24	I_00007a.JPG									31/10/2022	14/11/2022	Sofie Konradsen	Sofie Konradsen	Cuddeback	G-5017	0	Natural History Museum of Denmark - University of Copenhagen
85546	LURE	L04	55967125	12272213	Control	Setup/Pickup	14/11/2022	10.33.24	I_00007b.JPG									31/10/2022	14/11/2022	Sofie Konradsen	Sofie Konradsen	Cuddeback	G-5017	0	Natural History Museum of Denmark - University of Copenhagen
85547	LURE	L04	55967125	12272213	Control	Setup/Pickup	14/11/2022	10.33.24	I_00007c.JPG									31/10/2022	14/11/2022	Sofie Konradsen	Sofie Konradsen	Cuddeback	G-5017	0	Natural History Museum of Denmark - University of Copenhagen
85548	LURE	L05	55964186	12275093	Control	Setup/Pickup	17/10/2022	10.23.53	I_00001a.JPG									17/10/2022	31/10/2022	Sofie Konradsen	Sofie Konradsen	Cuddeback	G-5017	0	Natural History Museum of Denmark - University of Copenhagen
85549	LURE	L05	55964186	12275093	Control	Setup/Pickup	17/10/2022	10.23.53	I_00001b.JPG									17/10/2022	31/10/2022	Sofie Konradsen	Sofie Konradsen	Cuddeback	G-5017	0	Natural History Museum of Denmark - University of Copenhagen
85550	LURE	L05	55964186	12275093	Control	Setup/Pickup	17/10/2022	10.23.53	I_00001c.JPG									17/10/2022	31/10/2022	Sofie Konradsen	Sofie Konradsen	Cuddeback	G-5017	0	Natural History Museum of Denmark - University of Copenhagen
85551	LURE	L05	55964186	12275093	Control	Animal	20/10/2022	16.42.39	I_00002a.JPG	MAMMALIA	CETARTIODACTYLA	CERVIDAE	Dama	dama		1	Sofie Konradsen	17/10/2022	31/10/2022	Sofie Konradsen	Sofie Konradsen	Cuddeback	G-5017	0	Natural History Museum of Denmark - University of Copenhagen
85552	LURE	L05	55964186	12275093	Control	Animal	20/10/2022	16.42.39	I_00002b.JPG	MAMMALIA	CETARTIODACTYLA	CERVIDAE	Dama	dama		1	Sofie Konradsen	17/10/2022	31/10/2022	Sofie Konradsen	Sofie Konradsen	Cuddeback	G-5017	0	Natural History Museum of Denmark - University of Copenhagen
85553	LURE	L05	55964186	12275093	Control	Animal	20/10/2022	16.42.39	I_00002c.JPG	MAMMALIA	CETARTIODACTYLA	CERVIDAE	Dama	dama		1	Sofie Konradsen	17/10/2022	31/10/2022	Sofie Konradsen	Sofie Konradsen	Cuddeback	G-5017	0	Natural History Museum of Denmark - University of Copenhagen
85554	LURE	L05	55964186	12275093	Control	Animal	20/10/2022	16.44.46	I_00003a.JPG	MAMMALIA	CETARTIODACTYLA	CERVIDAE	Capreolus	capreolus		1	Sofie Konradsen	17/10/2022	31/10/2022	Sofie Konradsen	Sofie Konradsen	Cuddeback	G-5017	0	Natural History Museum of Denmark - University of Copenhagen
85555	LURE	L05	55964186	12275093	Control	Animal	20/10/2022	16.44.46	I_00003b.JPG	MAMMALIA	CETARTIODACTYLA	CERVIDAE	Capreolus	capreolus		1	Sofie Konradsen	17/10/2022	31/10/2022	Sofie Konradsen	Sofie Konradsen	Cuddeback	G-5017	0	Natural History Museum of Denmark - University of Copenhagen
85556	LURE	L05	55964186	12275093	Control	Animal	20/10/2022	16.44.46	I_00003c.JPG	MAMMALIA	CETARTIODACTYLA	CERVIDAE	Capreolus	capreolus		1	Sofie Konradsen	17/10/2022	31/10/2022	Sofie Konradsen	Sofie Konradsen	Cuddeback	G-5017	0	Natural History Museum of Denmark - University of Copenhagen
85557	LURE	L05	55964186	12275093	Control	Animal	20/10/2022	16.47.53	I_00004a.JPG	MAMMALIA	CETARTIODACTYLA	CERVIDAE	Dama	dama		1	Sofie Konradsen	17/10/2022	31/10/2022	Sofie Konradsen	Sofie Konradsen	Cuddeback	G-5017	0	Natural History Museum of Denmark - University of Copenhagen
85558	LURE	L05	55964186	12275093	Control	Animal	20/10/2022	16.47.53	I_00004b.JPG	MAMMALIA	CETARTIODACTYLA	CERVIDAE	Dama	dama		1	Sofie Konradsen	17/10/2022	31/10/2022	Sofie Konradsen	Sofie Konradsen	Cuddeback	G-5017	0	Natural History Museum of Denmark - University of Copenhagen
85559	LURE	L05	55964186	12275093	Control	Animal	20/10/2022	16.47.53	I_00004c.JPG	MAMMALIA	CETARTIODACTYLA	CERVIDAE	Dama	dama		1	Sofie Konradsen	17/10/2022	31/10/2022	Sofie Konradsen	Sofie Konradsen	Cuddeback	G-5017	0	Natural History Museum of Denmark - University of Copenhagen
85560	LURE	L05	55964186	12275093	Control	Unidentifiable	24/10/2022	07.44.30	I_00005a.JPG									17/10/2022	31/10/2022	Sofie Konradsen	Sofie Konradsen	Cuddeback	G-5017	1	Natural History Museum of Denmark - University of Copenhagen
85561	LURE	L05	55964186	12275093	Control	Unidentifiable	24/10/2022	07.44.30	I_00005b.JPG									17/10/2022	31/10/2022	Sofie Konradsen	Sofie Konradsen	Cuddeback	G-5017	1	Natural History Museum of Denmark - University of Copenhagen
85562	LURE	L05	55964186	12275093	Control	Unidentifiable	24/10/2022	07.44.30	I_00005c.JPG									17/10/2022	31/10/2022	Sofie Konradsen	Sofie Konradsen	Cuddeback	G-5017	1	Natural History Museum of Denmark - University of Copenhagen
85563	LURE	L05	55964186	12275093	Control	Unidentifiable	24/10/2022	07.45.03	I_00006a.JPG									17/10/2022	31/10/2022	Sofie Konradsen	Sofie Konradsen	Cuddeback	G-5017	1	Natural History Museum of Denmark - University of Copenhagen
85564	LURE	L05	55964186	12275093	Control	Unidentifiable	24/10/2022	07.45.03	I_00006b.JPG									17/10/2022	31/10/2022	Sofie Konradsen	Sofie Konradsen	Cuddeback	G-5017	1	Natural History Museum of Denmark - University of Copenhagen
85565	LURE	L05	55964186	12275093	Control	Unidentifiable	24/10/2022	07.45.03	I_00006c.JPG									17/10/2022	31/10/2022	Sofie Konradsen	Sofie Konradsen	Cuddeback	G-5017	1	Natural History Museum of Denmark - University of Copenhagen
85566	LURE	L05	55964186	12275093	Control	Animal	25/10/2022	01.54.53	I_00007a.JPG	MAMMALIA	CETARTIODACTYLA	CERVIDAE	Dama	dama		1	Sofie Konradsen	17/10/2022	31/10/2022	Sofie Konradsen	Sofie Konradsen	Cuddeback	G-5017	1	Natural History Museum of Denmark - University of Copenhagen
85567	LURE	L05	55964186	12275093	Control	Animal	25/10/2022	01.54.53	I_00007b.JPG	MAMMALIA	CETARTIODACTYLA	CERVIDAE	Dama	dama		1	Sofie Konradsen	17/10/2022	31/10/2022	Sofie Konradsen	Sofie Konradsen	Cuddeback	G-5017	1	Natural History Museum of Denmark - University of Copenhagen
85568	LURE	L05	55964186	12275093	Control	Animal	25/10/2022	01.54.53	I_00007c.JPG	MAMMALIA	CETARTIODACTYLA	CERVIDAE	Dama	dama		1	Sofie Konradsen	17/10/2022	31/10/2022	Sofie Konradsen	Sofie Konradsen	Cuddeback	G-5017	1	Natural History Museum of Denmark - University of Copenhagen
85569	LURE	L05	55964186	12275093	Control	Animal	25/10/2022	07.46.23	I_00008a.JPG	MAMMALIA	CETARTIODACTYLA	CERVIDAE	Capreolus	capreolus		1	Sofie Konradsen	17/10/2022	31/10/2022	Sofie Konradsen	Sofie Konradsen	Cuddeback	G-5017	1	Natural History Museum of Denmark - University of Copenhagen
85570	LURE	L05	55964186	12275093	Control	Animal	25/10/2022	07.46.23	I_00008b.JPG	MAMMALIA	CETARTIODACTYLA	CERVIDAE	Capreolus	capreolus		1	Sofie Konradsen	17/10/2022	31/10/2022	Sofie Konradsen	Sofie Konradsen	Cuddeback	G-5017	1	Natural History Museum of Denmark - University of Copenhagen
85571	LURE	L05	55964186	12275093	Control	Animal	25/10/2022	07.46.23	I_00008c.JPG	MAMMALIA	CETARTIODACTYLA	CERVIDAE	Capreolus	capreolus		1	Sofie Konradsen	17/10/2022	31/10/2022	Sofie Konradsen	Sofie Konradsen	Cuddeback	G-5017	1	Natural History Museum of Denmark - University of Copenhagen
85572	LURE	L05	55964186	12275093	Control	Unidentifiable	25/10/2022	09.06.53	I_00009a.JPG									17/10/2022	31/10/2022	Sofie Konradsen	Sofie Konradsen	Cuddeback	G-5017	0	Natural History Museum of Denmark - University of Copenhagen
85573	LURE	L05	55964186	12275093	Control	Unidentifiable	25/10/2022	09.06.53	I_00009b.JPG									17/10/2022	31/10/2022	Sofie Konradsen	Sofie Konradsen	Cuddeback	G-5017	0	Natural History Museum of Denmark - University of Copenhagen
85574	LURE	L05	55964186	12275093	Control	Unidentifiable	25/10/2022	09.06.53	I_00009c.JPG									17/10/2022	31/10/2022	Sofie Konradsen	Sofie Konradsen	Cuddeback	G-5017	0	Natural History Museum of Denmark - University of Copenhagen
85575	LURE	L05	55964186	12275093	Control	Unidentifiable	25/10/2022	09.07.25	I_00010a.JPG									17/10/2022	31/10/2022	Sofie Konradsen	Sofie Konradsen	Cuddeback	G-5017	0	Natural History Museum of Denmark - University of Copenhagen
85576	LURE	L05	55964186	12275093	Control	Unidentifiable	25/10/2022	09.07.25	I_00010b.JPG									17/10/2022	31/10/2022	Sofie Konradsen	Sofie Konradsen	Cuddeback	G-5017	0	Natural History Museum of Denmark - University of Copenhagen
85577	LURE	L05	55964186	12275093	Control	Unidentifiable	25/10/2022	09.07.25	I_00010c.JPG									17/10/2022	31/10/2022	Sofie Konradsen	Sofie Konradsen	Cuddeback	G-5017	0	Natural History Museum of Denmark - University of Copenhagen
85578	LURE	L05	55964186	12275093	Control	Unidentifiable	25/10/2022	09.07.52	I_00011a.JPG									17/10/2022	31/10/2022	Sofie Konradsen	Sofie Konradsen	Cuddeback	G-5017	1	Natural History Museum of Denmark - University of Copenhagen
85579	LURE	L05	55964186	12275093	Control	Unidentifiable	25/10/2022	09.07.52	I_00011b.JPG									17/10/2022	31/10/2022	Sofie Konradsen	Sofie Konradsen	Cuddeback	G-5017	1	Natural History Museum of Denmark - University of Copenhagen
85580	LURE	L05	55964186	12275093	Control	Unidentifiable	25/10/2022	09.07.52	I_00011c.JPG									17/10/2022	31/10/2022	Sofie Konradsen	Sofie Konradsen	Cuddeback	G-5017	1	Natural History Museum of Denmark - University of Copenhagen
85581	LURE	L05	55964186	12275093	Control	Unidentifiable	25/10/2022	09.08.17	I_00012a.JPG									17/10/2022	31/10/2022	Sofie Konradsen	Sofie Konradsen	Cuddeback	G-5017	0	Natural History Museum of Denmark - University of Copenhagen
85582	LURE	L05	55964186	12275093	Control	Unidentifiable	25/10/2022	09.08.17	I_00012b.JPG									17/10/2022	31/10/2022	Sofie Konradsen	Sofie Konradsen	Cuddeback	G-5017	0	Natural History Museum of Denmark - University of Copenhagen
85583	LURE	L05	55964186	12275093	Control	Unidentifiable	25/10/2022	09.08.17	I_00012c.JPG									17/10/2022	31/10/2022	Sofie Konradsen	Sofie Konradsen	Cuddeback	G-5017	0	Natural History Museum of Denmark - University of Copenhagen
85584	LURE	L05	55964186	12275093	Control	Blank	25/10/2022	13.16.20	I_00013a.JPG									17/10/2022	31/10/2022	Sofie Konradsen	Sofie Konradsen	Cuddeback	G-5017	0	Natural History Museum of Denmark - University of Copenhagen
85585	LURE	L05	55964186	12275093	Control	Blank	25/10/2022	13.16.20	I_00013b.JPG									17/10/2022	31/10/2022	Sofie Konradsen	Sofie Konradsen	Cuddeback	G-5017	0	Natural History Museum of Denmark - University of Copenhagen
85586	LURE	L05	55964186	12275093	Control	Blank	25/10/2022	13.16.20	I_00013c.JPG									17/10/2022	31/10/2022	Sofie Konradsen	Sofie Konradsen	Cuddeback	G-5017	0	Natural History Museum of Denmark - University of Copenhagen
85587	LURE	L05	55964186	12275093	Control	Animal	27/10/2022	18.13.55	I_00014a.JPG	MAMMALIA	CETARTIODACTYLA	CERVIDAE	Dama	dama		1	Sofie Konradsen	17/10/2022	31/10/2022	Sofie Konradsen	Sofie Konradsen	Cuddeback	G-5017	1	Natural History Museum of Denmark - University of Copenhagen
85588	LURE	L05	55964186	12275093	Control	Animal	27/10/2022	18.13.55	I_00014b.JPG	MAMMALIA	CETARTIODACTYLA	CERVIDAE	Dama	dama		1	Sofie Konradsen	17/10/2022	31/10/2022	Sofie Konradsen	Sofie Konradsen	Cuddeback	G-5017	1	Natural History Museum of Denmark - University of Copenhagen
85589	LURE	L05	55964186	12275093	Control	Animal	27/10/2022	18.13.55	I_00014c.JPG	MAMMALIA	CETARTIODACTYLA	CERVIDAE	Dama	dama		1	Sofie Konradsen	17/10/2022	31/10/2022	Sofie Konradsen	Sofie Konradsen	Cuddeback	G-5017	1	Natural History Museum of Denmark - University of Copenhagen
85590	LURE	L05	55964186	12275093	Control	Unidentifiable	27/10/2022	20.57.15	I_00015a.JPG									17/10/2022	31/10/2022	Sofie Konradsen	Sofie Konradsen	Cuddeback	G-5017	1	Natural History Museum of Denmark - University of Copenhagen
85591	LURE	L05	55964186	12275093	Control	Unidentifiable	27/10/2022	20.57.15	I_00015b.JPG									17/10/2022	31/10/2022	Sofie Konradsen	Sofie Konradsen	Cuddeback	G-5017	1	Natural History Museum of Denmark - University of Copenhagen
85592	LURE	L05	55964186	12275093	Control	Unidentifiable	27/10/2022	20.57.15	I_00015c.JPG									17/10/2022	31/10/2022	Sofie Konradsen	Sofie Konradsen	Cuddeback	G-5017	1	Natural History Museum of Denmark - University of Copenhagen
85593	LURE	L05	55964186	12275093	Control	Animal	28/10/2022	19.40.50	I_00016a.JPG	MAMMALIA	CETARTIODACTYLA	CERVIDAE	Dama	dama		1	Sofie Konradsen	17/10/2022	31/10/2022	Sofie Konradsen	Sofie Konradsen	Cuddeback	G-5017	1	Natural History Museum of Denmark - University of Copenhagen
85594	LURE	L05	55964186	12275093	Control	Animal	28/10/2022	19.40.50	I_00016b.JPG	MAMMALIA	CETARTIODACTYLA	CERVIDAE	Dama	dama		1	Sofie Konradsen	17/10/2022	31/10/2022	Sofie Konradsen	Sofie Konradsen	Cuddeback	G-5017	1	Natural History Museum of Denmark - University of Copenhagen
85595	LURE	L05	55964186	12275093	Control	Animal	28/10/2022	19.40.50	I_00016c.JPG	MAMMALIA	CETARTIODACTYLA	CERVIDAE	Dama	dama		1	Sofie Konradsen	17/10/2022	31/10/2022	Sofie Konradsen	Sofie Konradsen	Cuddeback	G-5017	1	Natural History Museum of Denmark - University of Copenhagen
85596	LURE	L05	55964186	12275093	Control	Setup/Pickup	31/10/2022	11.14.36	I_00017a.JPG									17/10/2022	31/10/2022	Sofie Konradsen	Sofie Konradsen	Cuddeback	G-5017	0	Natural History Museum of Denmark - University of Copenhagen
85597	LURE	L05	55964186	12275093	Control	Setup/Pickup	31/10/2022	11.14.36	I_00017b.JPG									17/10/2022	31/10/2022	Sofie Konradsen	Sofie Konradsen	Cuddeback	G-5017	0	Natural History Museum of Denmark - University of Copenhagen
85598	LURE	L05	55964186	12275093	Control	Setup/Pickup	31/10/2022	11.14.36	I_00017c.JPG									17/10/2022	31/10/2022	Sofie Konradsen	Sofie Konradsen	Cuddeback	G-5017	0	Natural History Museum of Denmark - University of Copenhagen
85599	LURE	L05	55964186	12275093	Control	Setup/Pickup	31/10/2022	11.15.08	I_00018a.JPG									17/10/2022	31/10/2022	Sofie Konradsen	Sofie Konradsen	Cuddeback	G-5017	0	Natural History Museum of Denmark - University of Copenhagen
85600	LURE	L05	55964186	12275093	Control	Setup/Pickup	31/10/2022	11.15.08	I_00018b.JPG									17/10/2022	31/10/2022	Sofie Konradsen	Sofie Konradsen	Cuddeback	G-5017	0	Natural History Museum of Denmark - University of Copenhagen
85601	LURE	L05	55964186	12275093	Control	Setup/Pickup	31/10/2022	11.15.08	I_00018c.JPG									17/10/2022	31/10/2022	Sofie Konradsen	Sofie Konradsen	Cuddeback	G-5017	0	Natural History Museum of Denmark - University of Copenhagen
85602	LURE	L06	55960154	12273220	Control	Setup/Pickup	03/10/2022	12.44.10	I_00001a.JPG									03/10/2022	17/10/2022	Sofie Konradsen	Sofie Konradsen	Cuddeback	G-5017	0	Natural History Museum of Denmark - University of Copenhagen
85603	LURE	L06	55960154	12273220	Control	Setup/Pickup	03/10/2022	12.44.10	I_00001b.JPG									03/10/2022	17/10/2022	Sofie Konradsen	Sofie Konradsen	Cuddeback	G-5017	0	Natural History Museum of Denmark - University of Copenhagen
85604	LURE	L06	55960154	12273220	Control	Setup/Pickup	03/10/2022	12.44.10	I_00001c.JPG									03/10/2022	17/10/2022	Sofie Konradsen	Sofie Konradsen	Cuddeback	G-5017	0	Natural History Museum of Denmark - University of Copenhagen
85605	LURE	L06	55960154	12273220	Control	Setup/Pickup	03/10/2022	12.44.40	I_00002a.JPG									03/10/2022	17/10/2022	Sofie Konradsen	Sofie Konradsen	Cuddeback	G-5017	0	Natural History Museum of Denmark - University of Copenhagen
85606	LURE	L06	55960154	12273220	Control	Setup/Pickup	03/10/2022	12.44.40	I_00002b.JPG									03/10/2022	17/10/2022	Sofie Konradsen	Sofie Konradsen	Cuddeback	G-5017	0	Natural History Museum of Denmark - University of Copenhagen
85607	LURE	L06	55960154	12273220	Control	Setup/Pickup	03/10/2022	12.44.40	I_00002c.JPG									03/10/2022	17/10/2022	Sofie Konradsen	Sofie Konradsen	Cuddeback	G-5017	0	Natural History Museum of Denmark - University of Copenhagen
85608	LURE	L06	55960154	12273220	Control	Setup/Pickup	03/10/2022	12.46.07	I_00003a.JPG									03/10/2022	17/10/2022	Sofie Konradsen	Sofie Konradsen	Cuddeback	G-5017	0	Natural History Museum of Denmark - University of Copenhagen
85609	LURE	L06	55960154	12273220	Control	Setup/Pickup	03/10/2022	12.46.07	I_00003b.JPG									03/10/2022	17/10/2022	Sofie Konradsen	Sofie Konradsen	Cuddeback	G-5017	0	Natural History Museum of Denmark - University of Copenhagen
85610	LURE	L06	55960154	12273220	Control	Setup/Pickup	03/10/2022	12.46.07	I_00003c.JPG									03/10/2022	17/10/2022	Sofie Konradsen	Sofie Konradsen	Cuddeback	G-5017	0	Natural History Museum of Denmark - University of Copenhagen
85611	LURE	L06	55960154	12273220	Control	Setup/Pickup	03/10/2022	12.46.55	I_00004a.JPG									03/10/2022	17/10/2022	Sofie Konradsen	Sofie Konradsen	Cuddeback	G-5017	0	Natural History Museum of Denmark - University of Copenhagen
85612	LURE	L06	55960154	12273220	Control	Setup/Pickup	03/10/2022	12.46.55	I_00004b.JPG									03/10/2022	17/10/2022	Sofie Konradsen	Sofie Konradsen	Cuddeback	G-5017	0	Natural History Museum of Denmark - University of Copenhagen
85613	LURE	L06	55960154	12273220	Control	Setup/Pickup	03/10/2022	12.46.55	I_00004c.JPG									03/10/2022	17/10/2022	Sofie Konradsen	Sofie Konradsen	Cuddeback	G-5017	0	Natural History Museum of Denmark - University of Copenhagen
85614	LURE	L06	55960154	12273220	Control	Animal	05/10/2022	20.36.29	I_00005a.JPG	MAMMALIA	CARNIVORA	MUSTELIDAE	Meles	meles		1	Sofie Konradsen	03/10/2022	17/10/2022	Sofie Konradsen	Sofie Konradsen	Cuddeback	G-5017	1	Natural History Museum of Denmark - University of Copenhagen
85615	LURE	L06	55960154	12273220	Control	Animal	05/10/2022	20.36.29	I_00005b.JPG	MAMMALIA	CARNIVORA	MUSTELIDAE	Meles	meles		1	Sofie Konradsen	03/10/2022	17/10/2022	Sofie Konradsen	Sofie Konradsen	Cuddeback	G-5017	1	Natural History Museum of Denmark - University of Copenhagen
85616	LURE	L06	55960154	12273220	Control	Animal	05/10/2022	20.36.29	I_00005c.JPG	MAMMALIA	CARNIVORA	MUSTELIDAE	Meles	meles		1	Sofie Konradsen	03/10/2022	17/10/2022	Sofie Konradsen	Sofie Konradsen	Cuddeback	G-5017	1	Natural History Museum of Denmark - University of Copenhagen
85617	LURE	L06	55960154	12273220	Control	Animal	13/10/2022	18.27.09	I_00006a.JPG	MAMMALIA	CETARTIODACTYLA	CERVIDAE	Dama	dama		1	Sofie Konradsen	03/10/2022	17/10/2022	Sofie Konradsen	Sofie Konradsen	Cuddeback	G-5017	1	Natural History Museum of Denmark - University of Copenhagen
85618	LURE	L06	55960154	12273220	Control	Animal	13/10/2022	18.27.09	I_00006b.JPG	MAMMALIA	CETARTIODACTYLA	CERVIDAE	Dama	dama		1	Sofie Konradsen	03/10/2022	17/10/2022	Sofie Konradsen	Sofie Konradsen	Cuddeback	G-5017	1	Natural History Museum of Denmark - University of Copenhagen
85619	LURE	L06	55960154	12273220	Control	Animal	13/10/2022	18.27.09	I_00006c.JPG	MAMMALIA	CETARTIODACTYLA	CERVIDAE	Dama	dama		1	Sofie Konradsen	03/10/2022	17/10/2022	Sofie Konradsen	Sofie Konradsen	Cuddeback	G-5017	1	Natural History Museum of Denmark - University of Copenhagen
85620	LURE	L06	55960154	12273220	Control	Setup/Pickup	17/10/2022	10.33.01	I_00007a.JPG									03/10/2022	17/10/2022	Sofie Konradsen	Sofie Konradsen	Cuddeback	G-5017	1	Natural History Museum of Denmark - University of Copenhagen
85621	LURE	L06	55960154	12273220	Control	Setup/Pickup	17/10/2022	10.33.01	I_00007b.JPG									03/10/2022	17/10/2022	Sofie Konradsen	Sofie Konradsen	Cuddeback	G-5017	1	Natural History Museum of Denmark - University of Copenhagen
85622	LURE	L06	55960154	12273220	Control	Setup/Pickup	17/10/2022	10.33.01	I_00007c.JPG									03/10/2022	17/10/2022	Sofie Konradsen	Sofie Konradsen	Cuddeback	G-5017	1	Natural History Museum of Denmark - University of Copenhagen
85623	LURE	L07	55955713	12270560	Control	Setup/Pickup	19/09/2022	12.08.01	I_00001a.JPG									19/09/2022	03/10/2022	Sofie Konradsen	Sofie Konradsen	Cuddeback	G-5017	0	Natural History Museum of Denmark - University of Copenhagen
85624	LURE	L07	55955713	12270560	Control	Setup/Pickup	19/09/2022	12.08.01	I_00001b.JPG									19/09/2022	03/10/2022	Sofie Konradsen	Sofie Konradsen	Cuddeback	G-5017	0	Natural History Museum of Denmark - University of Copenhagen
85625	LURE	L07	55955713	12270560	Control	Setup/Pickup	19/09/2022	12.08.01	I_00001c.JPG									19/09/2022	03/10/2022	Sofie Konradsen	Sofie Konradsen	Cuddeback	G-5017	0	Natural History Museum of Denmark - University of Copenhagen
85626	LURE	L07	55955713	12270560	Control	Setup/Pickup	19/09/2022	12.11.54	I_00002a.JPG									19/09/2022	03/10/2022	Sofie Konradsen	Sofie Konradsen	Cuddeback	G-5017	0	Natural History Museum of Denmark - University of Copenhagen
85627	LURE	L07	55955713	12270560	Control	Setup/Pickup	19/09/2022	12.11.54	I_00002b.JPG									19/09/2022	03/10/2022	Sofie Konradsen	Sofie Konradsen	Cuddeback	G-5017	0	Natural History Museum of Denmark - University of Copenhagen
85628	LURE	L07	55955713	12270560	Control	Setup/Pickup	19/09/2022	12.11.54	I_00002c.JPG									19/09/2022	03/10/2022	Sofie Konradsen	Sofie Konradsen	Cuddeback	G-5017	0	Natural History Museum of Denmark - University of Copenhagen
85629	LURE	L07	55955713	12270560	Control	Animal	20/09/2022	13.19.05	I_00003a.JPG	MAMMALIA	CETARTIODACTYLA	CERVIDAE	Capreolus	capreolus		1	Sofie Konradsen	19/09/2022	03/10/2022	Sofie Konradsen	Sofie Konradsen	Cuddeback	G-5017	0	Natural History Museum of Denmark - University of Copenhagen
85630	LURE	L07	55955713	12270560	Control	Animal	20/09/2022	13.19.05	I_00003b.JPG	MAMMALIA	CETARTIODACTYLA	CERVIDAE	Capreolus	capreolus		1	Sofie Konradsen	19/09/2022	03/10/2022	Sofie Konradsen	Sofie Konradsen	Cuddeback	G-5017	0	Natural History Museum of Denmark - University of Copenhagen
85631	LURE	L07	55955713	12270560	Control	Animal	20/09/2022	13.19.05	I_00003c.JPG	MAMMALIA	CETARTIODACTYLA	CERVIDAE	Capreolus	capreolus		1	Sofie Konradsen	19/09/2022	03/10/2022	Sofie Konradsen	Sofie Konradsen	Cuddeback	G-5017	0	Natural History Museum of Denmark - University of Copenhagen
85632	LURE	L07	55955713	12270560	Control	Blank	27/09/2022	14.30.24	I_00004a.JPG									19/09/2022	03/10/2022	Sofie Konradsen	Sofie Konradsen	Cuddeback	G-5017	0	Natural History Museum of Denmark - University of Copenhagen
85633	LURE	L07	55955713	12270560	Control	Blank	27/09/2022	14.30.24	I_00004b.JPG									19/09/2022	03/10/2022	Sofie Konradsen	Sofie Konradsen	Cuddeback	G-5017	0	Natural History Museum of Denmark - University of Copenhagen
85634	LURE	L07	55955713	12270560	Control	Blank	27/09/2022	14.30.24	I_00004c.JPG									19/09/2022	03/10/2022	Sofie Konradsen	Sofie Konradsen	Cuddeback	G-5017	0	Natural History Museum of Denmark - University of Copenhagen
85635	LURE	L07	55955713	12270560	Control	Blank	28/09/2022	09.04.20	I_00005a.JPG									19/09/2022	03/10/2022	Sofie Konradsen	Sofie Konradsen	Cuddeback	G-5017	0	Natural History Museum of Denmark - University of Copenhagen
85636	LURE	L07	55955713	12270560	Control	Blank	28/09/2022	09.04.20	I_00005b.JPG									19/09/2022	03/10/2022	Sofie Konradsen	Sofie Konradsen	Cuddeback	G-5017	0	Natural History Museum of Denmark - University of Copenhagen
85637	LURE	L07	55955713	12270560	Control	Blank	28/09/2022	09.04.20	I_00005c.JPG									19/09/2022	03/10/2022	Sofie Konradsen	Sofie Konradsen	Cuddeback	G-5017	0	Natural History Museum of Denmark - University of Copenhagen
85638	LURE	L07	55955713	12270560	Control	Setup/Pickup	03/10/2022	12.58.58	I_00006a.JPG									19/09/2022	03/10/2022	Sofie Konradsen	Sofie Konradsen	Cuddeback	G-5017	0	Natural History Museum of Denmark - University of Copenhagen
85639	LURE	L07	55955713	12270560	Control	Setup/Pickup	03/10/2022	12.58.58	I_00006b.JPG									19/09/2022	03/10/2022	Sofie Konradsen	Sofie Konradsen	Cuddeback	G-5017	0	Natural History Museum of Denmark - University of Copenhagen
85640	LURE	L07	55955713	12270560	Control	Setup/Pickup	03/10/2022	12.58.58	I_00006c.JPG									19/09/2022	03/10/2022	Sofie Konradsen	Sofie Konradsen	Cuddeback	G-5017	0	Natural History Museum of Denmark - University of Copenhagen
85641	LURE	L08	55957720	12271136	Control	Setup/Pickup	09/01/2023	12.54.16	I_00001a.JPG									09/01/2023	23/01/2023	Sofie Konradsen	Sofie Konradsen	Cuddeback	G-5017	0	Natural History Museum of Denmark - University of Copenhagen
85642	LURE	L08	55957720	12271136	Control	Setup/Pickup	09/01/2023	12.54.16	I_00001b.JPG									09/01/2023	23/01/2023	Sofie Konradsen	Sofie Konradsen	Cuddeback	G-5017	0	Natural History Museum of Denmark - University of Copenhagen
85643	LURE	L08	55957720	12271136	Control	Setup/Pickup	09/01/2023	12.54.16	I_00001c.JPG									09/01/2023	23/01/2023	Sofie Konradsen	Sofie Konradsen	Cuddeback	G-5017	0	Natural History Museum of Denmark - University of Copenhagen
85644	LURE	L08	55957720	12271136	Control	Setup/Pickup	23/01/2023	12.07.20	I_00002a.JPG									09/01/2023	23/01/2023	Sofie Konradsen	Sofie Konradsen	Cuddeback	G-5017	0	Natural History Museum of Denmark - University of Copenhagen
85645	LURE	L08	55957720	12271136	Control	Setup/Pickup	23/01/2023	12.07.20	I_00002b.JPG									09/01/2023	23/01/2023	Sofie Konradsen	Sofie Konradsen	Cuddeback	G-5017	0	Natural History Museum of Denmark - University of Copenhagen
85646	LURE	L08	55957720	12271136	Control	Setup/Pickup	23/01/2023	12.07.20	I_00002c.JPG									09/01/2023	23/01/2023	Sofie Konradsen	Sofie Konradsen	Cuddeback	G-5017	0	Natural History Museum of Denmark - University of Copenhagen
85647	LURE	L09	55957230	12277259	Control	Setup/Pickup	26/12/2022	13.21.16	I_00001a.JPG									26/12/2022	09/01/2023	Sofie Konradsen	Sofie Konradsen	Cuddeback	G-5017	0	Natural History Museum of Denmark - University of Copenhagen
85648	LURE	L09	55957230	12277259	Control	Setup/Pickup	26/12/2022	13.21.16	I_00001b.JPG									26/12/2022	09/01/2023	Sofie Konradsen	Sofie Konradsen	Cuddeback	G-5017	0	Natural History Museum of Denmark - University of Copenhagen
85649	LURE	L09	55957230	12277259	Control	Setup/Pickup	26/12/2022	13.21.16	I_00001c.JPG									26/12/2022	09/01/2023	Sofie Konradsen	Sofie Konradsen	Cuddeback	G-5017	0	Natural History Museum of Denmark - University of Copenhagen
85650	LURE	L09	55957230	12277259	Control	Setup/Pickup	26/12/2022	13.21.40	I_00002a.JPG									26/12/2022	09/01/2023	Sofie Konradsen	Sofie Konradsen	Cuddeback	G-5017	0	Natural History Museum of Denmark - University of Copenhagen
85651	LURE	L09	55957230	12277259	Control	Setup/Pickup	26/12/2022	13.21.40	I_00002b.JPG									26/12/2022	09/01/2023	Sofie Konradsen	Sofie Konradsen	Cuddeback	G-5017	0	Natural History Museum of Denmark - University of Copenhagen
85652	LURE	L09	55957230	12277259	Control	Setup/Pickup	26/12/2022	13.21.40	I_00002c.JPG									26/12/2022	09/01/2023	Sofie Konradsen	Sofie Konradsen	Cuddeback	G-5017	0	Natural History Museum of Denmark - University of Copenhagen
85653	LURE	L09	55957230	12277259	Control	Animal	27/12/2022	22.36.19	I_00003a.JPG	MAMMALIA	CARNIVORA	CANIDAE	Vulpes	vulpes		1	Sofie Konradsen	26/12/2022	09/01/2023	Sofie Konradsen	Sofie Konradsen	Cuddeback	G-5017	1	Natural History Museum of Denmark - University of Copenhagen
85654	LURE	L09	55957230	12277259	Control	Animal	27/12/2022	22.36.19	I_00003b.JPG	MAMMALIA	CARNIVORA	CANIDAE	Vulpes	vulpes		1	Sofie Konradsen	26/12/2022	09/01/2023	Sofie Konradsen	Sofie Konradsen	Cuddeback	G-5017	1	Natural History Museum of Denmark - University of Copenhagen
85655	LURE	L09	55957230	12277259	Control	Animal	27/12/2022	22.36.19	I_00003c.JPG	MAMMALIA	CARNIVORA	CANIDAE	Vulpes	vulpes		1	Sofie Konradsen	26/12/2022	09/01/2023	Sofie Konradsen	Sofie Konradsen	Cuddeback	G-5017	1	Natural History Museum of Denmark - University of Copenhagen
85656	LURE	L09	55957230	12277259	Control	Animal	28/12/2022	15.44.41	I_00004a.JPG	AVES	COLUMBIFORMES	COLUMBIDAE	Columba	palumbus		1	Sofie Konradsen	26/12/2022	09/01/2023	Sofie Konradsen	Sofie Konradsen	Cuddeback	G-5017	0	Natural History Museum of Denmark - University of Copenhagen
85657	LURE	L09	55957230	12277259	Control	Animal	28/12/2022	15.44.41	I_00004b.JPG	AVES	COLUMBIFORMES	COLUMBIDAE	Columba	palumbus		1	Sofie Konradsen	26/12/2022	09/01/2023	Sofie Konradsen	Sofie Konradsen	Cuddeback	G-5017	0	Natural History Museum of Denmark - University of Copenhagen
85658	LURE	L09	55957230	12277259	Control	Animal	28/12/2022	15.44.41	I_00004c.JPG	AVES	COLUMBIFORMES	COLUMBIDAE	Columba	palumbus		1	Sofie Konradsen	26/12/2022	09/01/2023	Sofie Konradsen	Sofie Konradsen	Cuddeback	G-5017	0	Natural History Museum of Denmark - University of Copenhagen
85659	LURE	L09	55957230	12277259	Control	Unidentifiable	02/01/2023	08.37.34	I_00005a.JPG									26/12/2022	09/01/2023	Sofie Konradsen	Sofie Konradsen	Cuddeback	G-5017	1	Natural History Museum of Denmark - University of Copenhagen
85660	LURE	L09	55957230	12277259	Control	Unidentifiable	02/01/2023	08.37.34	I_00005b.JPG									26/12/2022	09/01/2023	Sofie Konradsen	Sofie Konradsen	Cuddeback	G-5017	1	Natural History Museum of Denmark - University of Copenhagen
85661	LURE	L09	55957230	12277259	Control	Unidentifiable	02/01/2023	08.37.34	I_00005c.JPG									26/12/2022	09/01/2023	Sofie Konradsen	Sofie Konradsen	Cuddeback	G-5017	1	Natural History Museum of Denmark - University of Copenhagen
85662	LURE	L09	55957230	12277259	Control	Unidentifiable	02/01/2023	08.37.59	I_00006a.JPG									26/12/2022	09/01/2023	Sofie Konradsen	Sofie Konradsen	Cuddeback	G-5017	1	Natural History Museum of Denmark - University of Copenhagen
85663	LURE	L09	55957230	12277259	Control	Unidentifiable	02/01/2023	08.37.59	I_00006b.JPG									26/12/2022	09/01/2023	Sofie Konradsen	Sofie Konradsen	Cuddeback	G-5017	1	Natural History Museum of Denmark - University of Copenhagen
85664	LURE	L09	55957230	12277259	Control	Unidentifiable	02/01/2023	08.37.59	I_00006c.JPG									26/12/2022	09/01/2023	Sofie Konradsen	Sofie Konradsen	Cuddeback	G-5017	1	Natural History Museum of Denmark - University of Copenhagen
85665	LURE	L09	55957230	12277259	Control	Animal	06/01/2023	04.45.12	I_00007a.JPG	MAMMALIA	CARNIVORA	FELIDAE	Felis	silvestris		1	Sofie Konradsen	26/12/2022	09/01/2023	Sofie Konradsen	Sofie Konradsen	Cuddeback	G-5017	1	Natural History Museum of Denmark - University of Copenhagen
85666	LURE	L09	55957230	12277259	Control	Animal	06/01/2023	04.45.12	I_00007b.JPG	MAMMALIA	CARNIVORA	FELIDAE	Felis	silvestris		1	Sofie Konradsen	26/12/2022	09/01/2023	Sofie Konradsen	Sofie Konradsen	Cuddeback	G-5017	1	Natural History Museum of Denmark - University of Copenhagen
85667	LURE	L09	55957230	12277259	Control	Animal	06/01/2023	04.45.12	I_00007c.JPG	MAMMALIA	CARNIVORA	FELIDAE	Felis	silvestris		1	Sofie Konradsen	26/12/2022	09/01/2023	Sofie Konradsen	Sofie Konradsen	Cuddeback	G-5017	1	Natural History Museum of Denmark - University of Copenhagen
85668	LURE	L09	55957230	12277259	Control	Setup/Pickup	09/01/2023	13.04.44	I_00008a.JPG									26/12/2022	09/01/2023	Sofie Konradsen	Sofie Konradsen	Cuddeback	G-5017	0	Natural History Museum of Denmark - University of Copenhagen
85669	LURE	L09	55957230	12277259	Control	Setup/Pickup	09/01/2023	13.04.44	I_00008b.JPG									26/12/2022	09/01/2023	Sofie Konradsen	Sofie Konradsen	Cuddeback	G-5017	0	Natural History Museum of Denmark - University of Copenhagen
85670	LURE	L09	55957230	12277259	Control	Setup/Pickup	09/01/2023	13.04.44	I_00008c.JPG									26/12/2022	09/01/2023	Sofie Konradsen	Sofie Konradsen	Cuddeback	G-5017	0	Natural History Museum of Denmark - University of Copenhagen
85671	LURE	L01	55966439	12269448	Gusto	Animal	30/11/2022	13.59.55	I_00001a.JPG	AVES	COLUMBIFORMES	COLUMBIDAE	Columba	palumbus		1	Sofie Konradsen	28/11/2022	12/12/2022	Sofie Konradsen	Sofie Konradsen	Cuddeback	G-5017	0	Natural History Museum of Denmark - University of Copenhagen
85672	LURE	L01	55966439	12269448	Gusto	Animal	30/11/2022	13.59.55	I_00001b.JPG	AVES	COLUMBIFORMES	COLUMBIDAE	Columba	palumbus		1	Sofie Konradsen	28/11/2022	12/12/2022	Sofie Konradsen	Sofie Konradsen	Cuddeback	G-5017	0	Natural History Museum of Denmark - University of Copenhagen
85673	LURE	L01	55966439	12269448	Gusto	Animal	30/11/2022	13.59.55	I_00001c.JPG	AVES	COLUMBIFORMES	COLUMBIDAE	Columba	palumbus		1	Sofie Konradsen	28/11/2022	12/12/2022	Sofie Konradsen	Sofie Konradsen	Cuddeback	G-5017	0	Natural History Museum of Denmark - University of Copenhagen
85674	LURE	L01	55966439	12269448	Gusto	Unidentifiable	05/12/2022	09.53.53	I_00002a.JPG									28/11/2022	12/12/2022	Sofie Konradsen	Sofie Konradsen	Cuddeback	G-5017	0	Natural History Museum of Denmark - University of Copenhagen
85675	LURE	L01	55966439	12269448	Gusto	Unidentifiable	05/12/2022	09.53.53	I_00002b.JPG									28/11/2022	12/12/2022	Sofie Konradsen	Sofie Konradsen	Cuddeback	G-5017	0	Natural History Museum of Denmark - University of Copenhagen
85676	LURE	L01	55966439	12269448	Gusto	Unidentifiable	05/12/2022	09.53.53	I_00002c.JPG									28/11/2022	12/12/2022	Sofie Konradsen	Sofie Konradsen	Cuddeback	G-5017	0	Natural History Museum of Denmark - University of Copenhagen
85677	LURE	L01	55966439	12269448	Gusto	Animal	07/12/2022	10.53.08	I_00003a.JPG	MAMMALIA	CARNIVORA	CANIDAE	Vulpes	vulpes		1	Sofie Konradsen	28/11/2022	12/12/2022	Sofie Konradsen	Sofie Konradsen	Cuddeback	G-5017	0	Natural History Museum of Denmark - University of Copenhagen
85678	LURE	L01	55966439	12269448	Gusto	Animal	07/12/2022	10.53.08	I_00003b.JPG	MAMMALIA	CARNIVORA	CANIDAE	Vulpes	vulpes		1	Sofie Konradsen	28/11/2022	12/12/2022	Sofie Konradsen	Sofie Konradsen	Cuddeback	G-5017	0	Natural History Museum of Denmark - University of Copenhagen
85679	LURE	L01	55966439	12269448	Gusto	Animal	07/12/2022	10.53.08	I_00003c.JPG	MAMMALIA	CARNIVORA	CANIDAE	Vulpes	vulpes		1	Sofie Konradsen	28/11/2022	12/12/2022	Sofie Konradsen	Sofie Konradsen	Cuddeback	G-5017	0	Natural History Museum of Denmark - University of Copenhagen
85680	LURE	L01	55966439	12269448	Gusto	Setup/Pickup	12/12/2022	10.53.10	I_00004a.JPG									28/11/2022	12/12/2022	Sofie Konradsen	Sofie Konradsen	Cuddeback	G-5017	0	Natural History Museum of Denmark - University of Copenhagen
85681	LURE	L01	55966439	12269448	Gusto	Setup/Pickup	12/12/2022	10.53.10	I_00004b.JPG									28/11/2022	12/12/2022	Sofie Konradsen	Sofie Konradsen	Cuddeback	G-5017	0	Natural History Museum of Denmark - University of Copenhagen
85682	LURE	L01	55966439	12269448	Gusto	Setup/Pickup	12/12/2022	10.53.10	I_00004c.JPG									28/11/2022	12/12/2022	Sofie Konradsen	Sofie Konradsen	Cuddeback	G-5017	0	Natural History Museum of Denmark - University of Copenhagen
85683	LURE	L02	55965868	12274264	Gusto	Setup/Pickup	14/11/2022	09.48.05	I_00001a.JPG									14/11/2022	28/11/2022	Sofie Konradsen	Sofie Konradsen	Cuddeback	G-5017	0	Natural History Museum of Denmark - University of Copenhagen
85684	LURE	L02	55965868	12274264	Gusto	Setup/Pickup	14/11/2022	09.48.05	I_00001b.JPG									14/11/2022	28/11/2022	Sofie Konradsen	Sofie Konradsen	Cuddeback	G-5017	0	Natural History Museum of Denmark - University of Copenhagen
85685	LURE	L02	55965868	12274264	Gusto	Setup/Pickup	14/11/2022	09.48.05	I_00001c.JPG									14/11/2022	28/11/2022	Sofie Konradsen	Sofie Konradsen	Cuddeback	G-5017	0	Natural History Museum of Denmark - University of Copenhagen
85686	LURE	L02	55965868	12274264	Gusto	Setup/Pickup	14/11/2022	09.48.39	I_00002a.JPG									14/11/2022	28/11/2022	Sofie Konradsen	Sofie Konradsen	Cuddeback	G-5017	0	Natural History Museum of Denmark - University of Copenhagen
85687	LURE	L02	55965868	12274264	Gusto	Setup/Pickup	14/11/2022	09.48.39	I_00002b.JPG									14/11/2022	28/11/2022	Sofie Konradsen	Sofie Konradsen	Cuddeback	G-5017	0	Natural History Museum of Denmark - University of Copenhagen
85688	LURE	L02	55965868	12274264	Gusto	Setup/Pickup	14/11/2022	09.48.39	I_00002c.JPG									14/11/2022	28/11/2022	Sofie Konradsen	Sofie Konradsen	Cuddeback	G-5017	0	Natural History Museum of Denmark - University of Copenhagen
85689	LURE	L02	55965868	12274264	Gusto	Setup/Pickup	14/11/2022	09.49.12	I_00003a.JPG									14/11/2022	28/11/2022	Sofie Konradsen	Sofie Konradsen	Cuddeback	G-5017	0	Natural History Museum of Denmark - University of Copenhagen
85690	LURE	L02	55965868	12274264	Gusto	Setup/Pickup	14/11/2022	09.49.12	I_00003b.JPG									14/11/2022	28/11/2022	Sofie Konradsen	Sofie Konradsen	Cuddeback	G-5017	0	Natural History Museum of Denmark - University of Copenhagen
85691	LURE	L02	55965868	12274264	Gusto	Setup/Pickup	14/11/2022	09.49.12	I_00003c.JPG									14/11/2022	28/11/2022	Sofie Konradsen	Sofie Konradsen	Cuddeback	G-5017	0	Natural History Museum of Denmark - University of Copenhagen
85692	LURE	L02	55965868	12274264	Gusto	Setup/Pickup	14/11/2022	09.49.42	I_00004a.JPG									14/11/2022	28/11/2022	Sofie Konradsen	Sofie Konradsen	Cuddeback	G-5017	0	Natural History Museum of Denmark - University of Copenhagen
85693	LURE	L02	55965868	12274264	Gusto	Setup/Pickup	14/11/2022	09.49.42	I_00004b.JPG									14/11/2022	28/11/2022	Sofie Konradsen	Sofie Konradsen	Cuddeback	G-5017	0	Natural History Museum of Denmark - University of Copenhagen
85694	LURE	L02	55965868	12274264	Gusto	Setup/Pickup	14/11/2022	09.49.42	I_00004c.JPG									14/11/2022	28/11/2022	Sofie Konradsen	Sofie Konradsen	Cuddeback	G-5017	0	Natural History Museum of Denmark - University of Copenhagen
85695	LURE	L02	55965868	12274264	Gusto	Animal	14/11/2022	14.33.50	I_00005a.JPG	MAMMALIA	CETARTIODACTYLA	CERVIDAE	Dama	dama		3	Sofie Konradsen	14/11/2022	28/11/2022	Sofie Konradsen	Sofie Konradsen	Cuddeback	G-5017	0	Natural History Museum of Denmark - University of Copenhagen
85696	LURE	L02	55965868	12274264	Gusto	Animal	14/11/2022	14.33.50	I_00005b.JPG	MAMMALIA	CETARTIODACTYLA	CERVIDAE	Dama	dama		3	Sofie Konradsen	14/11/2022	28/11/2022	Sofie Konradsen	Sofie Konradsen	Cuddeback	G-5017	0	Natural History Museum of Denmark - University of Copenhagen
85697	LURE	L02	55965868	12274264	Gusto	Animal	14/11/2022	14.33.50	I_00005c.JPG	MAMMALIA	CETARTIODACTYLA	CERVIDAE	Dama	dama		3	Sofie Konradsen	14/11/2022	28/11/2022	Sofie Konradsen	Sofie Konradsen	Cuddeback	G-5017	0	Natural History Museum of Denmark - University of Copenhagen
85698	LURE	L02	55965868	12274264	Gusto	Animal	15/11/2022	17.15.19	I_00006a.JPG	MAMMALIA	CETARTIODACTYLA	CERVIDAE	Dama	dama		1	Sofie Konradsen	14/11/2022	28/11/2022	Sofie Konradsen	Sofie Konradsen	Cuddeback	G-5017	1	Natural History Museum of Denmark - University of Copenhagen
85699	LURE	L02	55965868	12274264	Gusto	Animal	15/11/2022	17.15.19	I_00006b.JPG	MAMMALIA	CETARTIODACTYLA	CERVIDAE	Dama	dama		1	Sofie Konradsen	14/11/2022	28/11/2022	Sofie Konradsen	Sofie Konradsen	Cuddeback	G-5017	1	Natural History Museum of Denmark - University of Copenhagen
85700	LURE	L02	55965868	12274264	Gusto	Animal	15/11/2022	17.15.19	I_00006c.JPG	MAMMALIA	CETARTIODACTYLA	CERVIDAE	Dama	dama		1	Sofie Konradsen	14/11/2022	28/11/2022	Sofie Konradsen	Sofie Konradsen	Cuddeback	G-5017	1	Natural History Museum of Denmark - University of Copenhagen
85701	LURE	L02	55965868	12274264	Gusto	Animal	16/11/2022	00.43.45	I_00007a.JPG	MAMMALIA	CETARTIODACTYLA	CERVIDAE	Dama	dama		1	Sofie Konradsen	14/11/2022	28/11/2022	Sofie Konradsen	Sofie Konradsen	Cuddeback	G-5017	1	Natural History Museum of Denmark - University of Copenhagen
85702	LURE	L02	55965868	12274264	Gusto	Animal	16/11/2022	00.43.45	I_00007b.JPG	MAMMALIA	CETARTIODACTYLA	CERVIDAE	Dama	dama		1	Sofie Konradsen	14/11/2022	28/11/2022	Sofie Konradsen	Sofie Konradsen	Cuddeback	G-5017	1	Natural History Museum of Denmark - University of Copenhagen
85703	LURE	L02	55965868	12274264	Gusto	Animal	16/11/2022	00.43.45	I_00007c.JPG	MAMMALIA	CETARTIODACTYLA	CERVIDAE	Dama	dama		1	Sofie Konradsen	14/11/2022	28/11/2022	Sofie Konradsen	Sofie Konradsen	Cuddeback	G-5017	1	Natural History Museum of Denmark - University of Copenhagen
85704	LURE	L02	55965868	12274264	Gusto	Animal	16/11/2022	17.01.34	I_00008a.JPG	MAMMALIA	CETARTIODACTYLA	CERVIDAE	Dama	dama		2	Sofie Konradsen	14/11/2022	28/11/2022	Sofie Konradsen	Sofie Konradsen	Cuddeback	G-5017	1	Natural History Museum of Denmark - University of Copenhagen
85705	LURE	L02	55965868	12274264	Gusto	Animal	16/11/2022	17.01.34	I_00008b.JPG	MAMMALIA	CETARTIODACTYLA	CERVIDAE	Dama	dama		2	Sofie Konradsen	14/11/2022	28/11/2022	Sofie Konradsen	Sofie Konradsen	Cuddeback	G-5017	1	Natural History Museum of Denmark - University of Copenhagen
85706	LURE	L02	55965868	12274264	Gusto	Animal	16/11/2022	17.01.34	I_00008c.JPG	MAMMALIA	CETARTIODACTYLA	CERVIDAE	Dama	dama		2	Sofie Konradsen	14/11/2022	28/11/2022	Sofie Konradsen	Sofie Konradsen	Cuddeback	G-5017	1	Natural History Museum of Denmark - University of Copenhagen
85707	LURE	L02	55965868	12274264	Gusto	Animal	17/11/2022	02.37.21	I_00009a.JPG	MAMMALIA	CETARTIODACTYLA	CERVIDAE	Dama	dama		1	Sofie Konradsen	14/11/2022	28/11/2022	Sofie Konradsen	Sofie Konradsen	Cuddeback	G-5017	1	Natural History Museum of Denmark - University of Copenhagen
85708	LURE	L02	55965868	12274264	Gusto	Animal	17/11/2022	02.37.21	I_00009b.JPG	MAMMALIA	CETARTIODACTYLA	CERVIDAE	Dama	dama		1	Sofie Konradsen	14/11/2022	28/11/2022	Sofie Konradsen	Sofie Konradsen	Cuddeback	G-5017	1	Natural History Museum of Denmark - University of Copenhagen
85709	LURE	L02	55965868	12274264	Gusto	Animal	17/11/2022	02.37.21	I_00009c.JPG	MAMMALIA	CETARTIODACTYLA	CERVIDAE	Dama	dama		1	Sofie Konradsen	14/11/2022	28/11/2022	Sofie Konradsen	Sofie Konradsen	Cuddeback	G-5017	1	Natural History Museum of Denmark - University of Copenhagen
85710	LURE	L02	55965868	12274264	Gusto	Animal	21/11/2022	17.34.52	I_00010a.JPG	MAMMALIA	CETARTIODACTYLA	CERVIDAE	Dama	dama		1	Sofie Konradsen	14/11/2022	28/11/2022	Sofie Konradsen	Sofie Konradsen	Cuddeback	G-5017	1	Natural History Museum of Denmark - University of Copenhagen
85711	LURE	L02	55965868	12274264	Gusto	Animal	21/11/2022	17.34.52	I_00010b.JPG	MAMMALIA	CETARTIODACTYLA	CERVIDAE	Dama	dama		1	Sofie Konradsen	14/11/2022	28/11/2022	Sofie Konradsen	Sofie Konradsen	Cuddeback	G-5017	1	Natural History Museum of Denmark - University of Copenhagen
85712	LURE	L02	55965868	12274264	Gusto	Animal	21/11/2022	17.34.52	I_00010c.JPG	MAMMALIA	CETARTIODACTYLA	CERVIDAE	Dama	dama		1	Sofie Konradsen	14/11/2022	28/11/2022	Sofie Konradsen	Sofie Konradsen	Cuddeback	G-5017	1	Natural History Museum of Denmark - University of Copenhagen
85713	LURE	L02	55965868	12274264	Gusto	Animal	21/11/2022	17.41.27	I_00011a.JPG	MAMMALIA	CETARTIODACTYLA	CERVIDAE	Dama	dama		2	Sofie Konradsen	14/11/2022	28/11/2022	Sofie Konradsen	Sofie Konradsen	Cuddeback	G-5017	1	Natural History Museum of Denmark - University of Copenhagen
85714	LURE	L02	55965868	12274264	Gusto	Animal	21/11/2022	17.41.27	I_00011b.JPG	MAMMALIA	CETARTIODACTYLA	CERVIDAE	Dama	dama		2	Sofie Konradsen	14/11/2022	28/11/2022	Sofie Konradsen	Sofie Konradsen	Cuddeback	G-5017	1	Natural History Museum of Denmark - University of Copenhagen
85715	LURE	L02	55965868	12274264	Gusto	Animal	21/11/2022	17.41.27	I_00011c.JPG	MAMMALIA	CETARTIODACTYLA	CERVIDAE	Dama	dama		2	Sofie Konradsen	14/11/2022	28/11/2022	Sofie Konradsen	Sofie Konradsen	Cuddeback	G-5017	1	Natural History Museum of Denmark - University of Copenhagen
85716	LURE	L02	55965868	12274264	Gusto	Animal	21/11/2022	19.35.07	I_00012a.JPG	MAMMALIA	CETARTIODACTYLA	CERVIDAE	Dama	dama		1	Sofie Konradsen	14/11/2022	28/11/2022	Sofie Konradsen	Sofie Konradsen	Cuddeback	G-5017	1	Natural History Museum of Denmark - University of Copenhagen
85717	LURE	L02	55965868	12274264	Gusto	Animal	21/11/2022	19.35.07	I_00012b.JPG	MAMMALIA	CETARTIODACTYLA	CERVIDAE	Dama	dama		1	Sofie Konradsen	14/11/2022	28/11/2022	Sofie Konradsen	Sofie Konradsen	Cuddeback	G-5017	1	Natural History Museum of Denmark - University of Copenhagen
85718	LURE	L02	55965868	12274264	Gusto	Animal	21/11/2022	19.35.07	I_00012c.JPG	MAMMALIA	CETARTIODACTYLA	CERVIDAE	Dama	dama		1	Sofie Konradsen	14/11/2022	28/11/2022	Sofie Konradsen	Sofie Konradsen	Cuddeback	G-5017	1	Natural History Museum of Denmark - University of Copenhagen
85719	LURE	L02	55965868	12274264	Gusto	Unidentifiable	21/11/2022	21.13.36	I_00013a.JPG									14/11/2022	28/11/2022	Sofie Konradsen	Sofie Konradsen	Cuddeback	G-5017	1	Natural History Museum of Denmark - University of Copenhagen
85720	LURE	L02	55965868	12274264	Gusto	Unidentifiable	21/11/2022	21.13.36	I_00013b.JPG									14/11/2022	28/11/2022	Sofie Konradsen	Sofie Konradsen	Cuddeback	G-5017	1	Natural History Museum of Denmark - University of Copenhagen
85721	LURE	L02	55965868	12274264	Gusto	Unidentifiable	21/11/2022	21.13.36	I_00013c.JPG									14/11/2022	28/11/2022	Sofie Konradsen	Sofie Konradsen	Cuddeback	G-5017	1	Natural History Museum of Denmark - University of Copenhagen
85722	LURE	L02	55965868	12274264	Gusto	Animal	21/11/2022	21.58.44	I_00014a.JPG	MAMMALIA	CETARTIODACTYLA	CERVIDAE	Dama	dama		2	Sofie Konradsen	14/11/2022	28/11/2022	Sofie Konradsen	Sofie Konradsen	Cuddeback	G-5017	1	Natural History Museum of Denmark - University of Copenhagen
85723	LURE	L02	55965868	12274264	Gusto	Animal	21/11/2022	21.58.44	I_00014b.JPG	MAMMALIA	CETARTIODACTYLA	CERVIDAE	Dama	dama		2	Sofie Konradsen	14/11/2022	28/11/2022	Sofie Konradsen	Sofie Konradsen	Cuddeback	G-5017	1	Natural History Museum of Denmark - University of Copenhagen
85724	LURE	L02	55965868	12274264	Gusto	Animal	21/11/2022	21.58.44	I_00014c.JPG	MAMMALIA	CETARTIODACTYLA	CERVIDAE	Dama	dama		2	Sofie Konradsen	14/11/2022	28/11/2022	Sofie Konradsen	Sofie Konradsen	Cuddeback	G-5017	1	Natural History Museum of Denmark - University of Copenhagen
85725	LURE	L02	55965868	12274264	Gusto	Animal	22/11/2022	16.31.55	I_00015a.JPG	MAMMALIA	CETARTIODACTYLA	CERVIDAE	Dama	dama		1	Sofie Konradsen	14/11/2022	28/11/2022	Sofie Konradsen	Sofie Konradsen	Cuddeback	G-5017	1	Natural History Museum of Denmark - University of Copenhagen
85726	LURE	L02	55965868	12274264	Gusto	Animal	22/11/2022	16.31.55	I_00015b.JPG	MAMMALIA	CETARTIODACTYLA	CERVIDAE	Dama	dama		1	Sofie Konradsen	14/11/2022	28/11/2022	Sofie Konradsen	Sofie Konradsen	Cuddeback	G-5017	1	Natural History Museum of Denmark - University of Copenhagen
85727	LURE	L02	55965868	12274264	Gusto	Animal	22/11/2022	16.31.55	I_00015c.JPG	MAMMALIA	CETARTIODACTYLA	CERVIDAE	Dama	dama		1	Sofie Konradsen	14/11/2022	28/11/2022	Sofie Konradsen	Sofie Konradsen	Cuddeback	G-5017	1	Natural History Museum of Denmark - University of Copenhagen
85728	LURE	L02	55965868	12274264	Gusto	Unidentifiable	22/11/2022	16.58.22	I_00016a.JPG									14/11/2022	28/11/2022	Sofie Konradsen	Sofie Konradsen	Cuddeback	G-5017	1	Natural History Museum of Denmark - University of Copenhagen
85729	LURE	L02	55965868	12274264	Gusto	Unidentifiable	22/11/2022	16.58.22	I_00016b.JPG									14/11/2022	28/11/2022	Sofie Konradsen	Sofie Konradsen	Cuddeback	G-5017	1	Natural History Museum of Denmark - University of Copenhagen
85730	LURE	L02	55965868	12274264	Gusto	Unidentifiable	22/11/2022	16.58.22	I_00016c.JPG									14/11/2022	28/11/2022	Sofie Konradsen	Sofie Konradsen	Cuddeback	G-5017	1	Natural History Museum of Denmark - University of Copenhagen
85731	LURE	L02	55965868	12274264	Gusto	Animal	22/11/2022	22.57.09	I_00017a.JPG	MAMMALIA	CETARTIODACTYLA	CERVIDAE	Dama	dama		1	Sofie Konradsen	14/11/2022	28/11/2022	Sofie Konradsen	Sofie Konradsen	Cuddeback	G-5017	1	Natural History Museum of Denmark - University of Copenhagen
85732	LURE	L02	55965868	12274264	Gusto	Animal	22/11/2022	22.57.09	I_00017b.JPG	MAMMALIA	CETARTIODACTYLA	CERVIDAE	Dama	dama		1	Sofie Konradsen	14/11/2022	28/11/2022	Sofie Konradsen	Sofie Konradsen	Cuddeback	G-5017	1	Natural History Museum of Denmark - University of Copenhagen
85733	LURE	L02	55965868	12274264	Gusto	Animal	22/11/2022	22.57.09	I_00017c.JPG	MAMMALIA	CETARTIODACTYLA	CERVIDAE	Dama	dama		1	Sofie Konradsen	14/11/2022	28/11/2022	Sofie Konradsen	Sofie Konradsen	Cuddeback	G-5017	1	Natural History Museum of Denmark - University of Copenhagen
85734	LURE	L02	55965868	12274264	Gusto	Animal	22/11/2022	22.58.15	I_00018a.JPG	MAMMALIA	CETARTIODACTYLA	CERVIDAE	Dama	dama		1	Sofie Konradsen	14/11/2022	28/11/2022	Sofie Konradsen	Sofie Konradsen	Cuddeback	G-5017	1	Natural History Museum of Denmark - University of Copenhagen
85735	LURE	L02	55965868	12274264	Gusto	Animal	22/11/2022	22.58.15	I_00018b.JPG	MAMMALIA	CETARTIODACTYLA	CERVIDAE	Dama	dama		1	Sofie Konradsen	14/11/2022	28/11/2022	Sofie Konradsen	Sofie Konradsen	Cuddeback	G-5017	1	Natural History Museum of Denmark - University of Copenhagen
85736	LURE	L02	55965868	12274264	Gusto	Animal	22/11/2022	22.58.15	I_00018c.JPG	MAMMALIA	CETARTIODACTYLA	CERVIDAE	Dama	dama		1	Sofie Konradsen	14/11/2022	28/11/2022	Sofie Konradsen	Sofie Konradsen	Cuddeback	G-5017	1	Natural History Museum of Denmark - University of Copenhagen
85737	LURE	L02	55965868	12274264	Gusto	Animal	22/11/2022	22.58.41	I_00019a.JPG	MAMMALIA	CETARTIODACTYLA	CERVIDAE	Dama	dama		1	Sofie Konradsen	14/11/2022	28/11/2022	Sofie Konradsen	Sofie Konradsen	Cuddeback	G-5017	1	Natural History Museum of Denmark - University of Copenhagen
85738	LURE	L02	55965868	12274264	Gusto	Animal	22/11/2022	22.58.41	I_00019b.JPG	MAMMALIA	CETARTIODACTYLA	CERVIDAE	Dama	dama		1	Sofie Konradsen	14/11/2022	28/11/2022	Sofie Konradsen	Sofie Konradsen	Cuddeback	G-5017	1	Natural History Museum of Denmark - University of Copenhagen
85739	LURE	L02	55965868	12274264	Gusto	Animal	22/11/2022	22.58.41	I_00019c.JPG	MAMMALIA	CETARTIODACTYLA	CERVIDAE	Dama	dama		1	Sofie Konradsen	14/11/2022	28/11/2022	Sofie Konradsen	Sofie Konradsen	Cuddeback	G-5017	1	Natural History Museum of Denmark - University of Copenhagen
85740	LURE	L02	55965868	12274264	Gusto	Animal	22/11/2022	22.59.10	I_00020a.JPG	MAMMALIA	CETARTIODACTYLA	CERVIDAE	Dama	dama		1	Sofie Konradsen	14/11/2022	28/11/2022	Sofie Konradsen	Sofie Konradsen	Cuddeback	G-5017	1	Natural History Museum of Denmark - University of Copenhagen
85741	LURE	L02	55965868	12274264	Gusto	Animal	22/11/2022	22.59.10	I_00020b.JPG	MAMMALIA	CETARTIODACTYLA	CERVIDAE	Dama	dama		1	Sofie Konradsen	14/11/2022	28/11/2022	Sofie Konradsen	Sofie Konradsen	Cuddeback	G-5017	1	Natural History Museum of Denmark - University of Copenhagen
85742	LURE	L02	55965868	12274264	Gusto	Animal	22/11/2022	22.59.10	I_00020c.JPG	MAMMALIA	CETARTIODACTYLA	CERVIDAE	Dama	dama		1	Sofie Konradsen	14/11/2022	28/11/2022	Sofie Konradsen	Sofie Konradsen	Cuddeback	G-5017	1	Natural History Museum of Denmark - University of Copenhagen
85743	LURE	L02	55965868	12274264	Gusto	Animal	22/11/2022	22.59.54	I_00021a.JPG	MAMMALIA	CETARTIODACTYLA	CERVIDAE	Dama	dama		1	Sofie Konradsen	14/11/2022	28/11/2022	Sofie Konradsen	Sofie Konradsen	Cuddeback	G-5017	1	Natural History Museum of Denmark - University of Copenhagen
85744	LURE	L02	55965868	12274264	Gusto	Animal	22/11/2022	22.59.54	I_00021b.JPG	MAMMALIA	CETARTIODACTYLA	CERVIDAE	Dama	dama		1	Sofie Konradsen	14/11/2022	28/11/2022	Sofie Konradsen	Sofie Konradsen	Cuddeback	G-5017	1	Natural History Museum of Denmark - University of Copenhagen
85745	LURE	L02	55965868	12274264	Gusto	Animal	22/11/2022	22.59.54	I_00021c.JPG	MAMMALIA	CETARTIODACTYLA	CERVIDAE	Dama	dama		1	Sofie Konradsen	14/11/2022	28/11/2022	Sofie Konradsen	Sofie Konradsen	Cuddeback	G-5017	1	Natural History Museum of Denmark - University of Copenhagen
85746	LURE	L02	55965868	12274264	Gusto	Animal	22/11/2022	23.00.25	I_00022a.JPG	MAMMALIA	CETARTIODACTYLA	CERVIDAE	Dama	dama		1	Sofie Konradsen	14/11/2022	28/11/2022	Sofie Konradsen	Sofie Konradsen	Cuddeback	G-5017	1	Natural History Museum of Denmark - University of Copenhagen
85747	LURE	L02	55965868	12274264	Gusto	Animal	22/11/2022	23.00.25	I_00022b.JPG	MAMMALIA	CETARTIODACTYLA	CERVIDAE	Dama	dama		1	Sofie Konradsen	14/11/2022	28/11/2022	Sofie Konradsen	Sofie Konradsen	Cuddeback	G-5017	1	Natural History Museum of Denmark - University of Copenhagen
85748	LURE	L02	55965868	12274264	Gusto	Animal	22/11/2022	23.00.25	I_00022c.JPG	MAMMALIA	CETARTIODACTYLA	CERVIDAE	Dama	dama		1	Sofie Konradsen	14/11/2022	28/11/2022	Sofie Konradsen	Sofie Konradsen	Cuddeback	G-5017	1	Natural History Museum of Denmark - University of Copenhagen
85749	LURE	L02	55965868	12274264	Gusto	Animal	23/11/2022	17.02.40	I_00023a.JPG	MAMMALIA	CETARTIODACTYLA	CERVIDAE	Dama	dama		1	Sofie Konradsen	14/11/2022	28/11/2022	Sofie Konradsen	Sofie Konradsen	Cuddeback	G-5017	1	Natural History Museum of Denmark - University of Copenhagen
85750	LURE	L02	55965868	12274264	Gusto	Animal	23/11/2022	17.02.40	I_00023b.JPG	MAMMALIA	CETARTIODACTYLA	CERVIDAE	Dama	dama		1	Sofie Konradsen	14/11/2022	28/11/2022	Sofie Konradsen	Sofie Konradsen	Cuddeback	G-5017	1	Natural History Museum of Denmark - University of Copenhagen
85751	LURE	L02	55965868	12274264	Gusto	Animal	23/11/2022	17.02.40	I_00023c.JPG	MAMMALIA	CETARTIODACTYLA	CERVIDAE	Dama	dama		1	Sofie Konradsen	14/11/2022	28/11/2022	Sofie Konradsen	Sofie Konradsen	Cuddeback	G-5017	1	Natural History Museum of Denmark - University of Copenhagen
85752	LURE	L02	55965868	12274264	Gusto	Blank	24/11/2022	04.42.23	I_00024a.JPG									14/11/2022	28/11/2022	Sofie Konradsen	Sofie Konradsen	Cuddeback	G-5017	1	Natural History Museum of Denmark - University of Copenhagen
85753	LURE	L02	55965868	12274264	Gusto	Blank	24/11/2022	04.42.23	I_00024b.JPG									14/11/2022	28/11/2022	Sofie Konradsen	Sofie Konradsen	Cuddeback	G-5017	1	Natural History Museum of Denmark - University of Copenhagen
85754	LURE	L02	55965868	12274264	Gusto	Blank	24/11/2022	04.42.23	I_00024c.JPG									14/11/2022	28/11/2022	Sofie Konradsen	Sofie Konradsen	Cuddeback	G-5017	1	Natural History Museum of Denmark - University of Copenhagen
85755	LURE	L02	55965868	12274264	Gusto	Animal	24/11/2022	18.19.58	I_00025a.JPG	MAMMALIA	CETARTIODACTYLA	CERVIDAE	Dama	dama		1	Sofie Konradsen	14/11/2022	28/11/2022	Sofie Konradsen	Sofie Konradsen	Cuddeback	G-5017	1	Natural History Museum of Denmark - University of Copenhagen
85756	LURE	L02	55965868	12274264	Gusto	Animal	24/11/2022	18.19.58	I_00025b.JPG	MAMMALIA	CETARTIODACTYLA	CERVIDAE	Dama	dama		1	Sofie Konradsen	14/11/2022	28/11/2022	Sofie Konradsen	Sofie Konradsen	Cuddeback	G-5017	1	Natural History Museum of Denmark - University of Copenhagen
85757	LURE	L02	55965868	12274264	Gusto	Animal	24/11/2022	18.19.58	I_00025c.JPG	MAMMALIA	CETARTIODACTYLA	CERVIDAE	Dama	dama		1	Sofie Konradsen	14/11/2022	28/11/2022	Sofie Konradsen	Sofie Konradsen	Cuddeback	G-5017	1	Natural History Museum of Denmark - University of Copenhagen
85758	LURE	L02	55965868	12274264	Gusto	Animal	24/11/2022	18.20.26	I_00026a.JPG	MAMMALIA	CETARTIODACTYLA	CERVIDAE	Dama	dama		1	Sofie Konradsen	14/11/2022	28/11/2022	Sofie Konradsen	Sofie Konradsen	Cuddeback	G-5017	1	Natural History Museum of Denmark - University of Copenhagen
85759	LURE	L02	55965868	12274264	Gusto	Animal	24/11/2022	18.20.26	I_00026b.JPG	MAMMALIA	CETARTIODACTYLA	CERVIDAE	Dama	dama		1	Sofie Konradsen	14/11/2022	28/11/2022	Sofie Konradsen	Sofie Konradsen	Cuddeback	G-5017	1	Natural History Museum of Denmark - University of Copenhagen
85760	LURE	L02	55965868	12274264	Gusto	Animal	24/11/2022	18.20.26	I_00026c.JPG	MAMMALIA	CETARTIODACTYLA	CERVIDAE	Dama	dama		1	Sofie Konradsen	14/11/2022	28/11/2022	Sofie Konradsen	Sofie Konradsen	Cuddeback	G-5017	1	Natural History Museum of Denmark - University of Copenhagen
85761	LURE	L02	55965868	12274264	Gusto	Animal	24/11/2022	18.20.59	I_00027a.JPG	MAMMALIA	CETARTIODACTYLA	CERVIDAE	Dama	dama		1	Sofie Konradsen	14/11/2022	28/11/2022	Sofie Konradsen	Sofie Konradsen	Cuddeback	G-5017	1	Natural History Museum of Denmark - University of Copenhagen
85762	LURE	L02	55965868	12274264	Gusto	Animal	24/11/2022	18.20.59	I_00027b.JPG	MAMMALIA	CETARTIODACTYLA	CERVIDAE	Dama	dama		1	Sofie Konradsen	14/11/2022	28/11/2022	Sofie Konradsen	Sofie Konradsen	Cuddeback	G-5017	1	Natural History Museum of Denmark - University of Copenhagen
85763	LURE	L02	55965868	12274264	Gusto	Animal	24/11/2022	18.20.59	I_00027c.JPG	MAMMALIA	CETARTIODACTYLA	CERVIDAE	Dama	dama		1	Sofie Konradsen	14/11/2022	28/11/2022	Sofie Konradsen	Sofie Konradsen	Cuddeback	G-5017	1	Natural History Museum of Denmark - University of Copenhagen
85764	LURE	L02	55965868	12274264	Gusto	Animal	24/11/2022	18.22.14	I_00028a.JPG	MAMMALIA	CETARTIODACTYLA	CERVIDAE	Dama	dama		1	Sofie Konradsen	14/11/2022	28/11/2022	Sofie Konradsen	Sofie Konradsen	Cuddeback	G-5017	1	Natural History Museum of Denmark - University of Copenhagen
85765	LURE	L02	55965868	12274264	Gusto	Animal	24/11/2022	18.22.14	I_00028b.JPG	MAMMALIA	CETARTIODACTYLA	CERVIDAE	Dama	dama		1	Sofie Konradsen	14/11/2022	28/11/2022	Sofie Konradsen	Sofie Konradsen	Cuddeback	G-5017	1	Natural History Museum of Denmark - University of Copenhagen
85766	LURE	L02	55965868	12274264	Gusto	Animal	24/11/2022	18.22.14	I_00028c.JPG	MAMMALIA	CETARTIODACTYLA	CERVIDAE	Dama	dama		1	Sofie Konradsen	14/11/2022	28/11/2022	Sofie Konradsen	Sofie Konradsen	Cuddeback	G-5017	1	Natural History Museum of Denmark - University of Copenhagen
85767	LURE	L02	55965868	12274264	Gusto	Animal	24/11/2022	18.23.31	I_00029a.JPG	MAMMALIA	CETARTIODACTYLA	CERVIDAE	Dama	dama		1	Sofie Konradsen	14/11/2022	28/11/2022	Sofie Konradsen	Sofie Konradsen	Cuddeback	G-5017	1	Natural History Museum of Denmark - University of Copenhagen
85768	LURE	L02	55965868	12274264	Gusto	Animal	24/11/2022	18.23.31	I_00029b.JPG	MAMMALIA	CETARTIODACTYLA	CERVIDAE	Dama	dama		1	Sofie Konradsen	14/11/2022	28/11/2022	Sofie Konradsen	Sofie Konradsen	Cuddeback	G-5017	1	Natural History Museum of Denmark - University of Copenhagen
85769	LURE	L02	55965868	12274264	Gusto	Animal	24/11/2022	18.23.31	I_00029c.JPG	MAMMALIA	CETARTIODACTYLA	CERVIDAE	Dama	dama		1	Sofie Konradsen	14/11/2022	28/11/2022	Sofie Konradsen	Sofie Konradsen	Cuddeback	G-5017	1	Natural History Museum of Denmark - University of Copenhagen
85770	LURE	L02	55965868	12274264	Gusto	Animal	25/11/2022	07.59.50	I_00030a.JPG	MAMMALIA	CETARTIODACTYLA	CERVIDAE	Dama	dama		1	Sofie Konradsen	14/11/2022	28/11/2022	Sofie Konradsen	Sofie Konradsen	Cuddeback	G-5017	1	Natural History Museum of Denmark - University of Copenhagen
85771	LURE	L02	55965868	12274264	Gusto	Animal	25/11/2022	07.59.50	I_00030b.JPG	MAMMALIA	CETARTIODACTYLA	CERVIDAE	Dama	dama		1	Sofie Konradsen	14/11/2022	28/11/2022	Sofie Konradsen	Sofie Konradsen	Cuddeback	G-5017	1	Natural History Museum of Denmark - University of Copenhagen
85772	LURE	L02	55965868	12274264	Gusto	Animal	25/11/2022	07.59.50	I_00030c.JPG	MAMMALIA	CETARTIODACTYLA	CERVIDAE	Dama	dama		1	Sofie Konradsen	14/11/2022	28/11/2022	Sofie Konradsen	Sofie Konradsen	Cuddeback	G-5017	1	Natural History Museum of Denmark - University of Copenhagen
85773	LURE	L02	55965868	12274264	Gusto	Animal	26/11/2022	08.53.55	I_00031a.JPG	MAMMALIA	CETARTIODACTYLA	CERVIDAE	Dama	dama		1	Sofie Konradsen	14/11/2022	28/11/2022	Sofie Konradsen	Sofie Konradsen	Cuddeback	G-5017	0	Natural History Museum of Denmark - University of Copenhagen
85774	LURE	L02	55965868	12274264	Gusto	Animal	26/11/2022	08.53.55	I_00031b.JPG	MAMMALIA	CETARTIODACTYLA	CERVIDAE	Dama	dama		1	Sofie Konradsen	14/11/2022	28/11/2022	Sofie Konradsen	Sofie Konradsen	Cuddeback	G-5017	0	Natural History Museum of Denmark - University of Copenhagen
85775	LURE	L02	55965868	12274264	Gusto	Animal	26/11/2022	08.53.55	I_00031c.JPG	MAMMALIA	CETARTIODACTYLA	CERVIDAE	Dama	dama		1	Sofie Konradsen	14/11/2022	28/11/2022	Sofie Konradsen	Sofie Konradsen	Cuddeback	G-5017	0	Natural History Museum of Denmark - University of Copenhagen
85776	LURE	L02	55965868	12274264	Gusto	Animal	26/11/2022	15.23.41	I_00032a.JPG	MAMMALIA	CETARTIODACTYLA	CERVIDAE	Dama	dama		2	Sofie Konradsen	14/11/2022	28/11/2022	Sofie Konradsen	Sofie Konradsen	Cuddeback	G-5017	0	Natural History Museum of Denmark - University of Copenhagen
85777	LURE	L02	55965868	12274264	Gusto	Animal	26/11/2022	15.23.41	I_00032b.JPG	MAMMALIA	CETARTIODACTYLA	CERVIDAE	Dama	dama		2	Sofie Konradsen	14/11/2022	28/11/2022	Sofie Konradsen	Sofie Konradsen	Cuddeback	G-5017	0	Natural History Museum of Denmark - University of Copenhagen
85778	LURE	L02	55965868	12274264	Gusto	Animal	26/11/2022	15.23.41	I_00032c.JPG	MAMMALIA	CETARTIODACTYLA	CERVIDAE	Dama	dama		2	Sofie Konradsen	14/11/2022	28/11/2022	Sofie Konradsen	Sofie Konradsen	Cuddeback	G-5017	0	Natural History Museum of Denmark - University of Copenhagen
85779	LURE	L02	55965868	12274264	Gusto	Animal	26/11/2022	15.24.49	I_00033a.JPG	MAMMALIA	CETARTIODACTYLA	CERVIDAE	Dama	dama		1	Sofie Konradsen	14/11/2022	28/11/2022	Sofie Konradsen	Sofie Konradsen	Cuddeback	G-5017	1	Natural History Museum of Denmark - University of Copenhagen
85780	LURE	L02	55965868	12274264	Gusto	Animal	26/11/2022	15.24.49	I_00033b.JPG	MAMMALIA	CETARTIODACTYLA	CERVIDAE	Dama	dama		1	Sofie Konradsen	14/11/2022	28/11/2022	Sofie Konradsen	Sofie Konradsen	Cuddeback	G-5017	1	Natural History Museum of Denmark - University of Copenhagen
85781	LURE	L02	55965868	12274264	Gusto	Animal	26/11/2022	15.24.49	I_00033c.JPG	MAMMALIA	CETARTIODACTYLA	CERVIDAE	Dama	dama		1	Sofie Konradsen	14/11/2022	28/11/2022	Sofie Konradsen	Sofie Konradsen	Cuddeback	G-5017	1	Natural History Museum of Denmark - University of Copenhagen
85782	LURE	L02	55965868	12274264	Gusto	Animal	27/11/2022	16.51.40	I_00034a.JPG	MAMMALIA	CETARTIODACTYLA	CERVIDAE	Dama	dama		1	Sofie Konradsen	14/11/2022	28/11/2022	Sofie Konradsen	Sofie Konradsen	Cuddeback	G-5017	1	Natural History Museum of Denmark - University of Copenhagen
85783	LURE	L02	55965868	12274264	Gusto	Animal	27/11/2022	16.51.40	I_00034b.JPG	MAMMALIA	CETARTIODACTYLA	CERVIDAE	Dama	dama		1	Sofie Konradsen	14/11/2022	28/11/2022	Sofie Konradsen	Sofie Konradsen	Cuddeback	G-5017	1	Natural History Museum of Denmark - University of Copenhagen
85784	LURE	L02	55965868	12274264	Gusto	Animal	27/11/2022	16.51.40	I_00034c.JPG	MAMMALIA	CETARTIODACTYLA	CERVIDAE	Dama	dama		1	Sofie Konradsen	14/11/2022	28/11/2022	Sofie Konradsen	Sofie Konradsen	Cuddeback	G-5017	1	Natural History Museum of Denmark - University of Copenhagen
85785	LURE	L02	55965868	12274264	Gusto	Animal	27/11/2022	16.52.50	I_00035a.JPG	MAMMALIA	CETARTIODACTYLA	CERVIDAE	Dama	dama		1	Sofie Konradsen	14/11/2022	28/11/2022	Sofie Konradsen	Sofie Konradsen	Cuddeback	G-5017	1	Natural History Museum of Denmark - University of Copenhagen
85786	LURE	L02	55965868	12274264	Gusto	Animal	27/11/2022	16.52.50	I_00035b.JPG	MAMMALIA	CETARTIODACTYLA	CERVIDAE	Dama	dama		1	Sofie Konradsen	14/11/2022	28/11/2022	Sofie Konradsen	Sofie Konradsen	Cuddeback	G-5017	1	Natural History Museum of Denmark - University of Copenhagen
85787	LURE	L02	55965868	12274264	Gusto	Animal	27/11/2022	16.52.50	I_00035c.JPG	MAMMALIA	CETARTIODACTYLA	CERVIDAE	Dama	dama		1	Sofie Konradsen	14/11/2022	28/11/2022	Sofie Konradsen	Sofie Konradsen	Cuddeback	G-5017	1	Natural History Museum of Denmark - University of Copenhagen
85788	LURE	L02	55965868	12274264	Gusto	Setup/Pickup	28/11/2022	10.42.40	I_00036a.JPG									14/11/2022	28/11/2022	Sofie Konradsen	Sofie Konradsen	Cuddeback	G-5017	0	Natural History Museum of Denmark - University of Copenhagen
85789	LURE	L02	55965868	12274264	Gusto	Setup/Pickup	28/11/2022	10.42.40	I_00036b.JPG									14/11/2022	28/11/2022	Sofie Konradsen	Sofie Konradsen	Cuddeback	G-5017	0	Natural History Museum of Denmark - University of Copenhagen
85790	LURE	L02	55965868	12274264	Gusto	Setup/Pickup	28/11/2022	10.42.40	I_00036c.JPG									14/11/2022	28/11/2022	Sofie Konradsen	Sofie Konradsen	Cuddeback	G-5017	0	Natural History Museum of Denmark - University of Copenhagen
85791	LURE	L03	55965715	12270167	Gusto	Setup/Pickup	17/10/2022	09.40.00	I_00001a.JPG									17/10/2022	14/11/2022	Sofie Konradsen	Sofie Konradsen	Cuddeback	G-5017	0	Natural History Museum of Denmark - University of Copenhagen
85792	LURE	L03	55965715	12270167	Gusto	Setup/Pickup	17/10/2022	09.40.00	I_00001b.JPG									17/10/2022	14/11/2022	Sofie Konradsen	Sofie Konradsen	Cuddeback	G-5017	0	Natural History Museum of Denmark - University of Copenhagen
85793	LURE	L03	55965715	12270167	Gusto	Setup/Pickup	17/10/2022	09.40.00	I_00001c.JPG									17/10/2022	14/11/2022	Sofie Konradsen	Sofie Konradsen	Cuddeback	G-5017	0	Natural History Museum of Denmark - University of Copenhagen
85794	LURE	L03	55965715	12270167	Gusto	Setup/Pickup	31/10/2022	10.53.58	I_00002a.JPG									17/10/2022	14/11/2022	Sofie Konradsen	Sofie Konradsen	Cuddeback	G-5017	0	Natural History Museum of Denmark - University of Copenhagen
85795	LURE	L03	55965715	12270167	Gusto	Setup/Pickup	31/10/2022	10.53.58	I_00002b.JPG									17/10/2022	14/11/2022	Sofie Konradsen	Sofie Konradsen	Cuddeback	G-5017	0	Natural History Museum of Denmark - University of Copenhagen
85796	LURE	L03	55965715	12270167	Gusto	Setup/Pickup	31/10/2022	10.53.58	I_00002c.JPG									17/10/2022	14/11/2022	Sofie Konradsen	Sofie Konradsen	Cuddeback	G-5017	0	Natural History Museum of Denmark - University of Copenhagen
85797	LURE	L03	55965715	12270167	Gusto	Setup/Pickup	14/11/2022	10.24.23	I_00003a.JPG									17/10/2022	14/11/2022	Sofie Konradsen	Sofie Konradsen	Cuddeback	G-5017	0	Natural History Museum of Denmark - University of Copenhagen
85798	LURE	L03	55965715	12270167	Gusto	Setup/Pickup	14/11/2022	10.24.23	I_00003b.JPG									17/10/2022	14/11/2022	Sofie Konradsen	Sofie Konradsen	Cuddeback	G-5017	0	Natural History Museum of Denmark - University of Copenhagen
85799	LURE	L03	55965715	12270167	Gusto	Setup/Pickup	14/11/2022	10.24.23	I_00003c.JPG									17/10/2022	14/11/2022	Sofie Konradsen	Sofie Konradsen	Cuddeback	G-5017	0	Natural History Museum of Denmark - University of Copenhagen
85800	LURE	L04	55967125	12272213	Gusto	Setup/Pickup	17/10/2022	09.54.27	I_00001a.JPG									17/10/2022	31/10/2022	Sofie Konradsen	Sofie Konradsen	Cuddeback	G-5017	0	Natural History Museum of Denmark - University of Copenhagen
85801	LURE	L04	55967125	12272213	Gusto	Setup/Pickup	17/10/2022	09.54.27	I_00001b.JPG									17/10/2022	31/10/2022	Sofie Konradsen	Sofie Konradsen	Cuddeback	G-5017	0	Natural History Museum of Denmark - University of Copenhagen
85802	LURE	L04	55967125	12272213	Gusto	Setup/Pickup	17/10/2022	09.54.27	I_00001c.JPG									17/10/2022	31/10/2022	Sofie Konradsen	Sofie Konradsen	Cuddeback	G-5017	0	Natural History Museum of Denmark - University of Copenhagen
85803	LURE	L04	55967125	12272213	Gusto	Setup/Pickup	17/10/2022	09.55.03	I_00002a.JPG									17/10/2022	31/10/2022	Sofie Konradsen	Sofie Konradsen	Cuddeback	G-5017	0	Natural History Museum of Denmark - University of Copenhagen
85804	LURE	L04	55967125	12272213	Gusto	Setup/Pickup	17/10/2022	09.55.03	I_00002b.JPG									17/10/2022	31/10/2022	Sofie Konradsen	Sofie Konradsen	Cuddeback	G-5017	0	Natural History Museum of Denmark - University of Copenhagen
85805	LURE	L04	55967125	12272213	Gusto	Setup/Pickup	17/10/2022	09.55.03	I_00002c.JPG									17/10/2022	31/10/2022	Sofie Konradsen	Sofie Konradsen	Cuddeback	G-5017	0	Natural History Museum of Denmark - University of Copenhagen
85806	LURE	L04	55967125	12272213	Gusto	Setup/Pickup	17/10/2022	09.55.28	I_00003a.JPG									17/10/2022	31/10/2022	Sofie Konradsen	Sofie Konradsen	Cuddeback	G-5017	0	Natural History Museum of Denmark - University of Copenhagen
85807	LURE	L04	55967125	12272213	Gusto	Setup/Pickup	17/10/2022	09.55.28	I_00003b.JPG									17/10/2022	31/10/2022	Sofie Konradsen	Sofie Konradsen	Cuddeback	G-5017	0	Natural History Museum of Denmark - University of Copenhagen
85808	LURE	L04	55967125	12272213	Gusto	Setup/Pickup	17/10/2022	09.55.28	I_00003c.JPG									17/10/2022	31/10/2022	Sofie Konradsen	Sofie Konradsen	Cuddeback	G-5017	0	Natural History Museum of Denmark - University of Copenhagen
85809	LURE	L04	55967125	12272213	Gusto	Animal	29/10/2022	07.46.36	I_00004a.JPG	MAMMALIA	CETARTIODACTYLA	CERVIDAE	Dama	dama		1	Sofie Konradsen	17/10/2022	31/10/2022	Sofie Konradsen	Sofie Konradsen	Cuddeback	G-5017	1	Natural History Museum of Denmark - University of Copenhagen
85810	LURE	L04	55967125	12272213	Gusto	Animal	29/10/2022	07.46.36	I_00004b.JPG	MAMMALIA	CETARTIODACTYLA	CERVIDAE	Dama	dama		1	Sofie Konradsen	17/10/2022	31/10/2022	Sofie Konradsen	Sofie Konradsen	Cuddeback	G-5017	1	Natural History Museum of Denmark - University of Copenhagen
85811	LURE	L04	55967125	12272213	Gusto	Animal	29/10/2022	07.46.36	I_00004c.JPG	MAMMALIA	CETARTIODACTYLA	CERVIDAE	Dama	dama		1	Sofie Konradsen	17/10/2022	31/10/2022	Sofie Konradsen	Sofie Konradsen	Cuddeback	G-5017	1	Natural History Museum of Denmark - University of Copenhagen
85812	LURE	L04	55967125	12272213	Gusto	Setup/Pickup	31/10/2022	10.57.56	I_00005a.JPG									17/10/2022	31/10/2022	Sofie Konradsen	Sofie Konradsen	Cuddeback	G-5017	0	Natural History Museum of Denmark - University of Copenhagen
85813	LURE	L04	55967125	12272213	Gusto	Setup/Pickup	31/10/2022	10.57.56	I_00005b.JPG									17/10/2022	31/10/2022	Sofie Konradsen	Sofie Konradsen	Cuddeback	G-5017	0	Natural History Museum of Denmark - University of Copenhagen
85814	LURE	L04	55967125	12272213	Gusto	Setup/Pickup	31/10/2022	10.57.56	I_00005c.JPG									17/10/2022	31/10/2022	Sofie Konradsen	Sofie Konradsen	Cuddeback	G-5017	0	Natural History Museum of Denmark - University of Copenhagen
85815	LURE	L05	55964186	12275093	Gusto	Animal	06/10/2022	18.46.49	I_00001a.JPG	MAMMALIA	CETARTIODACTYLA	CERVIDAE	Dama	dama		2	Sofie Konradsen	03/10/2022	17/10/2022	Sofie Konradsen	Sofie Konradsen	Cuddeback	G-5017	1	Natural History Museum of Denmark - University of Copenhagen
85816	LURE	L05	55964186	12275093	Gusto	Animal	06/10/2022	18.46.49	I_00001b.JPG	MAMMALIA	CETARTIODACTYLA	CERVIDAE	Dama	dama		2	Sofie Konradsen	03/10/2022	17/10/2022	Sofie Konradsen	Sofie Konradsen	Cuddeback	G-5017	1	Natural History Museum of Denmark - University of Copenhagen
85817	LURE	L05	55964186	12275093	Gusto	Animal	06/10/2022	18.46.49	I_00001c.JPG	MAMMALIA	CETARTIODACTYLA	CERVIDAE	Dama	dama		2	Sofie Konradsen	03/10/2022	17/10/2022	Sofie Konradsen	Sofie Konradsen	Cuddeback	G-5017	1	Natural History Museum of Denmark - University of Copenhagen
85818	LURE	L05	55964186	12275093	Gusto	Animal	06/10/2022	18.47.32	I_00002a.JPG	MAMMALIA	CETARTIODACTYLA	CERVIDAE	Dama	dama		2	Sofie Konradsen	03/10/2022	17/10/2022	Sofie Konradsen	Sofie Konradsen	Cuddeback	G-5017	1	Natural History Museum of Denmark - University of Copenhagen
85819	LURE	L05	55964186	12275093	Gusto	Animal	06/10/2022	18.47.32	I_00002b.JPG	MAMMALIA	CETARTIODACTYLA	CERVIDAE	Dama	dama		2	Sofie Konradsen	03/10/2022	17/10/2022	Sofie Konradsen	Sofie Konradsen	Cuddeback	G-5017	1	Natural History Museum of Denmark - University of Copenhagen
85820	LURE	L05	55964186	12275093	Gusto	Animal	06/10/2022	18.47.32	I_00002c.JPG	MAMMALIA	CETARTIODACTYLA	CERVIDAE	Dama	dama		2	Sofie Konradsen	03/10/2022	17/10/2022	Sofie Konradsen	Sofie Konradsen	Cuddeback	G-5017	1	Natural History Museum of Denmark - University of Copenhagen
85821	LURE	L05	55964186	12275093	Gusto	Animal	06/10/2022	23.24.57	I_00003a.JPG	MAMMALIA	CETARTIODACTYLA	CERVIDAE	Dama	dama		2	Sofie Konradsen	03/10/2022	17/10/2022	Sofie Konradsen	Sofie Konradsen	Cuddeback	G-5017	1	Natural History Museum of Denmark - University of Copenhagen
85822	LURE	L05	55964186	12275093	Gusto	Animal	06/10/2022	23.24.57	I_00003b.JPG	MAMMALIA	CETARTIODACTYLA	CERVIDAE	Dama	dama		2	Sofie Konradsen	03/10/2022	17/10/2022	Sofie Konradsen	Sofie Konradsen	Cuddeback	G-5017	1	Natural History Museum of Denmark - University of Copenhagen
85823	LURE	L05	55964186	12275093	Gusto	Animal	06/10/2022	23.24.57	I_00003c.JPG	MAMMALIA	CETARTIODACTYLA	CERVIDAE	Dama	dama		2	Sofie Konradsen	03/10/2022	17/10/2022	Sofie Konradsen	Sofie Konradsen	Cuddeback	G-5017	1	Natural History Museum of Denmark - University of Copenhagen
85824	LURE	L05	55964186	12275093	Gusto	Animal	06/10/2022	23.25.21	I_00004a.JPG	MAMMALIA	CETARTIODACTYLA	CERVIDAE	Dama	dama		2	Sofie Konradsen	03/10/2022	17/10/2022	Sofie Konradsen	Sofie Konradsen	Cuddeback	G-5017	1	Natural History Museum of Denmark - University of Copenhagen
85825	LURE	L05	55964186	12275093	Gusto	Animal	06/10/2022	23.25.21	I_00004b.JPG	MAMMALIA	CETARTIODACTYLA	CERVIDAE	Dama	dama		2	Sofie Konradsen	03/10/2022	17/10/2022	Sofie Konradsen	Sofie Konradsen	Cuddeback	G-5017	1	Natural History Museum of Denmark - University of Copenhagen
85826	LURE	L05	55964186	12275093	Gusto	Animal	06/10/2022	23.25.21	I_00004c.JPG	MAMMALIA	CETARTIODACTYLA	CERVIDAE	Dama	dama		2	Sofie Konradsen	03/10/2022	17/10/2022	Sofie Konradsen	Sofie Konradsen	Cuddeback	G-5017	1	Natural History Museum of Denmark - University of Copenhagen
85827	LURE	L05	55964186	12275093	Gusto	Unidentifiable	07/10/2022	18.44.34	I_00005a.JPG									03/10/2022	17/10/2022	Sofie Konradsen	Sofie Konradsen	Cuddeback	G-5017	1	Natural History Museum of Denmark - University of Copenhagen
85828	LURE	L05	55964186	12275093	Gusto	Unidentifiable	07/10/2022	18.44.34	I_00005b.JPG									03/10/2022	17/10/2022	Sofie Konradsen	Sofie Konradsen	Cuddeback	G-5017	1	Natural History Museum of Denmark - University of Copenhagen
85829	LURE	L05	55964186	12275093	Gusto	Unidentifiable	07/10/2022	18.44.34	I_00005c.JPG									03/10/2022	17/10/2022	Sofie Konradsen	Sofie Konradsen	Cuddeback	G-5017	1	Natural History Museum of Denmark - University of Copenhagen
85830	LURE	L05	55964186	12275093	Gusto	Blank	09/10/2022	07.53.24	I_00006a.JPG									03/10/2022	17/10/2022	Sofie Konradsen	Sofie Konradsen	Cuddeback	G-5017	0	Natural History Museum of Denmark - University of Copenhagen
85831	LURE	L05	55964186	12275093	Gusto	Blank	09/10/2022	07.53.24	I_00006b.JPG									03/10/2022	17/10/2022	Sofie Konradsen	Sofie Konradsen	Cuddeback	G-5017	0	Natural History Museum of Denmark - University of Copenhagen
85832	LURE	L05	55964186	12275093	Gusto	Blank	09/10/2022	07.53.24	I_00006c.JPG									03/10/2022	17/10/2022	Sofie Konradsen	Sofie Konradsen	Cuddeback	G-5017	0	Natural History Museum of Denmark - University of Copenhagen
85833	LURE	L05	55964186	12275093	Gusto	Animal	11/10/2022	18.37.31	I_00007a.JPG	MAMMALIA	CETARTIODACTYLA	CERVIDAE	Dama	dama		1	Sofie Konradsen	03/10/2022	17/10/2022	Sofie Konradsen	Sofie Konradsen	Cuddeback	G-5017	1	Natural History Museum of Denmark - University of Copenhagen
85834	LURE	L05	55964186	12275093	Gusto	Animal	11/10/2022	18.37.31	I_00007b.JPG	MAMMALIA	CETARTIODACTYLA	CERVIDAE	Dama	dama		1	Sofie Konradsen	03/10/2022	17/10/2022	Sofie Konradsen	Sofie Konradsen	Cuddeback	G-5017	1	Natural History Museum of Denmark - University of Copenhagen
85835	LURE	L05	55964186	12275093	Gusto	Animal	11/10/2022	18.37.31	I_00007c.JPG	MAMMALIA	CETARTIODACTYLA	CERVIDAE	Dama	dama		1	Sofie Konradsen	03/10/2022	17/10/2022	Sofie Konradsen	Sofie Konradsen	Cuddeback	G-5017	1	Natural History Museum of Denmark - University of Copenhagen
85836	LURE	L05	55964186	12275093	Gusto	Setup/Pickup	17/10/2022	10.21.21	I_00008a.JPG									03/10/2022	17/10/2022	Sofie Konradsen	Sofie Konradsen	Cuddeback	G-5017	0	Natural History Museum of Denmark - University of Copenhagen
85837	LURE	L05	55964186	12275093	Gusto	Setup/Pickup	17/10/2022	10.21.21	I_00008b.JPG									03/10/2022	17/10/2022	Sofie Konradsen	Sofie Konradsen	Cuddeback	G-5017	0	Natural History Museum of Denmark - University of Copenhagen
85838	LURE	L05	55964186	12275093	Gusto	Setup/Pickup	17/10/2022	10.21.21	I_00008c.JPG									03/10/2022	17/10/2022	Sofie Konradsen	Sofie Konradsen	Cuddeback	G-5017	0	Natural History Museum of Denmark - University of Copenhagen
85839	LURE	L06	55960154	12273220	Gusto	Setup/Pickup	19/09/2022	11.44.13	I_00001a.JPG									19/09/2022	03/10/2022	Sofie Konradsen	Sofie Konradsen	Cuddeback	G-5017	0	Natural History Museum of Denmark - University of Copenhagen
85840	LURE	L06	55960154	12273220	Gusto	Setup/Pickup	19/09/2022	11.44.13	I_00001b.JPG									19/09/2022	03/10/2022	Sofie Konradsen	Sofie Konradsen	Cuddeback	G-5017	0	Natural History Museum of Denmark - University of Copenhagen
85841	LURE	L06	55960154	12273220	Gusto	Setup/Pickup	19/09/2022	11.44.13	I_00001c.JPG									19/09/2022	03/10/2022	Sofie Konradsen	Sofie Konradsen	Cuddeback	G-5017	0	Natural History Museum of Denmark - University of Copenhagen
85842	LURE	L06	55960154	12273220	Gusto	Blank	19/09/2022	11.46.51	I_00002a.JPG									19/09/2022	03/10/2022	Sofie Konradsen	Sofie Konradsen	Cuddeback	G-5017	0	Natural History Museum of Denmark - University of Copenhagen
85843	LURE	L06	55960154	12273220	Gusto	Blank	19/09/2022	11.46.51	I_00002b.JPG									19/09/2022	03/10/2022	Sofie Konradsen	Sofie Konradsen	Cuddeback	G-5017	0	Natural History Museum of Denmark - University of Copenhagen
85844	LURE	L06	55960154	12273220	Gusto	Blank	19/09/2022	11.46.51	I_00002c.JPG									19/09/2022	03/10/2022	Sofie Konradsen	Sofie Konradsen	Cuddeback	G-5017	0	Natural History Museum of Denmark - University of Copenhagen
85845	LURE	L06	55960154	12273220	Gusto	Blank	19/09/2022	11.47.41	I_00003a.JPG									19/09/2022	03/10/2022	Sofie Konradsen	Sofie Konradsen	Cuddeback	G-5017	0	Natural History Museum of Denmark - University of Copenhagen
85846	LURE	L06	55960154	12273220	Gusto	Blank	19/09/2022	11.47.41	I_00003b.JPG									19/09/2022	03/10/2022	Sofie Konradsen	Sofie Konradsen	Cuddeback	G-5017	0	Natural History Museum of Denmark - University of Copenhagen
85847	LURE	L06	55960154	12273220	Gusto	Blank	19/09/2022	11.47.41	I_00003c.JPG									19/09/2022	03/10/2022	Sofie Konradsen	Sofie Konradsen	Cuddeback	G-5017	0	Natural History Museum of Denmark - University of Copenhagen
85848	LURE	L06	55960154	12273220	Gusto	Setup/Pickup	03/10/2022	12.40.52	I_00004a.JPG									19/09/2022	03/10/2022	Sofie Konradsen	Sofie Konradsen	Cuddeback	G-5017	0	Natural History Museum of Denmark - University of Copenhagen
85849	LURE	L06	55960154	12273220	Gusto	Setup/Pickup	03/10/2022	12.40.52	I_00004b.JPG									19/09/2022	03/10/2022	Sofie Konradsen	Sofie Konradsen	Cuddeback	G-5017	0	Natural History Museum of Denmark - University of Copenhagen
85850	LURE	L06	55960154	12273220	Gusto	Setup/Pickup	03/10/2022	12.40.52	I_00004c.JPG									19/09/2022	03/10/2022	Sofie Konradsen	Sofie Konradsen	Cuddeback	G-5017	0	Natural History Museum of Denmark - University of Copenhagen
85851	LURE	L06	55960154	12273220	Gusto	Setup/Pickup	03/10/2022	12.41.21	I_00005a.JPG									19/09/2022	03/10/2022	Sofie Konradsen	Sofie Konradsen	Cuddeback	G-5017	0	Natural History Museum of Denmark - University of Copenhagen
85852	LURE	L06	55960154	12273220	Gusto	Setup/Pickup	03/10/2022	12.41.21	I_00005b.JPG									19/09/2022	03/10/2022	Sofie Konradsen	Sofie Konradsen	Cuddeback	G-5017	0	Natural History Museum of Denmark - University of Copenhagen
85853	LURE	L06	55960154	12273220	Gusto	Setup/Pickup	03/10/2022	12.41.21	I_00005c.JPG									19/09/2022	03/10/2022	Sofie Konradsen	Sofie Konradsen	Cuddeback	G-5017	0	Natural History Museum of Denmark - University of Copenhagen
85854	LURE	L07	55955713	12270560	Gusto	Setup/Pickup	09/01/2023	12.40.56	I_00001a.JPG									09/01/2023	23/01/2023	Sofie Konradsen	Sofie Konradsen	Cuddeback	G-5017	0	Natural History Museum of Denmark - University of Copenhagen
85855	LURE	L07	55955713	12270560	Gusto	Setup/Pickup	09/01/2023	12.40.56	I_00001b.JPG									09/01/2023	23/01/2023	Sofie Konradsen	Sofie Konradsen	Cuddeback	G-5017	0	Natural History Museum of Denmark - University of Copenhagen
85856	LURE	L07	55955713	12270560	Gusto	Setup/Pickup	09/01/2023	12.40.56	I_00001c.JPG									09/01/2023	23/01/2023	Sofie Konradsen	Sofie Konradsen	Cuddeback	G-5017	0	Natural History Museum of Denmark - University of Copenhagen
85857	LURE	L07	55955713	12270560	Gusto	Setup/Pickup	09/01/2023	12.41.22	I_00002a.JPG									09/01/2023	23/01/2023	Sofie Konradsen	Sofie Konradsen	Cuddeback	G-5017	0	Natural History Museum of Denmark - University of Copenhagen
85858	LURE	L07	55955713	12270560	Gusto	Setup/Pickup	09/01/2023	12.41.22	I_00002b.JPG									09/01/2023	23/01/2023	Sofie Konradsen	Sofie Konradsen	Cuddeback	G-5017	0	Natural History Museum of Denmark - University of Copenhagen
85859	LURE	L07	55955713	12270560	Gusto	Setup/Pickup	09/01/2023	12.41.22	I_00002c.JPG									09/01/2023	23/01/2023	Sofie Konradsen	Sofie Konradsen	Cuddeback	G-5017	0	Natural History Museum of Denmark - University of Copenhagen
85860	LURE	L07	55955713	12270560	Gusto	Animal	16/01/2023	17.27.20	I_00003a.JPG	MAMMALIA	CETARTIODACTYLA	CERVIDAE	Capreolus	capreolus		1	Sofie Konradsen	09/01/2023	23/01/2023	Sofie Konradsen	Sofie Konradsen	Cuddeback	G-5017	1	Natural History Museum of Denmark - University of Copenhagen
85861	LURE	L07	55955713	12270560	Gusto	Animal	16/01/2023	17.27.20	I_00003b.JPG	MAMMALIA	CETARTIODACTYLA	CERVIDAE	Capreolus	capreolus		1	Sofie Konradsen	09/01/2023	23/01/2023	Sofie Konradsen	Sofie Konradsen	Cuddeback	G-5017	1	Natural History Museum of Denmark - University of Copenhagen
85862	LURE	L07	55955713	12270560	Gusto	Animal	16/01/2023	17.27.20	I_00003c.JPG	MAMMALIA	CETARTIODACTYLA	CERVIDAE	Capreolus	capreolus		1	Sofie Konradsen	09/01/2023	23/01/2023	Sofie Konradsen	Sofie Konradsen	Cuddeback	G-5017	1	Natural History Museum of Denmark - University of Copenhagen
85863	LURE	L07	55955713	12270560	Gusto	Setup/Pickup	23/01/2023	11.58.04	I_00004a.JPG									09/01/2023	23/01/2023	Sofie Konradsen	Sofie Konradsen	Cuddeback	G-5017	0	Natural History Museum of Denmark - University of Copenhagen
85864	LURE	L07	55955713	12270560	Gusto	Setup/Pickup	23/01/2023	11.58.04	I_00004b.JPG									09/01/2023	23/01/2023	Sofie Konradsen	Sofie Konradsen	Cuddeback	G-5017	0	Natural History Museum of Denmark - University of Copenhagen
85865	LURE	L07	55955713	12270560	Gusto	Setup/Pickup	23/01/2023	11.58.04	I_00004c.JPG									09/01/2023	23/01/2023	Sofie Konradsen	Sofie Konradsen	Cuddeback	G-5017	0	Natural History Museum of Denmark - University of Copenhagen
85866	LURE	L08	55957720	12271136	Gusto	Setup/Pickup	26/12/2022	12.48.46	I_00001a.JPG									26/12/2022	09/01/2023	Sofie Konradsen	Sofie Konradsen	Cuddeback	G-5017	0	Natural History Museum of Denmark - University of Copenhagen
85867	LURE	L08	55957720	12271136	Gusto	Setup/Pickup	26/12/2022	12.48.46	I_00001b.JPG									26/12/2022	09/01/2023	Sofie Konradsen	Sofie Konradsen	Cuddeback	G-5017	0	Natural History Museum of Denmark - University of Copenhagen
85868	LURE	L08	55957720	12271136	Gusto	Setup/Pickup	26/12/2022	12.48.46	I_00001c.JPG									26/12/2022	09/01/2023	Sofie Konradsen	Sofie Konradsen	Cuddeback	G-5017	0	Natural History Museum of Denmark - University of Copenhagen
85869	LURE	L08	55957720	12271136	Gusto	Setup/Pickup	26/12/2022	12.50.18	I_00002a.JPG									26/12/2022	09/01/2023	Sofie Konradsen	Sofie Konradsen	Cuddeback	G-5017	0	Natural History Museum of Denmark - University of Copenhagen
85870	LURE	L08	55957720	12271136	Gusto	Setup/Pickup	26/12/2022	12.50.18	I_00002b.JPG									26/12/2022	09/01/2023	Sofie Konradsen	Sofie Konradsen	Cuddeback	G-5017	0	Natural History Museum of Denmark - University of Copenhagen
85871	LURE	L08	55957720	12271136	Gusto	Setup/Pickup	26/12/2022	12.50.18	I_00002c.JPG									26/12/2022	09/01/2023	Sofie Konradsen	Sofie Konradsen	Cuddeback	G-5017	0	Natural History Museum of Denmark - University of Copenhagen
85872	LURE	L08	55957720	12271136	Gusto	Setup/Pickup	09/01/2023	12.50.48	I_00003a.JPG									26/12/2022	09/01/2023	Sofie Konradsen	Sofie Konradsen	Cuddeback	G-5017	0	Natural History Museum of Denmark - University of Copenhagen
85873	LURE	L08	55957720	12271136	Gusto	Setup/Pickup	09/01/2023	12.50.48	I_00003b.JPG									26/12/2022	09/01/2023	Sofie Konradsen	Sofie Konradsen	Cuddeback	G-5017	0	Natural History Museum of Denmark - University of Copenhagen
85874	LURE	L08	55957720	12271136	Gusto	Setup/Pickup	09/01/2023	12.50.48	I_00003c.JPG									26/12/2022	09/01/2023	Sofie Konradsen	Sofie Konradsen	Cuddeback	G-5017	0	Natural History Museum of Denmark - University of Copenhagen
85875	LURE	L09	55957230	12277259	Gusto	Setup/Pickup	12/12/2022	12.27.45	I_00001a.JPG									12/12/2022	26/12/2022	Sofie Konradsen	Sofie Konradsen	Cuddeback	G-5017	0	Natural History Museum of Denmark - University of Copenhagen
85876	LURE	L09	55957230	12277259	Gusto	Setup/Pickup	12/12/2022	12.27.45	I_00001b.JPG									12/12/2022	26/12/2022	Sofie Konradsen	Sofie Konradsen	Cuddeback	G-5017	0	Natural History Museum of Denmark - University of Copenhagen
85877	LURE	L09	55957230	12277259	Gusto	Setup/Pickup	12/12/2022	12.27.45	I_00001c.JPG									12/12/2022	26/12/2022	Sofie Konradsen	Sofie Konradsen	Cuddeback	G-5017	0	Natural History Museum of Denmark - University of Copenhagen
85878	LURE	L09	55957230	12277259	Gusto	Setup/Pickup	12/12/2022	12.28.10	I_00002a.JPG									12/12/2022	26/12/2022	Sofie Konradsen	Sofie Konradsen	Cuddeback	G-5017	0	Natural History Museum of Denmark - University of Copenhagen
85879	LURE	L09	55957230	12277259	Gusto	Setup/Pickup	12/12/2022	12.28.10	I_00002b.JPG									12/12/2022	26/12/2022	Sofie Konradsen	Sofie Konradsen	Cuddeback	G-5017	0	Natural History Museum of Denmark - University of Copenhagen
85880	LURE	L09	55957230	12277259	Gusto	Setup/Pickup	12/12/2022	12.28.10	I_00002c.JPG									12/12/2022	26/12/2022	Sofie Konradsen	Sofie Konradsen	Cuddeback	G-5017	0	Natural History Museum of Denmark - University of Copenhagen
85881	LURE	L09	55957230	12277259	Gusto	Setup/Pickup	12/12/2022	12.28.39	I_00003a.JPG									12/12/2022	26/12/2022	Sofie Konradsen	Sofie Konradsen	Cuddeback	G-5017	0	Natural History Museum of Denmark - University of Copenhagen
85882	LURE	L09	55957230	12277259	Gusto	Setup/Pickup	12/12/2022	12.28.39	I_00003b.JPG									12/12/2022	26/12/2022	Sofie Konradsen	Sofie Konradsen	Cuddeback	G-5017	0	Natural History Museum of Denmark - University of Copenhagen
85883	LURE	L09	55957230	12277259	Gusto	Setup/Pickup	12/12/2022	12.28.39	I_00003c.JPG									12/12/2022	26/12/2022	Sofie Konradsen	Sofie Konradsen	Cuddeback	G-5017	0	Natural History Museum of Denmark - University of Copenhagen
85884	LURE	L09	55957230	12277259	Gusto	Setup/Pickup	12/12/2022	12.29.03	I_00004a.JPG									12/12/2022	26/12/2022	Sofie Konradsen	Sofie Konradsen	Cuddeback	G-5017	0	Natural History Museum of Denmark - University of Copenhagen
85885	LURE	L09	55957230	12277259	Gusto	Setup/Pickup	12/12/2022	12.29.03	I_00004b.JPG									12/12/2022	26/12/2022	Sofie Konradsen	Sofie Konradsen	Cuddeback	G-5017	0	Natural History Museum of Denmark - University of Copenhagen
85886	LURE	L09	55957230	12277259	Gusto	Setup/Pickup	12/12/2022	12.29.03	I_00004c.JPG									12/12/2022	26/12/2022	Sofie Konradsen	Sofie Konradsen	Cuddeback	G-5017	0	Natural History Museum of Denmark - University of Copenhagen
85887	LURE	L09	55957230	12277259	Gusto	Setup/Pickup	12/12/2022	12.29.27	I_00005a.JPG									12/12/2022	26/12/2022	Sofie Konradsen	Sofie Konradsen	Cuddeback	G-5017	0	Natural History Museum of Denmark - University of Copenhagen
85888	LURE	L09	55957230	12277259	Gusto	Setup/Pickup	12/12/2022	12.29.27	I_00005b.JPG									12/12/2022	26/12/2022	Sofie Konradsen	Sofie Konradsen	Cuddeback	G-5017	0	Natural History Museum of Denmark - University of Copenhagen
85889	LURE	L09	55957230	12277259	Gusto	Setup/Pickup	12/12/2022	12.29.27	I_00005c.JPG									12/12/2022	26/12/2022	Sofie Konradsen	Sofie Konradsen	Cuddeback	G-5017	0	Natural History Museum of Denmark - University of Copenhagen
85890	LURE	L09	55957230	12277259	Gusto	Setup/Pickup	12/12/2022	12.29.53	I_00006a.JPG									12/12/2022	26/12/2022	Sofie Konradsen	Sofie Konradsen	Cuddeback	G-5017	0	Natural History Museum of Denmark - University of Copenhagen
85891	LURE	L09	55957230	12277259	Gusto	Setup/Pickup	12/12/2022	12.29.53	I_00006b.JPG									12/12/2022	26/12/2022	Sofie Konradsen	Sofie Konradsen	Cuddeback	G-5017	0	Natural History Museum of Denmark - University of Copenhagen
85892	LURE	L09	55957230	12277259	Gusto	Setup/Pickup	12/12/2022	12.29.53	I_00006c.JPG									12/12/2022	26/12/2022	Sofie Konradsen	Sofie Konradsen	Cuddeback	G-5017	0	Natural History Museum of Denmark - University of Copenhagen
85893	LURE	L09	55957230	12277259	Gusto	Setup/Pickup	12/12/2022	12.30.17	I_00007a.JPG									12/12/2022	26/12/2022	Sofie Konradsen	Sofie Konradsen	Cuddeback	G-5017	0	Natural History Museum of Denmark - University of Copenhagen
85894	LURE	L09	55957230	12277259	Gusto	Setup/Pickup	12/12/2022	12.30.17	I_00007b.JPG									12/12/2022	26/12/2022	Sofie Konradsen	Sofie Konradsen	Cuddeback	G-5017	0	Natural History Museum of Denmark - University of Copenhagen
85895	LURE	L09	55957230	12277259	Gusto	Setup/Pickup	12/12/2022	12.30.17	I_00007c.JPG									12/12/2022	26/12/2022	Sofie Konradsen	Sofie Konradsen	Cuddeback	G-5017	0	Natural History Museum of Denmark - University of Copenhagen
85896	LURE	L09	55957230	12277259	Gusto	Animal	13/12/2022	21.02.06	I_00008a.JPG	MAMMALIA	CETARTIODACTYLA	CERVIDAE	Dama	dama		2	Sofie Konradsen	12/12/2022	26/12/2022	Sofie Konradsen	Sofie Konradsen	Cuddeback	G-5017	1	Natural History Museum of Denmark - University of Copenhagen
85897	LURE	L09	55957230	12277259	Gusto	Animal	13/12/2022	21.02.06	I_00008b.JPG	MAMMALIA	CETARTIODACTYLA	CERVIDAE	Dama	dama		2	Sofie Konradsen	12/12/2022	26/12/2022	Sofie Konradsen	Sofie Konradsen	Cuddeback	G-5017	1	Natural History Museum of Denmark - University of Copenhagen
85898	LURE	L09	55957230	12277259	Gusto	Animal	13/12/2022	21.02.06	I_00008c.JPG	MAMMALIA	CETARTIODACTYLA	CERVIDAE	Dama	dama		2	Sofie Konradsen	12/12/2022	26/12/2022	Sofie Konradsen	Sofie Konradsen	Cuddeback	G-5017	1	Natural History Museum of Denmark - University of Copenhagen
85899	LURE	L09	55957230	12277259	Gusto	Setup/Pickup	26/12/2022	13.19.03	I_00009a.JPG									12/12/2022	26/12/2022	Sofie Konradsen	Sofie Konradsen	Cuddeback	G-5017	0	Natural History Museum of Denmark - University of Copenhagen
85900	LURE	L09	55957230	12277259	Gusto	Setup/Pickup	26/12/2022	13.19.03	I_00009b.JPG									12/12/2022	26/12/2022	Sofie Konradsen	Sofie Konradsen	Cuddeback	G-5017	0	Natural History Museum of Denmark - University of Copenhagen
85901	LURE	L09	55957230	12277259	Gusto	Setup/Pickup	26/12/2022	13.19.03	I_00009c.JPG									12/12/2022	26/12/2022	Sofie Konradsen	Sofie Konradsen	Cuddeback	G-5017	0	Natural History Museum of Denmark - University of Copenhagen
86136	LURE	L01	55966439	12269448	MartenSuperAllCall	Setup/Pickup	14/11/2022	10.17.12	I_00001a.JPG									14/11/2022	28/11/2022	Sofie Konradsen	Sofie Konradsen	Cuddeback	G-5017	0	Natural History Museum of Denmark - University of Copenhagen
86137	LURE	L01	55966439	12269448	MartenSuperAllCall	Setup/Pickup	14/11/2022	10.17.12	I_00001b.JPG									14/11/2022	28/11/2022	Sofie Konradsen	Sofie Konradsen	Cuddeback	G-5017	0	Natural History Museum of Denmark - University of Copenhagen
86138	LURE	L01	55966439	12269448	MartenSuperAllCall	Setup/Pickup	14/11/2022	10.17.12	I_00001c.JPG									14/11/2022	28/11/2022	Sofie Konradsen	Sofie Konradsen	Cuddeback	G-5017	0	Natural History Museum of Denmark - University of Copenhagen
86139	LURE	L01	55966439	12269448	MartenSuperAllCall	Setup/Pickup	28/11/2022	11.16.56	I_00002a.JPG									14/11/2022	28/11/2022	Sofie Konradsen	Sofie Konradsen	Cuddeback	G-5017	0	Natural History Museum of Denmark - University of Copenhagen
86140	LURE	L01	55966439	12269448	MartenSuperAllCall	Setup/Pickup	28/11/2022	11.16.56	I_00002b.JPG									14/11/2022	28/11/2022	Sofie Konradsen	Sofie Konradsen	Cuddeback	G-5017	0	Natural History Museum of Denmark - University of Copenhagen
86141	LURE	L01	55966439	12269448	MartenSuperAllCall	Setup/Pickup	28/11/2022	11.16.56	I_00002c.JPG									14/11/2022	28/11/2022	Sofie Konradsen	Sofie Konradsen	Cuddeback	G-5017	0	Natural History Museum of Denmark - University of Copenhagen
86142	LURE	L02	55965868	12274264	MartenSuperAllCall	Setup/Pickup	31/10/2022	11.10.50	I_00001a.JPG									31/10/2022	14/11/2022	Sofie Konradsen	Sofie Konradsen	Cuddeback	G-5017	0	Natural History Museum of Denmark - University of Copenhagen
86143	LURE	L02	55965868	12274264	MartenSuperAllCall	Setup/Pickup	31/10/2022	11.10.50	I_00001b.JPG									31/10/2022	14/11/2022	Sofie Konradsen	Sofie Konradsen	Cuddeback	G-5017	0	Natural History Museum of Denmark - University of Copenhagen
86144	LURE	L02	55965868	12274264	MartenSuperAllCall	Setup/Pickup	31/10/2022	11.10.50	I_00001c.JPG									31/10/2022	14/11/2022	Sofie Konradsen	Sofie Konradsen	Cuddeback	G-5017	0	Natural History Museum of Denmark - University of Copenhagen
86145	LURE	L02	55965868	12274264	MartenSuperAllCall	Setup/Pickup	31/10/2022	11.11.41	I_00002a.JPG									31/10/2022	14/11/2022	Sofie Konradsen	Sofie Konradsen	Cuddeback	G-5017	1	Natural History Museum of Denmark - University of Copenhagen
86146	LURE	L02	55965868	12274264	MartenSuperAllCall	Setup/Pickup	31/10/2022	11.11.41	I_00002b.JPG									31/10/2022	14/11/2022	Sofie Konradsen	Sofie Konradsen	Cuddeback	G-5017	1	Natural History Museum of Denmark - University of Copenhagen
86147	LURE	L02	55965868	12274264	MartenSuperAllCall	Setup/Pickup	31/10/2022	11.11.41	I_00002c.JPG									31/10/2022	14/11/2022	Sofie Konradsen	Sofie Konradsen	Cuddeback	G-5017	1	Natural History Museum of Denmark - University of Copenhagen
86148	LURE	L02	55965868	12274264	MartenSuperAllCall	Animal	02/11/2022	13.28.23	I_00003a.JPG	MAMMALIA	CARNIVORA	CANIDAE	Vulpes	vulpes		1	Sofie Konradsen	31/10/2022	14/11/2022	Sofie Konradsen	Sofie Konradsen	Cuddeback	G-5017	0	Natural History Museum of Denmark - University of Copenhagen
86149	LURE	L02	55965868	12274264	MartenSuperAllCall	Animal	02/11/2022	13.28.23	I_00003b.JPG	MAMMALIA	CARNIVORA	CANIDAE	Vulpes	vulpes		1	Sofie Konradsen	31/10/2022	14/11/2022	Sofie Konradsen	Sofie Konradsen	Cuddeback	G-5017	0	Natural History Museum of Denmark - University of Copenhagen
86150	LURE	L02	55965868	12274264	MartenSuperAllCall	Animal	02/11/2022	13.28.23	I_00003c.JPG	MAMMALIA	CARNIVORA	CANIDAE	Vulpes	vulpes		1	Sofie Konradsen	31/10/2022	14/11/2022	Sofie Konradsen	Sofie Konradsen	Cuddeback	G-5017	0	Natural History Museum of Denmark - University of Copenhagen
86151	LURE	L02	55965868	12274264	MartenSuperAllCall	Animal	02/11/2022	18.19.22	I_00004a.JPG	MAMMALIA	CETARTIODACTYLA	CERVIDAE	Dama	dama		1	Sofie Konradsen	31/10/2022	14/11/2022	Sofie Konradsen	Sofie Konradsen	Cuddeback	G-5017	1	Natural History Museum of Denmark - University of Copenhagen
86152	LURE	L02	55965868	12274264	MartenSuperAllCall	Animal	02/11/2022	18.19.22	I_00004b.JPG	MAMMALIA	CETARTIODACTYLA	CERVIDAE	Dama	dama		1	Sofie Konradsen	31/10/2022	14/11/2022	Sofie Konradsen	Sofie Konradsen	Cuddeback	G-5017	1	Natural History Museum of Denmark - University of Copenhagen
86153	LURE	L02	55965868	12274264	MartenSuperAllCall	Animal	02/11/2022	18.19.22	I_00004c.JPG	MAMMALIA	CETARTIODACTYLA	CERVIDAE	Dama	dama		1	Sofie Konradsen	31/10/2022	14/11/2022	Sofie Konradsen	Sofie Konradsen	Cuddeback	G-5017	1	Natural History Museum of Denmark - University of Copenhagen
86154	LURE	L02	55965868	12274264	MartenSuperAllCall	Animal	02/11/2022	19.10.18	I_00005a.JPG	MAMMALIA	CETARTIODACTYLA	CERVIDAE	Dama	dama		1	Sofie Konradsen	31/10/2022	14/11/2022	Sofie Konradsen	Sofie Konradsen	Cuddeback	G-5017	1	Natural History Museum of Denmark - University of Copenhagen
86155	LURE	L02	55965868	12274264	MartenSuperAllCall	Animal	02/11/2022	19.10.18	I_00005b.JPG	MAMMALIA	CETARTIODACTYLA	CERVIDAE	Dama	dama		1	Sofie Konradsen	31/10/2022	14/11/2022	Sofie Konradsen	Sofie Konradsen	Cuddeback	G-5017	1	Natural History Museum of Denmark - University of Copenhagen
86156	LURE	L02	55965868	12274264	MartenSuperAllCall	Animal	02/11/2022	19.10.18	I_00005c.JPG	MAMMALIA	CETARTIODACTYLA	CERVIDAE	Dama	dama		1	Sofie Konradsen	31/10/2022	14/11/2022	Sofie Konradsen	Sofie Konradsen	Cuddeback	G-5017	1	Natural History Museum of Denmark - University of Copenhagen
86157	LURE	L02	55965868	12274264	MartenSuperAllCall	Animal	02/11/2022	19.30.37	I_00006a.JPG	MAMMALIA	CETARTIODACTYLA	CERVIDAE	Dama	dama		1	Sofie Konradsen	31/10/2022	14/11/2022	Sofie Konradsen	Sofie Konradsen	Cuddeback	G-5017	1	Natural History Museum of Denmark - University of Copenhagen
86158	LURE	L02	55965868	12274264	MartenSuperAllCall	Animal	02/11/2022	19.30.37	I_00006b.JPG	MAMMALIA	CETARTIODACTYLA	CERVIDAE	Dama	dama		1	Sofie Konradsen	31/10/2022	14/11/2022	Sofie Konradsen	Sofie Konradsen	Cuddeback	G-5017	1	Natural History Museum of Denmark - University of Copenhagen
86159	LURE	L02	55965868	12274264	MartenSuperAllCall	Animal	02/11/2022	19.30.37	I_00006c.JPG	MAMMALIA	CETARTIODACTYLA	CERVIDAE	Dama	dama		1	Sofie Konradsen	31/10/2022	14/11/2022	Sofie Konradsen	Sofie Konradsen	Cuddeback	G-5017	1	Natural History Museum of Denmark - University of Copenhagen
86160	LURE	L02	55965868	12274264	MartenSuperAllCall	Animal	03/11/2022	01.31.01	I_00007a.JPG	MAMMALIA	CETARTIODACTYLA	CERVIDAE	Dama	dama		1	Sofie Konradsen	31/10/2022	14/11/2022	Sofie Konradsen	Sofie Konradsen	Cuddeback	G-5017	1	Natural History Museum of Denmark - University of Copenhagen
86161	LURE	L02	55965868	12274264	MartenSuperAllCall	Animal	03/11/2022	01.31.01	I_00007b.JPG	MAMMALIA	CETARTIODACTYLA	CERVIDAE	Dama	dama		1	Sofie Konradsen	31/10/2022	14/11/2022	Sofie Konradsen	Sofie Konradsen	Cuddeback	G-5017	1	Natural History Museum of Denmark - University of Copenhagen
86162	LURE	L02	55965868	12274264	MartenSuperAllCall	Animal	03/11/2022	01.31.01	I_00007c.JPG	MAMMALIA	CETARTIODACTYLA	CERVIDAE	Dama	dama		1	Sofie Konradsen	31/10/2022	14/11/2022	Sofie Konradsen	Sofie Konradsen	Cuddeback	G-5017	1	Natural History Museum of Denmark - University of Copenhagen
86163	LURE	L02	55965868	12274264	MartenSuperAllCall	Animal	03/11/2022	14.10.11	I_00008a.JPG	MAMMALIA	CARNIVORA	CANIDAE	Vulpes	vulpes		1	Sofie Konradsen	31/10/2022	14/11/2022	Sofie Konradsen	Sofie Konradsen	Cuddeback	G-5017	0	Natural History Museum of Denmark - University of Copenhagen
86164	LURE	L02	55965868	12274264	MartenSuperAllCall	Animal	03/11/2022	14.10.11	I_00008b.JPG	MAMMALIA	CARNIVORA	CANIDAE	Vulpes	vulpes		1	Sofie Konradsen	31/10/2022	14/11/2022	Sofie Konradsen	Sofie Konradsen	Cuddeback	G-5017	0	Natural History Museum of Denmark - University of Copenhagen
86165	LURE	L02	55965868	12274264	MartenSuperAllCall	Animal	03/11/2022	14.10.11	I_00008c.JPG	MAMMALIA	CARNIVORA	CANIDAE	Vulpes	vulpes		1	Sofie Konradsen	31/10/2022	14/11/2022	Sofie Konradsen	Sofie Konradsen	Cuddeback	G-5017	0	Natural History Museum of Denmark - University of Copenhagen
86166	LURE	L02	55965868	12274264	MartenSuperAllCall	Animal	03/11/2022	18.44.26	I_00009a.JPG	MAMMALIA	CETARTIODACTYLA	CERVIDAE	Dama	dama		1	Sofie Konradsen	31/10/2022	14/11/2022	Sofie Konradsen	Sofie Konradsen	Cuddeback	G-5017	1	Natural History Museum of Denmark - University of Copenhagen
86167	LURE	L02	55965868	12274264	MartenSuperAllCall	Animal	03/11/2022	18.44.26	I_00009b.JPG	MAMMALIA	CETARTIODACTYLA	CERVIDAE	Dama	dama		1	Sofie Konradsen	31/10/2022	14/11/2022	Sofie Konradsen	Sofie Konradsen	Cuddeback	G-5017	1	Natural History Museum of Denmark - University of Copenhagen
86168	LURE	L02	55965868	12274264	MartenSuperAllCall	Animal	03/11/2022	18.44.26	I_00009c.JPG	MAMMALIA	CETARTIODACTYLA	CERVIDAE	Dama	dama		1	Sofie Konradsen	31/10/2022	14/11/2022	Sofie Konradsen	Sofie Konradsen	Cuddeback	G-5017	1	Natural History Museum of Denmark - University of Copenhagen
86169	LURE	L02	55965868	12274264	MartenSuperAllCall	Animal	03/11/2022	18.46.19	I_00010a.JPG	MAMMALIA	CETARTIODACTYLA	CERVIDAE	Dama	dama		1	Sofie Konradsen	31/10/2022	14/11/2022	Sofie Konradsen	Sofie Konradsen	Cuddeback	G-5017	1	Natural History Museum of Denmark - University of Copenhagen
86170	LURE	L02	55965868	12274264	MartenSuperAllCall	Animal	03/11/2022	18.46.19	I_00010b.JPG	MAMMALIA	CETARTIODACTYLA	CERVIDAE	Dama	dama		1	Sofie Konradsen	31/10/2022	14/11/2022	Sofie Konradsen	Sofie Konradsen	Cuddeback	G-5017	1	Natural History Museum of Denmark - University of Copenhagen
86171	LURE	L02	55965868	12274264	MartenSuperAllCall	Animal	03/11/2022	18.46.19	I_00010c.JPG	MAMMALIA	CETARTIODACTYLA	CERVIDAE	Dama	dama		1	Sofie Konradsen	31/10/2022	14/11/2022	Sofie Konradsen	Sofie Konradsen	Cuddeback	G-5017	1	Natural History Museum of Denmark - University of Copenhagen
86172	LURE	L02	55965868	12274264	MartenSuperAllCall	Animal	04/11/2022	13.34.54	I_00011a.JPG	MAMMALIA	CETARTIODACTYLA	CERVIDAE	Dama	dama		1	Sofie Konradsen	31/10/2022	14/11/2022	Sofie Konradsen	Sofie Konradsen	Cuddeback	G-5017	0	Natural History Museum of Denmark - University of Copenhagen
86173	LURE	L02	55965868	12274264	MartenSuperAllCall	Animal	04/11/2022	13.34.54	I_00011b.JPG	MAMMALIA	CETARTIODACTYLA	CERVIDAE	Dama	dama		1	Sofie Konradsen	31/10/2022	14/11/2022	Sofie Konradsen	Sofie Konradsen	Cuddeback	G-5017	0	Natural History Museum of Denmark - University of Copenhagen
86174	LURE	L02	55965868	12274264	MartenSuperAllCall	Animal	04/11/2022	13.34.54	I_00011c.JPG	MAMMALIA	CETARTIODACTYLA	CERVIDAE	Dama	dama		1	Sofie Konradsen	31/10/2022	14/11/2022	Sofie Konradsen	Sofie Konradsen	Cuddeback	G-5017	0	Natural History Museum of Denmark - University of Copenhagen
86175	LURE	L02	55965868	12274264	MartenSuperAllCall	Animal	04/11/2022	13.35.35	I_00012a.JPG	MAMMALIA	CETARTIODACTYLA	CERVIDAE	Dama	dama		1	Sofie Konradsen	31/10/2022	14/11/2022	Sofie Konradsen	Sofie Konradsen	Cuddeback	G-5017	0	Natural History Museum of Denmark - University of Copenhagen
86176	LURE	L02	55965868	12274264	MartenSuperAllCall	Animal	04/11/2022	13.35.35	I_00012b.JPG	MAMMALIA	CETARTIODACTYLA	CERVIDAE	Dama	dama		1	Sofie Konradsen	31/10/2022	14/11/2022	Sofie Konradsen	Sofie Konradsen	Cuddeback	G-5017	0	Natural History Museum of Denmark - University of Copenhagen
86177	LURE	L02	55965868	12274264	MartenSuperAllCall	Animal	04/11/2022	13.35.35	I_00012c.JPG	MAMMALIA	CETARTIODACTYLA	CERVIDAE	Dama	dama		1	Sofie Konradsen	31/10/2022	14/11/2022	Sofie Konradsen	Sofie Konradsen	Cuddeback	G-5017	0	Natural History Museum of Denmark - University of Copenhagen
86178	LURE	L02	55965868	12274264	MartenSuperAllCall	Animal	04/11/2022	13.36.04	I_00013a.JPG	MAMMALIA	CETARTIODACTYLA	CERVIDAE	Dama	dama		1	Sofie Konradsen	31/10/2022	14/11/2022	Sofie Konradsen	Sofie Konradsen	Cuddeback	G-5017	0	Natural History Museum of Denmark - University of Copenhagen
86179	LURE	L02	55965868	12274264	MartenSuperAllCall	Animal	04/11/2022	13.36.04	I_00013b.JPG	MAMMALIA	CETARTIODACTYLA	CERVIDAE	Dama	dama		1	Sofie Konradsen	31/10/2022	14/11/2022	Sofie Konradsen	Sofie Konradsen	Cuddeback	G-5017	0	Natural History Museum of Denmark - University of Copenhagen
86180	LURE	L02	55965868	12274264	MartenSuperAllCall	Animal	04/11/2022	13.36.04	I_00013c.JPG	MAMMALIA	CETARTIODACTYLA	CERVIDAE	Dama	dama		1	Sofie Konradsen	31/10/2022	14/11/2022	Sofie Konradsen	Sofie Konradsen	Cuddeback	G-5017	0	Natural History Museum of Denmark - University of Copenhagen
86181	LURE	L02	55965868	12274264	MartenSuperAllCall	Animal	04/11/2022	13.37.10	I_00014a.JPG	MAMMALIA	CETARTIODACTYLA	CERVIDAE	Dama	dama		1	Sofie Konradsen	31/10/2022	14/11/2022	Sofie Konradsen	Sofie Konradsen	Cuddeback	G-5017	0	Natural History Museum of Denmark - University of Copenhagen
86182	LURE	L02	55965868	12274264	MartenSuperAllCall	Animal	04/11/2022	13.37.10	I_00014b.JPG	MAMMALIA	CETARTIODACTYLA	CERVIDAE	Dama	dama		1	Sofie Konradsen	31/10/2022	14/11/2022	Sofie Konradsen	Sofie Konradsen	Cuddeback	G-5017	0	Natural History Museum of Denmark - University of Copenhagen
86183	LURE	L02	55965868	12274264	MartenSuperAllCall	Animal	04/11/2022	13.37.10	I_00014c.JPG	MAMMALIA	CETARTIODACTYLA	CERVIDAE	Dama	dama		1	Sofie Konradsen	31/10/2022	14/11/2022	Sofie Konradsen	Sofie Konradsen	Cuddeback	G-5017	0	Natural History Museum of Denmark - University of Copenhagen
86184	LURE	L02	55965868	12274264	MartenSuperAllCall	Animal	04/11/2022	14.10.17	I_00015a.JPG	MAMMALIA	CETARTIODACTYLA	CERVIDAE	Dama	dama		1	Sofie Konradsen	31/10/2022	14/11/2022	Sofie Konradsen	Sofie Konradsen	Cuddeback	G-5017	0	Natural History Museum of Denmark - University of Copenhagen
86185	LURE	L02	55965868	12274264	MartenSuperAllCall	Animal	04/11/2022	14.10.17	I_00015b.JPG	MAMMALIA	CETARTIODACTYLA	CERVIDAE	Dama	dama		1	Sofie Konradsen	31/10/2022	14/11/2022	Sofie Konradsen	Sofie Konradsen	Cuddeback	G-5017	0	Natural History Museum of Denmark - University of Copenhagen
86186	LURE	L02	55965868	12274264	MartenSuperAllCall	Animal	04/11/2022	14.10.17	I_00015c.JPG	MAMMALIA	CETARTIODACTYLA	CERVIDAE	Dama	dama		1	Sofie Konradsen	31/10/2022	14/11/2022	Sofie Konradsen	Sofie Konradsen	Cuddeback	G-5017	0	Natural History Museum of Denmark - University of Copenhagen
86187	LURE	L02	55965868	12274264	MartenSuperAllCall	Animal	04/11/2022	14.10.54	I_00016a.JPG	MAMMALIA	CETARTIODACTYLA	CERVIDAE	Dama	dama		1	Sofie Konradsen	31/10/2022	14/11/2022	Sofie Konradsen	Sofie Konradsen	Cuddeback	G-5017	0	Natural History Museum of Denmark - University of Copenhagen
86188	LURE	L02	55965868	12274264	MartenSuperAllCall	Animal	04/11/2022	14.10.54	I_00016b.JPG	MAMMALIA	CETARTIODACTYLA	CERVIDAE	Dama	dama		1	Sofie Konradsen	31/10/2022	14/11/2022	Sofie Konradsen	Sofie Konradsen	Cuddeback	G-5017	0	Natural History Museum of Denmark - University of Copenhagen
86189	LURE	L02	55965868	12274264	MartenSuperAllCall	Animal	04/11/2022	14.10.54	I_00016c.JPG	MAMMALIA	CETARTIODACTYLA	CERVIDAE	Dama	dama		1	Sofie Konradsen	31/10/2022	14/11/2022	Sofie Konradsen	Sofie Konradsen	Cuddeback	G-5017	0	Natural History Museum of Denmark - University of Copenhagen
86190	LURE	L02	55965868	12274264	MartenSuperAllCall	Animal	04/11/2022	14.11.23	I_00017a.JPG	MAMMALIA	CETARTIODACTYLA	CERVIDAE	Dama	dama		1	Sofie Konradsen	31/10/2022	14/11/2022	Sofie Konradsen	Sofie Konradsen	Cuddeback	G-5017	0	Natural History Museum of Denmark - University of Copenhagen
86191	LURE	L02	55965868	12274264	MartenSuperAllCall	Animal	04/11/2022	14.11.23	I_00017b.JPG	MAMMALIA	CETARTIODACTYLA	CERVIDAE	Dama	dama		1	Sofie Konradsen	31/10/2022	14/11/2022	Sofie Konradsen	Sofie Konradsen	Cuddeback	G-5017	0	Natural History Museum of Denmark - University of Copenhagen
86192	LURE	L02	55965868	12274264	MartenSuperAllCall	Animal	04/11/2022	14.11.23	I_00017c.JPG	MAMMALIA	CETARTIODACTYLA	CERVIDAE	Dama	dama		1	Sofie Konradsen	31/10/2022	14/11/2022	Sofie Konradsen	Sofie Konradsen	Cuddeback	G-5017	0	Natural History Museum of Denmark - University of Copenhagen
86193	LURE	L02	55965868	12274264	MartenSuperAllCall	Animal	04/11/2022	14.45.07	I_00018a.JPG	MAMMALIA	CARNIVORA	CANIDAE	Vulpes	vulpes		1	Sofie Konradsen	31/10/2022	14/11/2022	Sofie Konradsen	Sofie Konradsen	Cuddeback	G-5017	0	Natural History Museum of Denmark - University of Copenhagen
86194	LURE	L02	55965868	12274264	MartenSuperAllCall	Animal	04/11/2022	14.45.07	I_00018b.JPG	MAMMALIA	CARNIVORA	CANIDAE	Vulpes	vulpes		1	Sofie Konradsen	31/10/2022	14/11/2022	Sofie Konradsen	Sofie Konradsen	Cuddeback	G-5017	0	Natural History Museum of Denmark - University of Copenhagen
86195	LURE	L02	55965868	12274264	MartenSuperAllCall	Animal	04/11/2022	14.45.07	I_00018c.JPG	MAMMALIA	CARNIVORA	CANIDAE	Vulpes	vulpes		1	Sofie Konradsen	31/10/2022	14/11/2022	Sofie Konradsen	Sofie Konradsen	Cuddeback	G-5017	0	Natural History Museum of Denmark - University of Copenhagen
86196	LURE	L02	55965868	12274264	MartenSuperAllCall	Animal	05/11/2022	09.43.24	I_00019a.JPG	MAMMALIA	CETARTIODACTYLA	CERVIDAE	Dama	dama		1	Sofie Konradsen	31/10/2022	14/11/2022	Sofie Konradsen	Sofie Konradsen	Cuddeback	G-5017	0	Natural History Museum of Denmark - University of Copenhagen
86197	LURE	L02	55965868	12274264	MartenSuperAllCall	Animal	05/11/2022	09.43.24	I_00019b.JPG	MAMMALIA	CETARTIODACTYLA	CERVIDAE	Dama	dama		1	Sofie Konradsen	31/10/2022	14/11/2022	Sofie Konradsen	Sofie Konradsen	Cuddeback	G-5017	0	Natural History Museum of Denmark - University of Copenhagen
86198	LURE	L02	55965868	12274264	MartenSuperAllCall	Animal	05/11/2022	09.43.24	I_00019c.JPG	MAMMALIA	CETARTIODACTYLA	CERVIDAE	Dama	dama		1	Sofie Konradsen	31/10/2022	14/11/2022	Sofie Konradsen	Sofie Konradsen	Cuddeback	G-5017	0	Natural History Museum of Denmark - University of Copenhagen
86199	LURE	L02	55965868	12274264	MartenSuperAllCall	Animal	06/11/2022	11.52.03	I_00020a.JPG	MAMMALIA	CARNIVORA	CANIDAE	Vulpes	vulpes		1	Sofie Konradsen	31/10/2022	14/11/2022	Sofie Konradsen	Sofie Konradsen	Cuddeback	G-5017	0	Natural History Museum of Denmark - University of Copenhagen
86200	LURE	L02	55965868	12274264	MartenSuperAllCall	Animal	06/11/2022	11.52.03	I_00020b.JPG	MAMMALIA	CARNIVORA	CANIDAE	Vulpes	vulpes		1	Sofie Konradsen	31/10/2022	14/11/2022	Sofie Konradsen	Sofie Konradsen	Cuddeback	G-5017	0	Natural History Museum of Denmark - University of Copenhagen
86201	LURE	L02	55965868	12274264	MartenSuperAllCall	Animal	06/11/2022	11.52.03	I_00020c.JPG	MAMMALIA	CARNIVORA	CANIDAE	Vulpes	vulpes		1	Sofie Konradsen	31/10/2022	14/11/2022	Sofie Konradsen	Sofie Konradsen	Cuddeback	G-5017	0	Natural History Museum of Denmark - University of Copenhagen
86202	LURE	L02	55965868	12274264	MartenSuperAllCall	Animal	07/11/2022	16.39.24	I_00021a.JPG	MAMMALIA	CETARTIODACTYLA	CERVIDAE	Dama	dama		1	Sofie Konradsen	31/10/2022	14/11/2022	Sofie Konradsen	Sofie Konradsen	Cuddeback	G-5017	1	Natural History Museum of Denmark - University of Copenhagen
86203	LURE	L02	55965868	12274264	MartenSuperAllCall	Animal	07/11/2022	16.39.24	I_00021b.JPG	MAMMALIA	CETARTIODACTYLA	CERVIDAE	Dama	dama		1	Sofie Konradsen	31/10/2022	14/11/2022	Sofie Konradsen	Sofie Konradsen	Cuddeback	G-5017	1	Natural History Museum of Denmark - University of Copenhagen
86204	LURE	L02	55965868	12274264	MartenSuperAllCall	Animal	07/11/2022	16.39.24	I_00021c.JPG	MAMMALIA	CETARTIODACTYLA	CERVIDAE	Dama	dama		1	Sofie Konradsen	31/10/2022	14/11/2022	Sofie Konradsen	Sofie Konradsen	Cuddeback	G-5017	1	Natural History Museum of Denmark - University of Copenhagen
86205	LURE	L02	55965868	12274264	MartenSuperAllCall	Animal	09/11/2022	06.36.43	I_00022a.JPG	MAMMALIA	CETARTIODACTYLA	CERVIDAE	Dama	dama		1	Sofie Konradsen	31/10/2022	14/11/2022	Sofie Konradsen	Sofie Konradsen	Cuddeback	G-5017	1	Natural History Museum of Denmark - University of Copenhagen
86206	LURE	L02	55965868	12274264	MartenSuperAllCall	Animal	09/11/2022	06.36.43	I_00022b.JPG	MAMMALIA	CETARTIODACTYLA	CERVIDAE	Dama	dama		1	Sofie Konradsen	31/10/2022	14/11/2022	Sofie Konradsen	Sofie Konradsen	Cuddeback	G-5017	1	Natural History Museum of Denmark - University of Copenhagen
86207	LURE	L02	55965868	12274264	MartenSuperAllCall	Animal	09/11/2022	06.36.43	I_00022c.JPG	MAMMALIA	CETARTIODACTYLA	CERVIDAE	Dama	dama		1	Sofie Konradsen	31/10/2022	14/11/2022	Sofie Konradsen	Sofie Konradsen	Cuddeback	G-5017	1	Natural History Museum of Denmark - University of Copenhagen
86208	LURE	L02	55965868	12274264	MartenSuperAllCall	Unidentifiable	09/11/2022	17.43.03	I_00023a.JPG									31/10/2022	14/11/2022	Sofie Konradsen	Sofie Konradsen	Cuddeback	G-5017	1	Natural History Museum of Denmark - University of Copenhagen
86209	LURE	L02	55965868	12274264	MartenSuperAllCall	Unidentifiable	09/11/2022	17.43.03	I_00023b.JPG									31/10/2022	14/11/2022	Sofie Konradsen	Sofie Konradsen	Cuddeback	G-5017	1	Natural History Museum of Denmark - University of Copenhagen
86210	LURE	L02	55965868	12274264	MartenSuperAllCall	Unidentifiable	09/11/2022	17.43.03	I_00023c.JPG									31/10/2022	14/11/2022	Sofie Konradsen	Sofie Konradsen	Cuddeback	G-5017	1	Natural History Museum of Denmark - University of Copenhagen
86211	LURE	L02	55965868	12274264	MartenSuperAllCall	Animal	10/11/2022	12.27.14	I_00024a.JPG	MAMMALIA	CARNIVORA	CANIDAE	Vulpes	vulpes		1	Sofie Konradsen	31/10/2022	14/11/2022	Sofie Konradsen	Sofie Konradsen	Cuddeback	G-5017	0	Natural History Museum of Denmark - University of Copenhagen
86212	LURE	L02	55965868	12274264	MartenSuperAllCall	Animal	10/11/2022	12.27.14	I_00024b.JPG	MAMMALIA	CARNIVORA	CANIDAE	Vulpes	vulpes		1	Sofie Konradsen	31/10/2022	14/11/2022	Sofie Konradsen	Sofie Konradsen	Cuddeback	G-5017	0	Natural History Museum of Denmark - University of Copenhagen
86213	LURE	L02	55965868	12274264	MartenSuperAllCall	Animal	10/11/2022	12.27.14	I_00024c.JPG	MAMMALIA	CARNIVORA	CANIDAE	Vulpes	vulpes		1	Sofie Konradsen	31/10/2022	14/11/2022	Sofie Konradsen	Sofie Konradsen	Cuddeback	G-5017	0	Natural History Museum of Denmark - University of Copenhagen
86214	LURE	L02	55965868	12274264	MartenSuperAllCall	Animal	11/11/2022	15.31.09	I_00025a.JPG	MAMMALIA	CETARTIODACTYLA	CERVIDAE	Dama	dama		1	Sofie Konradsen	31/10/2022	14/11/2022	Sofie Konradsen	Sofie Konradsen	Cuddeback	G-5017	0	Natural History Museum of Denmark - University of Copenhagen
86215	LURE	L02	55965868	12274264	MartenSuperAllCall	Animal	11/11/2022	15.31.09	I_00025b.JPG	MAMMALIA	CETARTIODACTYLA	CERVIDAE	Dama	dama		1	Sofie Konradsen	31/10/2022	14/11/2022	Sofie Konradsen	Sofie Konradsen	Cuddeback	G-5017	0	Natural History Museum of Denmark - University of Copenhagen
86216	LURE	L02	55965868	12274264	MartenSuperAllCall	Animal	11/11/2022	15.31.09	I_00025c.JPG	MAMMALIA	CETARTIODACTYLA	CERVIDAE	Dama	dama		1	Sofie Konradsen	31/10/2022	14/11/2022	Sofie Konradsen	Sofie Konradsen	Cuddeback	G-5017	0	Natural History Museum of Denmark - University of Copenhagen
86217	LURE	L02	55965868	12274264	MartenSuperAllCall	Animal	11/11/2022	15.33.20	I_00026a.JPG	MAMMALIA	CETARTIODACTYLA	CERVIDAE	Dama	dama		1	Sofie Konradsen	31/10/2022	14/11/2022	Sofie Konradsen	Sofie Konradsen	Cuddeback	G-5017	1	Natural History Museum of Denmark - University of Copenhagen
86218	LURE	L02	55965868	12274264	MartenSuperAllCall	Animal	11/11/2022	15.33.20	I_00026b.JPG	MAMMALIA	CETARTIODACTYLA	CERVIDAE	Dama	dama		1	Sofie Konradsen	31/10/2022	14/11/2022	Sofie Konradsen	Sofie Konradsen	Cuddeback	G-5017	1	Natural History Museum of Denmark - University of Copenhagen
86219	LURE	L02	55965868	12274264	MartenSuperAllCall	Animal	11/11/2022	15.33.20	I_00026c.JPG	MAMMALIA	CETARTIODACTYLA	CERVIDAE	Dama	dama		1	Sofie Konradsen	31/10/2022	14/11/2022	Sofie Konradsen	Sofie Konradsen	Cuddeback	G-5017	1	Natural History Museum of Denmark - University of Copenhagen
86220	LURE	L02	55965868	12274264	MartenSuperAllCall	Animal	11/11/2022	15.35.59	I_00027a.JPG	MAMMALIA	CETARTIODACTYLA	CERVIDAE	Dama	dama		1	Sofie Konradsen	31/10/2022	14/11/2022	Sofie Konradsen	Sofie Konradsen	Cuddeback	G-5017	0	Natural History Museum of Denmark - University of Copenhagen
86221	LURE	L02	55965868	12274264	MartenSuperAllCall	Animal	11/11/2022	15.35.59	I_00027b.JPG	MAMMALIA	CETARTIODACTYLA	CERVIDAE	Dama	dama		1	Sofie Konradsen	31/10/2022	14/11/2022	Sofie Konradsen	Sofie Konradsen	Cuddeback	G-5017	0	Natural History Museum of Denmark - University of Copenhagen
86222	LURE	L02	55965868	12274264	MartenSuperAllCall	Animal	11/11/2022	15.35.59	I_00027c.JPG	MAMMALIA	CETARTIODACTYLA	CERVIDAE	Dama	dama		1	Sofie Konradsen	31/10/2022	14/11/2022	Sofie Konradsen	Sofie Konradsen	Cuddeback	G-5017	0	Natural History Museum of Denmark - University of Copenhagen
86223	LURE	L02	55965868	12274264	MartenSuperAllCall	Animal	11/11/2022	15.36.52	I_00028a.JPG	MAMMALIA	CETARTIODACTYLA	CERVIDAE	Dama	dama		1	Sofie Konradsen	31/10/2022	14/11/2022	Sofie Konradsen	Sofie Konradsen	Cuddeback	G-5017	0	Natural History Museum of Denmark - University of Copenhagen
86224	LURE	L02	55965868	12274264	MartenSuperAllCall	Animal	11/11/2022	15.36.52	I_00028b.JPG	MAMMALIA	CETARTIODACTYLA	CERVIDAE	Dama	dama		1	Sofie Konradsen	31/10/2022	14/11/2022	Sofie Konradsen	Sofie Konradsen	Cuddeback	G-5017	0	Natural History Museum of Denmark - University of Copenhagen
86225	LURE	L02	55965868	12274264	MartenSuperAllCall	Animal	11/11/2022	15.36.52	I_00028c.JPG	MAMMALIA	CETARTIODACTYLA	CERVIDAE	Dama	dama		1	Sofie Konradsen	31/10/2022	14/11/2022	Sofie Konradsen	Sofie Konradsen	Cuddeback	G-5017	0	Natural History Museum of Denmark - University of Copenhagen
86226	LURE	L02	55965868	12274264	MartenSuperAllCall	Animal	11/11/2022	15.39.19	I_00029a.JPG	MAMMALIA	CETARTIODACTYLA	CERVIDAE	Dama	dama		1	Sofie Konradsen	31/10/2022	14/11/2022	Sofie Konradsen	Sofie Konradsen	Cuddeback	G-5017	1	Natural History Museum of Denmark - University of Copenhagen
86227	LURE	L02	55965868	12274264	MartenSuperAllCall	Animal	11/11/2022	15.39.19	I_00029b.JPG	MAMMALIA	CETARTIODACTYLA	CERVIDAE	Dama	dama		1	Sofie Konradsen	31/10/2022	14/11/2022	Sofie Konradsen	Sofie Konradsen	Cuddeback	G-5017	1	Natural History Museum of Denmark - University of Copenhagen
86228	LURE	L02	55965868	12274264	MartenSuperAllCall	Animal	11/11/2022	15.39.19	I_00029c.JPG	MAMMALIA	CETARTIODACTYLA	CERVIDAE	Dama	dama		1	Sofie Konradsen	31/10/2022	14/11/2022	Sofie Konradsen	Sofie Konradsen	Cuddeback	G-5017	1	Natural History Museum of Denmark - University of Copenhagen
86229	LURE	L02	55965868	12274264	MartenSuperAllCall	Animal	11/11/2022	18.58.09	I_00030a.JPG	MAMMALIA	CETARTIODACTYLA	CERVIDAE	Dama	dama		1	Sofie Konradsen	31/10/2022	14/11/2022	Sofie Konradsen	Sofie Konradsen	Cuddeback	G-5017	1	Natural History Museum of Denmark - University of Copenhagen
86230	LURE	L02	55965868	12274264	MartenSuperAllCall	Animal	11/11/2022	18.58.09	I_00030b.JPG	MAMMALIA	CETARTIODACTYLA	CERVIDAE	Dama	dama		1	Sofie Konradsen	31/10/2022	14/11/2022	Sofie Konradsen	Sofie Konradsen	Cuddeback	G-5017	1	Natural History Museum of Denmark - University of Copenhagen
86231	LURE	L02	55965868	12274264	MartenSuperAllCall	Animal	11/11/2022	18.58.09	I_00030c.JPG	MAMMALIA	CETARTIODACTYLA	CERVIDAE	Dama	dama		1	Sofie Konradsen	31/10/2022	14/11/2022	Sofie Konradsen	Sofie Konradsen	Cuddeback	G-5017	1	Natural History Museum of Denmark - University of Copenhagen
86232	LURE	L02	55965868	12274264	MartenSuperAllCall	Animal	11/11/2022	18.58.45	I_00031a.JPG	MAMMALIA	CETARTIODACTYLA	CERVIDAE	Dama	dama		1	Sofie Konradsen	31/10/2022	14/11/2022	Sofie Konradsen	Sofie Konradsen	Cuddeback	G-5017	1	Natural History Museum of Denmark - University of Copenhagen
86233	LURE	L02	55965868	12274264	MartenSuperAllCall	Animal	11/11/2022	18.58.45	I_00031b.JPG	MAMMALIA	CETARTIODACTYLA	CERVIDAE	Dama	dama		1	Sofie Konradsen	31/10/2022	14/11/2022	Sofie Konradsen	Sofie Konradsen	Cuddeback	G-5017	1	Natural History Museum of Denmark - University of Copenhagen
86234	LURE	L02	55965868	12274264	MartenSuperAllCall	Animal	11/11/2022	18.58.45	I_00031c.JPG	MAMMALIA	CETARTIODACTYLA	CERVIDAE	Dama	dama		1	Sofie Konradsen	31/10/2022	14/11/2022	Sofie Konradsen	Sofie Konradsen	Cuddeback	G-5017	1	Natural History Museum of Denmark - University of Copenhagen
86235	LURE	L02	55965868	12274264	MartenSuperAllCall	Animal	11/11/2022	18.59.15	I_00032a.JPG	MAMMALIA	CETARTIODACTYLA	CERVIDAE	Dama	dama		1	Sofie Konradsen	31/10/2022	14/11/2022	Sofie Konradsen	Sofie Konradsen	Cuddeback	G-5017	1	Natural History Museum of Denmark - University of Copenhagen
86236	LURE	L02	55965868	12274264	MartenSuperAllCall	Animal	11/11/2022	18.59.15	I_00032b.JPG	MAMMALIA	CETARTIODACTYLA	CERVIDAE	Dama	dama		1	Sofie Konradsen	31/10/2022	14/11/2022	Sofie Konradsen	Sofie Konradsen	Cuddeback	G-5017	1	Natural History Museum of Denmark - University of Copenhagen
86237	LURE	L02	55965868	12274264	MartenSuperAllCall	Animal	11/11/2022	18.59.15	I_00032c.JPG	MAMMALIA	CETARTIODACTYLA	CERVIDAE	Dama	dama		1	Sofie Konradsen	31/10/2022	14/11/2022	Sofie Konradsen	Sofie Konradsen	Cuddeback	G-5017	1	Natural History Museum of Denmark - University of Copenhagen
86238	LURE	L02	55965868	12274264	MartenSuperAllCall	Animal	11/11/2022	19.00.32	I_00033a.JPG	MAMMALIA	CETARTIODACTYLA	CERVIDAE	Dama	dama		1	Sofie Konradsen	31/10/2022	14/11/2022	Sofie Konradsen	Sofie Konradsen	Cuddeback	G-5017	1	Natural History Museum of Denmark - University of Copenhagen
86239	LURE	L02	55965868	12274264	MartenSuperAllCall	Animal	11/11/2022	19.00.32	I_00033b.JPG	MAMMALIA	CETARTIODACTYLA	CERVIDAE	Dama	dama		1	Sofie Konradsen	31/10/2022	14/11/2022	Sofie Konradsen	Sofie Konradsen	Cuddeback	G-5017	1	Natural History Museum of Denmark - University of Copenhagen
86240	LURE	L02	55965868	12274264	MartenSuperAllCall	Animal	11/11/2022	19.00.32	I_00033c.JPG	MAMMALIA	CETARTIODACTYLA	CERVIDAE	Dama	dama		1	Sofie Konradsen	31/10/2022	14/11/2022	Sofie Konradsen	Sofie Konradsen	Cuddeback	G-5017	1	Natural History Museum of Denmark - University of Copenhagen
86241	LURE	L02	55965868	12274264	MartenSuperAllCall	Animal	11/11/2022	19.01.55	I_00034a.JPG	MAMMALIA	CETARTIODACTYLA	CERVIDAE	Dama	dama		1	Sofie Konradsen	31/10/2022	14/11/2022	Sofie Konradsen	Sofie Konradsen	Cuddeback	G-5017	1	Natural History Museum of Denmark - University of Copenhagen
86242	LURE	L02	55965868	12274264	MartenSuperAllCall	Animal	11/11/2022	19.01.55	I_00034b.JPG	MAMMALIA	CETARTIODACTYLA	CERVIDAE	Dama	dama		1	Sofie Konradsen	31/10/2022	14/11/2022	Sofie Konradsen	Sofie Konradsen	Cuddeback	G-5017	1	Natural History Museum of Denmark - University of Copenhagen
86243	LURE	L02	55965868	12274264	MartenSuperAllCall	Animal	11/11/2022	19.01.55	I_00034c.JPG	MAMMALIA	CETARTIODACTYLA	CERVIDAE	Dama	dama		1	Sofie Konradsen	31/10/2022	14/11/2022	Sofie Konradsen	Sofie Konradsen	Cuddeback	G-5017	1	Natural History Museum of Denmark - University of Copenhagen
86244	LURE	L02	55965868	12274264	MartenSuperAllCall	Unidentifiable	11/11/2022	19.03.28	I_00035a.JPG									31/10/2022	14/11/2022	Sofie Konradsen	Sofie Konradsen	Cuddeback	G-5017	1	Natural History Museum of Denmark - University of Copenhagen
86245	LURE	L02	55965868	12274264	MartenSuperAllCall	Unidentifiable	11/11/2022	19.03.28	I_00035b.JPG									31/10/2022	14/11/2022	Sofie Konradsen	Sofie Konradsen	Cuddeback	G-5017	1	Natural History Museum of Denmark - University of Copenhagen
86246	LURE	L02	55965868	12274264	MartenSuperAllCall	Unidentifiable	11/11/2022	19.03.28	I_00035c.JPG									31/10/2022	14/11/2022	Sofie Konradsen	Sofie Konradsen	Cuddeback	G-5017	1	Natural History Museum of Denmark - University of Copenhagen
86247	LURE	L02	55965868	12274264	MartenSuperAllCall	Setup/Pickup	14/11/2022	09.46.27	I_00036a.JPG									31/10/2022	14/11/2022	Sofie Konradsen	Sofie Konradsen	Cuddeback	G-5017	0	Natural History Museum of Denmark - University of Copenhagen
86248	LURE	L02	55965868	12274264	MartenSuperAllCall	Setup/Pickup	14/11/2022	09.46.27	I_00036b.JPG									31/10/2022	14/11/2022	Sofie Konradsen	Sofie Konradsen	Cuddeback	G-5017	0	Natural History Museum of Denmark - University of Copenhagen
86249	LURE	L02	55965868	12274264	MartenSuperAllCall	Setup/Pickup	14/11/2022	09.46.27	I_00036c.JPG									31/10/2022	14/11/2022	Sofie Konradsen	Sofie Konradsen	Cuddeback	G-5017	0	Natural History Museum of Denmark - University of Copenhagen
86250	LURE	L03	55965715	12270167	MartenSuperAllCall	Setup/Pickup	17/10/2022	09.45.40	I_00001a.JPG									17/10/2022	31/10/2022	Sofie Konradsen	Sofie Konradsen	Cuddeback	G-5017	0	Natural History Museum of Denmark - University of Copenhagen
86251	LURE	L03	55965715	12270167	MartenSuperAllCall	Setup/Pickup	17/10/2022	09.45.40	I_00001b.JPG									17/10/2022	31/10/2022	Sofie Konradsen	Sofie Konradsen	Cuddeback	G-5017	0	Natural History Museum of Denmark - University of Copenhagen
86252	LURE	L03	55965715	12270167	MartenSuperAllCall	Setup/Pickup	17/10/2022	09.45.40	I_00001c.JPG									17/10/2022	31/10/2022	Sofie Konradsen	Sofie Konradsen	Cuddeback	G-5017	0	Natural History Museum of Denmark - University of Copenhagen
86253	LURE	L03	55965715	12270167	MartenSuperAllCall	Setup/Pickup	17/10/2022	09.46.11	I_00002a.JPG									17/10/2022	31/10/2022	Sofie Konradsen	Sofie Konradsen	Cuddeback	G-5017	0	Natural History Museum of Denmark - University of Copenhagen
86254	LURE	L03	55965715	12270167	MartenSuperAllCall	Setup/Pickup	17/10/2022	09.46.11	I_00002b.JPG									17/10/2022	31/10/2022	Sofie Konradsen	Sofie Konradsen	Cuddeback	G-5017	0	Natural History Museum of Denmark - University of Copenhagen
86255	LURE	L03	55965715	12270167	MartenSuperAllCall	Setup/Pickup	17/10/2022	09.46.11	I_00002c.JPG									17/10/2022	31/10/2022	Sofie Konradsen	Sofie Konradsen	Cuddeback	G-5017	0	Natural History Museum of Denmark - University of Copenhagen
86256	LURE	L03	55965715	12270167	MartenSuperAllCall	Animal	25/10/2022	09.26.12	I_00003a.JPG	MAMMALIA	CETARTIODACTYLA	CERVIDAE	Dama	dama		1	Sofie Konradsen	17/10/2022	31/10/2022	Sofie Konradsen	Sofie Konradsen	Cuddeback	G-5017	0	Natural History Museum of Denmark - University of Copenhagen
86257	LURE	L03	55965715	12270167	MartenSuperAllCall	Animal	25/10/2022	09.26.12	I_00003b.JPG	MAMMALIA	CETARTIODACTYLA	CERVIDAE	Dama	dama		1	Sofie Konradsen	17/10/2022	31/10/2022	Sofie Konradsen	Sofie Konradsen	Cuddeback	G-5017	0	Natural History Museum of Denmark - University of Copenhagen
86258	LURE	L03	55965715	12270167	MartenSuperAllCall	Animal	25/10/2022	09.26.12	I_00003c.JPG	MAMMALIA	CETARTIODACTYLA	CERVIDAE	Dama	dama		1	Sofie Konradsen	17/10/2022	31/10/2022	Sofie Konradsen	Sofie Konradsen	Cuddeback	G-5017	0	Natural History Museum of Denmark - University of Copenhagen
86259	LURE	L03	55965715	12270167	MartenSuperAllCall	Animal	25/10/2022	09.26.37	I_00004a.JPG	MAMMALIA	CETARTIODACTYLA	CERVIDAE	Dama	dama		1	Sofie Konradsen	17/10/2022	31/10/2022	Sofie Konradsen	Sofie Konradsen	Cuddeback	G-5017	0	Natural History Museum of Denmark - University of Copenhagen
86260	LURE	L03	55965715	12270167	MartenSuperAllCall	Animal	25/10/2022	09.26.37	I_00004b.JPG	MAMMALIA	CETARTIODACTYLA	CERVIDAE	Dama	dama		1	Sofie Konradsen	17/10/2022	31/10/2022	Sofie Konradsen	Sofie Konradsen	Cuddeback	G-5017	0	Natural History Museum of Denmark - University of Copenhagen
86261	LURE	L03	55965715	12270167	MartenSuperAllCall	Animal	25/10/2022	09.26.37	I_00004c.JPG	MAMMALIA	CETARTIODACTYLA	CERVIDAE	Dama	dama		1	Sofie Konradsen	17/10/2022	31/10/2022	Sofie Konradsen	Sofie Konradsen	Cuddeback	G-5017	0	Natural History Museum of Denmark - University of Copenhagen
86262	LURE	L03	55965715	12270167	MartenSuperAllCall	Animal	25/10/2022	09.27.27	I_00005a.JPG	MAMMALIA	CETARTIODACTYLA	CERVIDAE	Dama	dama		1	Sofie Konradsen	17/10/2022	31/10/2022	Sofie Konradsen	Sofie Konradsen	Cuddeback	G-5017	0	Natural History Museum of Denmark - University of Copenhagen
86263	LURE	L03	55965715	12270167	MartenSuperAllCall	Animal	25/10/2022	09.27.27	I_00005b.JPG	MAMMALIA	CETARTIODACTYLA	CERVIDAE	Dama	dama		1	Sofie Konradsen	17/10/2022	31/10/2022	Sofie Konradsen	Sofie Konradsen	Cuddeback	G-5017	0	Natural History Museum of Denmark - University of Copenhagen
86264	LURE	L03	55965715	12270167	MartenSuperAllCall	Animal	25/10/2022	09.27.27	I_00005c.JPG	MAMMALIA	CETARTIODACTYLA	CERVIDAE	Dama	dama		1	Sofie Konradsen	17/10/2022	31/10/2022	Sofie Konradsen	Sofie Konradsen	Cuddeback	G-5017	0	Natural History Museum of Denmark - University of Copenhagen
86265	LURE	L03	55965715	12270167	MartenSuperAllCall	Animal	25/10/2022	09.28.14	I_00006a.JPG	MAMMALIA	CETARTIODACTYLA	CERVIDAE	Dama	dama		1	Sofie Konradsen	17/10/2022	31/10/2022	Sofie Konradsen	Sofie Konradsen	Cuddeback	G-5017	0	Natural History Museum of Denmark - University of Copenhagen
86266	LURE	L03	55965715	12270167	MartenSuperAllCall	Animal	25/10/2022	09.28.14	I_00006b.JPG	MAMMALIA	CETARTIODACTYLA	CERVIDAE	Dama	dama		1	Sofie Konradsen	17/10/2022	31/10/2022	Sofie Konradsen	Sofie Konradsen	Cuddeback	G-5017	0	Natural History Museum of Denmark - University of Copenhagen
86267	LURE	L03	55965715	12270167	MartenSuperAllCall	Animal	25/10/2022	09.28.14	I_00006c.JPG	MAMMALIA	CETARTIODACTYLA	CERVIDAE	Dama	dama		1	Sofie Konradsen	17/10/2022	31/10/2022	Sofie Konradsen	Sofie Konradsen	Cuddeback	G-5017	0	Natural History Museum of Denmark - University of Copenhagen
86268	LURE	L03	55965715	12270167	MartenSuperAllCall	Animal	25/10/2022	09.28.45	I_00007a.JPG	MAMMALIA	CETARTIODACTYLA	CERVIDAE	Dama	dama		1	Sofie Konradsen	17/10/2022	31/10/2022	Sofie Konradsen	Sofie Konradsen	Cuddeback	G-5017	0	Natural History Museum of Denmark - University of Copenhagen
86269	LURE	L03	55965715	12270167	MartenSuperAllCall	Animal	25/10/2022	09.28.45	I_00007b.JPG	MAMMALIA	CETARTIODACTYLA	CERVIDAE	Dama	dama		1	Sofie Konradsen	17/10/2022	31/10/2022	Sofie Konradsen	Sofie Konradsen	Cuddeback	G-5017	0	Natural History Museum of Denmark - University of Copenhagen
86270	LURE	L03	55965715	12270167	MartenSuperAllCall	Animal	25/10/2022	09.28.45	I_00007c.JPG	MAMMALIA	CETARTIODACTYLA	CERVIDAE	Dama	dama		1	Sofie Konradsen	17/10/2022	31/10/2022	Sofie Konradsen	Sofie Konradsen	Cuddeback	G-5017	0	Natural History Museum of Denmark - University of Copenhagen
86271	LURE	L03	55965715	12270167	MartenSuperAllCall	Animal	25/10/2022	09.29.35	I_00008a.JPG	MAMMALIA	CETARTIODACTYLA	CERVIDAE	Dama	dama		1	Sofie Konradsen	17/10/2022	31/10/2022	Sofie Konradsen	Sofie Konradsen	Cuddeback	G-5017	0	Natural History Museum of Denmark - University of Copenhagen
86272	LURE	L03	55965715	12270167	MartenSuperAllCall	Animal	25/10/2022	09.29.35	I_00008b.JPG	MAMMALIA	CETARTIODACTYLA	CERVIDAE	Dama	dama		1	Sofie Konradsen	17/10/2022	31/10/2022	Sofie Konradsen	Sofie Konradsen	Cuddeback	G-5017	0	Natural History Museum of Denmark - University of Copenhagen
86273	LURE	L03	55965715	12270167	MartenSuperAllCall	Animal	25/10/2022	09.29.35	I_00008c.JPG	MAMMALIA	CETARTIODACTYLA	CERVIDAE	Dama	dama		1	Sofie Konradsen	17/10/2022	31/10/2022	Sofie Konradsen	Sofie Konradsen	Cuddeback	G-5017	0	Natural History Museum of Denmark - University of Copenhagen
86274	LURE	L03	55965715	12270167	MartenSuperAllCall	Animal	25/10/2022	09.30.00	I_00009a.JPG	MAMMALIA	CETARTIODACTYLA	CERVIDAE	Dama	dama		1	Sofie Konradsen	17/10/2022	31/10/2022	Sofie Konradsen	Sofie Konradsen	Cuddeback	G-5017	0	Natural History Museum of Denmark - University of Copenhagen
86275	LURE	L03	55965715	12270167	MartenSuperAllCall	Animal	25/10/2022	09.30.00	I_00009b.JPG	MAMMALIA	CETARTIODACTYLA	CERVIDAE	Dama	dama		1	Sofie Konradsen	17/10/2022	31/10/2022	Sofie Konradsen	Sofie Konradsen	Cuddeback	G-5017	0	Natural History Museum of Denmark - University of Copenhagen
86276	LURE	L03	55965715	12270167	MartenSuperAllCall	Animal	25/10/2022	09.30.00	I_00009c.JPG	MAMMALIA	CETARTIODACTYLA	CERVIDAE	Dama	dama		1	Sofie Konradsen	17/10/2022	31/10/2022	Sofie Konradsen	Sofie Konradsen	Cuddeback	G-5017	0	Natural History Museum of Denmark - University of Copenhagen
86277	LURE	L03	55965715	12270167	MartenSuperAllCall	Animal	29/10/2022	13.55.38	I_00010a.JPG	MAMMALIA	CETARTIODACTYLA	CERVIDAE	Dama	dama		1	Sofie Konradsen	17/10/2022	31/10/2022	Sofie Konradsen	Sofie Konradsen	Cuddeback	G-5017	0	Natural History Museum of Denmark - University of Copenhagen
86278	LURE	L03	55965715	12270167	MartenSuperAllCall	Animal	29/10/2022	13.55.38	I_00010b.JPG	MAMMALIA	CETARTIODACTYLA	CERVIDAE	Dama	dama		1	Sofie Konradsen	17/10/2022	31/10/2022	Sofie Konradsen	Sofie Konradsen	Cuddeback	G-5017	0	Natural History Museum of Denmark - University of Copenhagen
86279	LURE	L03	55965715	12270167	MartenSuperAllCall	Animal	29/10/2022	13.55.38	I_00010c.JPG	MAMMALIA	CETARTIODACTYLA	CERVIDAE	Dama	dama		1	Sofie Konradsen	17/10/2022	31/10/2022	Sofie Konradsen	Sofie Konradsen	Cuddeback	G-5017	0	Natural History Museum of Denmark - University of Copenhagen
86280	LURE	L03	55965715	12270167	MartenSuperAllCall	Setup/Pickup	31/10/2022	10.47.41	I_00011a.JPG									17/10/2022	31/10/2022	Sofie Konradsen	Sofie Konradsen	Cuddeback	G-5017	0	Natural History Museum of Denmark - University of Copenhagen
86281	LURE	L03	55965715	12270167	MartenSuperAllCall	Setup/Pickup	31/10/2022	10.47.41	I_00011b.JPG									17/10/2022	31/10/2022	Sofie Konradsen	Sofie Konradsen	Cuddeback	G-5017	0	Natural History Museum of Denmark - University of Copenhagen
86282	LURE	L03	55965715	12270167	MartenSuperAllCall	Setup/Pickup	31/10/2022	10.47.41	I_00011c.JPG									17/10/2022	31/10/2022	Sofie Konradsen	Sofie Konradsen	Cuddeback	G-5017	0	Natural History Museum of Denmark - University of Copenhagen
86283	LURE	L04	55967125	12272213	MartenSuperAllCall	Setup/Pickup	03/10/2022	12.08.00	I_00001a.JPG									03/10/2022	17/10/2022	Sofie Konradsen	Sofie Konradsen	Cuddeback	G-5017	0	Natural History Museum of Denmark - University of Copenhagen
86284	LURE	L04	55967125	12272213	MartenSuperAllCall	Setup/Pickup	03/10/2022	12.08.00	I_00001b.JPG									03/10/2022	17/10/2022	Sofie Konradsen	Sofie Konradsen	Cuddeback	G-5017	0	Natural History Museum of Denmark - University of Copenhagen
86285	LURE	L04	55967125	12272213	MartenSuperAllCall	Setup/Pickup	03/10/2022	12.08.00	I_00001c.JPG									03/10/2022	17/10/2022	Sofie Konradsen	Sofie Konradsen	Cuddeback	G-5017	0	Natural History Museum of Denmark - University of Copenhagen
86286	LURE	L04	55967125	12272213	MartenSuperAllCall	Animal	11/10/2022	16.07.35	I_00002a.JPG	MAMMALIA	RODENTIA	SCIURIDAE	Sciurus	vulgaris		1	Sofie Konradsen	03/10/2022	17/10/2022	Sofie Konradsen	Sofie Konradsen	Cuddeback	G-5017	0	Natural History Museum of Denmark - University of Copenhagen
86287	LURE	L04	55967125	12272213	MartenSuperAllCall	Animal	11/10/2022	16.07.35	I_00002b.JPG	MAMMALIA	RODENTIA	SCIURIDAE	Sciurus	vulgaris		1	Sofie Konradsen	03/10/2022	17/10/2022	Sofie Konradsen	Sofie Konradsen	Cuddeback	G-5017	0	Natural History Museum of Denmark - University of Copenhagen
86288	LURE	L04	55967125	12272213	MartenSuperAllCall	Animal	11/10/2022	16.07.35	I_00002c.JPG	MAMMALIA	RODENTIA	SCIURIDAE	Sciurus	vulgaris		1	Sofie Konradsen	03/10/2022	17/10/2022	Sofie Konradsen	Sofie Konradsen	Cuddeback	G-5017	0	Natural History Museum of Denmark - University of Copenhagen
86289	LURE	L04	55967125	12272213	MartenSuperAllCall	Animal	12/10/2022	08.07.17	I_00003a.JPG	AVES	PASSERIFORMES	PARIDAE	Parus	major		1	Sofie Konradsen	03/10/2022	17/10/2022	Sofie Konradsen	Sofie Konradsen	Cuddeback	G-5017	1	Natural History Museum of Denmark - University of Copenhagen
86290	LURE	L04	55967125	12272213	MartenSuperAllCall	Animal	12/10/2022	08.07.17	I_00003b.JPG	AVES	PASSERIFORMES	PARIDAE	Parus	major		1	Sofie Konradsen	03/10/2022	17/10/2022	Sofie Konradsen	Sofie Konradsen	Cuddeback	G-5017	1	Natural History Museum of Denmark - University of Copenhagen
86291	LURE	L04	55967125	12272213	MartenSuperAllCall	Animal	12/10/2022	08.07.17	I_00003c.JPG	AVES	PASSERIFORMES	PARIDAE	Parus	major		1	Sofie Konradsen	03/10/2022	17/10/2022	Sofie Konradsen	Sofie Konradsen	Cuddeback	G-5017	1	Natural History Museum of Denmark - University of Copenhagen
86292	LURE	L04	55967125	12272213	MartenSuperAllCall	Setup/Pickup	17/10/2022	09.51.03	I_00004a.JPG									03/10/2022	17/10/2022	Sofie Konradsen	Sofie Konradsen	Cuddeback	G-5017	0	Natural History Museum of Denmark - University of Copenhagen
86293	LURE	L04	55967125	12272213	MartenSuperAllCall	Setup/Pickup	17/10/2022	09.51.03	I_00004b.JPG									03/10/2022	17/10/2022	Sofie Konradsen	Sofie Konradsen	Cuddeback	G-5017	0	Natural History Museum of Denmark - University of Copenhagen
86294	LURE	L04	55967125	12272213	MartenSuperAllCall	Setup/Pickup	17/10/2022	09.51.03	I_00004c.JPG									03/10/2022	17/10/2022	Sofie Konradsen	Sofie Konradsen	Cuddeback	G-5017	0	Natural History Museum of Denmark - University of Copenhagen
[truncated: 1,437 more rows]
