# Supplementary material for: Elusive mustelids—18 months in the search of near‐threatened stoat (Mustela erminea) and weasel (M. nivalis) reveals low captures
Source: Ecol Evol. 2024 May 1;14(5):e11374. doi: 10.1002/ece3.11374 (PMC11063614; doi:10.1002/ece3.11374)
Supplement: Supplementary file 4 — Appendix S4. [file ECE3-14-e11374-s005.csv]

##### Elusive Mustelids #####
#Libraries
library(ggplot2)
library(tidyverse)
library(dplyr)
library(plyr)
library(readr)
library(lubridate)
# Data setup	Overby Lyng study area	Double Mostela -----------------------------------
# Read in data
library(readr)
OverbyLyng_annoteret_CT <- read_delim("OverbyLyng.csv"
+ delim = ";"	escape_double = FALSE	col_types = cols(`Photo Date` = col_date(format = "%Y-%m-%d")
+ `Photo time` = col_time(format = "%H:%M:%S"))
+ trim_ws = TRUE)
View(OverbyLyng_annoteret_CT)
Overby <- OverbyLyng_annoteret_CT
# remove unnecessary columns
Overby <- Overby[	c(3	6:9	14	15)]
# make scientific name column
Overby$ScientificName <- paste(Overby$Genus	Overby$Species	sep="_")
# rename colums
Overby <- Overby %>%
rename(time = `Photo time`) %>%
rename(date = `Photo Date`) %>%
rename(title = `Camera Trap Name`) %>%
rename(type = `Photo Type`) %>%
rename(event = `Sampling Event`)
# make month and year column
Sys.setlocale("LC_TIME"	"English")
library(lubridate)
Overby$date=as.POSIXct(Overby$date	format="%Y-%m-%d")
Overby$date=lubridate::with_tz(Overby$date	tzone = "CET")
Overby$date=lubridate::date(Overby$date)
Overby$month=month(Overby$date	label = TRUE	abbr = FALSE)
Overby$year=year(Overby$date)
Overby$my <- paste(Overby$month	Overby$year	sep = "_")
# make timestamp column
time=Overby$time
time=as.character(time)
time=gsub("[.]"	":"	time)
dt=paste(Overby$date	time	sep = " ")
Overby$timestamp=dt
Overby$timestamp=as.POSIXct(Overby$timestamp	format="%Y-%m-%d %H:%M:%S"	origin="01-01-1900"	tz="CET")
# replace NA_NA in scientific name with homo_sapiens
Overby$ScientificName[Overby$ScientificName == "NA_NA"] <- "Homo_sapiens"
unique(Overby$ScientificName)
# We want to remove the duplicates (the second camera) in the overby data set.
Overby <- subset(Overby	Overby$title == "OBL1A" | Overby$title == "OBL2A" | Overby$title == "OBL3A" | Overby$title == "OBL4A" | Overby$title == "OBL5A" | Overby$title == "OBL6A" | Overby$title == "OBL7B" | Overby$title == "OBL8B" | Overby$title == "OBL9B" | Overby$title == "OBL10A" | Overby$title == "OBL11B" | Overby$title == "OBL12B" | Overby$title == "OBL13B" | Overby$title == "OBL14B" | Overby$title == "OBL15B" | Ove…
#export csv with all data
write.csv(Overby	"~/Biologi/4/weasel_stoat/Mustelid_R/Overbyclean.csv"	row.names = FALSE)
# subset Overby to only have animals
Overby_sub <- subset(Overby	Overby$type == "Animal")
write.csv(Overby_sub	"~/Biologi/4/weasel_stoat/Mustelid_R/Overbyanimal.csv"	row.names = FALSE)
# subset Overby to have animals and setup/pickup
Overby_set <- subset(Overby	Overby$type == "Animal" | Overby$type == "Setup/Pickup")
#remove all NAs in the dataset
Overby_set <- Overby_set %>%
mutate(Genus = case_when(
type == "Setup/Pickup" & is.na(Genus) ~ replace_na(Genus	"Homo")	TRUE~Genus
)) %>%
mutate(Species = case_when(
type == "Setup/Pickup" & is.na(Species) ~ replace_na(Species	"sapiens")	TRUE~Species
))
write.csv(Overby_set	"~/Biologi/4/weasel_stoat/Mustelid_R/Overbyset.csv"	row.names = FALSE)
# Data setup	Strodam study area	Double Mostela ------------------------------------------
# Read in the different data sets.
#library(readr)
# before bait
Before <- read_delim("SdrBeforeBait.csv"
delim = ";"	escape_double = FALSE	col_types = cols(`Photo Date` = col_date(format = "%Y-%m-%d")
`Photo time` = col_time(format = "%H:%M:%S"))
trim_ws = TRUE)
# Bait 1	Weasel supreme
Bait1 <- read_csv("SdrBait1.csv"
col_types = cols(`Photo Date` = col_date(format = "%Y-%m-%d")
`Photo time` = col_time(format = "%H:%M:%S")))
# Bait 2	Marten super all call
Bait2 <- read_csv("SdrBait2.csv"
col_types = cols(`Photo Date` = col_date(format = "%Y-%m-%d")
`Photo time` = col_time(format = "%H:%M:%S")))
# Bait 3	Gusto
Bait3 <- read_csv("SdrBait3.csv"
col_types = cols(`Photo Date` = col_date(format = "%Y-%m-%d")
`Photo time` = col_time(format = "%H:%M:%S")))
# Bait 4	Weasel super all call
Bait4 <- read_csv("SdrBait4.csv"
col_types = cols(`Photo Date` = col_date(format = "%Y-%m-%d")
`Photo time` = col_time(format = "%H:%M:%S")))
# merge dataframes
Strodam <- rbind(Before	Bait1	Bait2	Bait3	test)
# rename camera traps
Strodam$`Camera Trap Name`[which(Strodam$`Camera Trap Name` == "01b" | Strodam$`Camera Trap Name` == "01a")] <- "SDR1"
Strodam$`Camera Trap Name`[which(Strodam$`Camera Trap Name` == "02b" | Strodam$`Camera Trap Name` == "02a")] <- "SDR2"
Strodam$`Camera Trap Name`[which(Strodam$`Camera Trap Name` == "03b" | Strodam$`Camera Trap Name` == "03a")] <- "SDR3"
Strodam$`Camera Trap Name`[which(Strodam$`Camera Trap Name` == "04b" | Strodam$`Camera Trap Name` == "04a" | Strodam$`Camera Trap Name` == "04c")] <- "SDR4"
Strodam$`Camera Trap Name`[which(Strodam$`Camera Trap Name` == "05b" | Strodam$`Camera Trap Name` == "05a")] <- "SDR5"
Strodam$`Camera Trap Name`[which(Strodam$`Camera Trap Name` == "06b" | Strodam$`Camera Trap Name` == "06a")] <- "SDR6"
Strodam$`Camera Trap Name`[which(Strodam$`Camera Trap Name` == "07b" | Strodam$`Camera Trap Name` == "07a")] <- "SDR7"
Strodam$`Camera Trap Name`[which(Strodam$`Camera Trap Name` == "08b" | Strodam$`Camera Trap Name` == "08a")] <- "SDR8"
Strodam$`Camera Trap Name`[which(Strodam$`Camera Trap Name` == "09b" | Strodam$`Camera Trap Name` == "09a")] <- "SDR9"
Strodam$`Camera Trap Name`[which(Strodam$`Camera Trap Name` == "10b" | Strodam$`Camera Trap Name` == "10a")] <- "SDR10"
Strodam$`Camera Trap Name`[which(Strodam$`Camera Trap Name` == "11b" | Strodam$`Camera Trap Name` == "11a")] <- "SDR11"
Strodam$`Camera Trap Name`[which(Strodam$`Camera Trap Name` == "12b" | Strodam$`Camera Trap Name` == "12a")] <- "SDR12"
Strodam$`Camera Trap Name`[which(Strodam$`Camera Trap Name` == "13b" | Strodam$`Camera Trap Name` == "13a")] <- "SDR13"
Strodam$`Camera Trap Name`[which(Strodam$`Camera Trap Name` == "14b" | Strodam$`Camera Trap Name` == "14a")] <- "SDR14"
Strodam$`Camera Trap Name`[which(Strodam$`Camera Trap Name` == "15b" | Strodam$`Camera Trap Name` == "15a")] <- "SDR15"
Strodam$`Camera Trap Name`[which(Strodam$`Camera Trap Name` == "16b" | Strodam$`Camera Trap Name` == "16a")] <- "SDR16"
Strodam$`Camera Trap Name`[which(Strodam$`Camera Trap Name` == "17b" | Strodam$`Camera Trap Name` == "17a")] <- "SDR17"
Strodam$`Camera Trap Name`[which(Strodam$`Camera Trap Name` == "18b" | Strodam$`Camera Trap Name` == "18a")] <- "SDR18"
Strodam$`Camera Trap Name`[which(Strodam$`Camera Trap Name` == "19b" | Strodam$`Camera Trap Name` == "19a")] <- "SDR19"
Strodam$`Camera Trap Name`[which(Strodam$`Camera Trap Name` == "20b" | Strodam$`Camera Trap Name` == "20a")] <- "SDR20"
Strodam$`Camera Trap Name`[which(Strodam$`Camera Trap Name` == "21b" | Strodam$`Camera Trap Name` == "21a")] <- "SDR21"
Strodam$`Camera Trap Name`[which(Strodam$`Camera Trap Name` == "22b" | Strodam$`Camera Trap Name` == "22a")] <- "SDR22"
Strodam$`Camera Trap Name`[which(Strodam$`Camera Trap Name` == "23b" | Strodam$`Camera Trap Name` == "23a")] <- "SDR23"
Strodam$`Camera Trap Name`[which(Strodam$`Camera Trap Name` == "24b" | Strodam$`Camera Trap Name` == "24a")] <- "SDR24"
Strodam$`Camera Trap Name`[which(Strodam$`Camera Trap Name` == "25b" | Strodam$`Camera Trap Name` == "25a")] <- "SDR25"
Strodam$`Camera Trap Name`[which(Strodam$`Camera Trap Name` == "26b" | Strodam$`Camera Trap Name` == "26a")] <- "SDR26"
Strodam$`Camera Trap Name`[which(Strodam$`Camera Trap Name` == "27b" | Strodam$`Camera Trap Name` == "27a")] <- "SDR27"
Strodam$`Camera Trap Name`[which(Strodam$`Camera Trap Name` == "28b" | Strodam$`Camera Trap Name` == "28a")] <- "SDR28"
Strodam$`Camera Trap Name`[which(Strodam$`Camera Trap Name` == "29b" | Strodam$`Camera Trap Name` == "29a")] <- "SDR29"
Strodam$`Camera Trap Name`[which(Strodam$`Camera Trap Name` == "30b" | Strodam$`Camera Trap Name` == "30a")] <- "SDR30"
unique(Strodam$`Camera Trap Name`)
# Remove camera trap SDR4	as this wasnot working during the deployment
Strodam <- subset(Strodam	Strodam$`Camera Trap Name`!="SDR4")
# remove unnecessary columns
Strodam <- Strodam[	c(3	6:9	14	15)]
# make scientific name column
Strodam$ScientificName <- paste(Strodam$Genus	Strodam$Species	sep="_")
# rename colums
Strodam <- Strodam %>%
rename(time = `Photo time`) %>%
rename(date = `Photo Date`) %>%
rename(title = `Camera Trap Name`) %>%
rename(type = `Photo Type`) %>%
rename(event = `Sampling Event`)
# make month and year column
Sys.setlocale("LC_TIME"	"English")
library(lubridate)
Strodam$date=as.POSIXct(Strodam$date	format="%Y-%m-%d")
Strodam$date=lubridate::with_tz(Strodam$date	tzone = "CET")
Strodam$date=lubridate::date(Strodam$date)
Strodam$month=month(Strodam$date	label = TRUE	abbr = FALSE)
Strodam$year=year(Strodam$date)
Strodam$my <- paste(Strodam$month	Strodam$year	sep = "_")
# make timestamp column
time=Strodam$time
time=as.character(time)
time=gsub("[.]"	":"	time)
dt=paste(Strodam$date	time	sep = " ")
Strodam$timestamp=dt
Strodam$timestamp=as.POSIXct(Strodam$timestamp	format="%Y-%m-%d %H:%M:%S"	origin="01-01-1900"	tz="CET")
# remove july 2021 and august 2021
Strodam <- subset(Strodam	Strodam$my != "July_2021" & Strodam$my != "August_2021")
unique(Strodam$my)
# replace NA_NA in scientific name with homo_sapiens
Strodam$ScientificName[Strodam$ScientificName == "NA_NA"] <- "Home_sapiens"
unique(Strodam$ScientificName)
# replace wrongly annotated scientific names with correct
Strodam$ScientificName[Strodam$ScientificName == "Myodes_gapperi"] <- "Myodes_glareolus"
Strodam$ScientificName[Strodam$ScientificName == "Mustela_unknown"] <- "Neovison_vison"
Strodam$ScientificName[Strodam$ScientificName == "Mustela_lutreola"] <- "Neovison_vison"
Strodam$ScientificName[Strodam$ScientificName == "Equus_unknown"] <- "Equus_ferus"
Strodam$ScientificName[Strodam$ScientificName == "Felis_sylvestris"] <- "Felis_catus"
#export csv with all data
write.csv(Strodam	"~/Biologi/4/weasel_stoat/Mustelid_R/Strodamclean.csv"	row.names = FALSE)
# subset Strodam to only have animals
Strodam_sub <- subset(Strodam	Strodam$type == "Animal")
write.csv(Strodam_sub	"~/Biologi/4/weasel_stoat/Mustelid_R/Strodamanimal.csv"	row.names = FALSE)
# subset strodam to have animals and setup/pickup
Strodam_set <- subset(Strodam	Strodam$type == "Animal" | Strodam$type == "Setup/Pickup")
#remove all NAs in the dataset
Strodam_set <- Strodam_set %>%
mutate(Genus = case_when(
type == "Setup/Pickup" & is.na(Genus) ~ replace_na(Genus	"Homo")	TRUE~Genus
)) %>%
mutate(Species = case_when(
type == "Setup/Pickup" & is.na(Species) ~ replace_na(Species	"sapiens")	TRUE~Species
))
write.csv(Strodam_set	"~/Biologi/4/weasel_stoat/Mustelid_R/Strodamset.csv"	row.names = FALSE)
# Data setup	Gribskov study area	Double Mostela -----------------------------------------
# Read in data
GS <- read_csv("GribskovElusiveMustelids.csv"
col_types = cols(`Photo Date` = col_date(format = "%Y-%m-%d")
`Photo time` = col_time(format = "%H:%M:%S")))
# remove unnecessary columns
Gribskov <- GS[	c(3	6:9	14	15)]
# make scientific name column
Gribskov$ScientificName <- paste(Gribskov$Genus	Gribskov$Species	sep="_")
# rename columns
Gribskov <- Gribskov %>%
rename(time = `Photo time`) %>%
rename(date = `Photo Date`) %>%
rename(title = `Camera Trap Name`) %>%
rename(type = `Photo Type`) %>%
rename(event = `Sampling Event`)
# make month and year column
Sys.setlocale("LC_TIME"	"English")
library(lubridate)
Gribskov$date=as.POSIXct(Gribskov$date	format="%Y-%m-%d")
Gribskov$date=lubridate::with_tz(Gribskov$date	tzone = "CET")
Gribskov$date=lubridate::date(Gribskov$date)
Gribskov$month=month(Gribskov$date	label = TRUE	abbr = FALSE)
Gribskov$year=year(Gribskov$date)
Gribskov$my <- paste(Gribskov$month	Gribskov$year	sep = "_")
# make timestamp column
time=Gribskov$time
time=as.character(time)
time=gsub("[.]"	":"	time)
dt=paste(Gribskov$date	time	sep = " ")
Gribskov$timestamp=dt
Gribskov$timestamp=as.POSIXct(Gribskov$timestamp	format="%Y-%m-%d %H:%M:%S"	origin="01-01-1900"	tz="CET")
# replace NA_NA in scientific name with homo_sapiens
Gribskov$ScientificName[Gribskov$ScientificName == "NA_NA"] <- "Homo_sapiens"
unique(Gribskov$ScientificName)
#rename the GS15.1 and GS15.2 to GS15 and GS25a to GS25
Gribskov$title[which(Gribskov$title == "GS15.1" | Gribskov$title == "GS15.2")] <- "GS15"
Gribskov$title[which(Gribskov$title == "GS25a")] <- "GS25"
unique(Gribskov$title)
# make start and end date column
library(lubridate)
Gribskov$date=as.POSIXct(Gribskov$date	format="%Y-%m-%d")
Gribskov$date=lubridate::with_tz(Gribskov$date	tzone = "CET")
Gribskov$date=lubridate::date(Gribskov$date)
Gribskov$year=year(Gribskov$date) ###adding a column with the year in case you want to split by year
time=Gribskov$time
time=as.character(time)
time=gsub("[.]"	":"	time)
dt=paste(Gribskov$date	time	sep = " ")
Gribskov$timestamp=dt
Gribskov$timestamp=as.POSIXct(Gribskov$timestamp	format="%Y-%m-%d %H:%M:%S"	origin="01-01-1900"	tz="CET")
Gribskov$timenum <- as.numeric(Gribskov$timestamp)
#make start date column based on each title
Gribskov <- Gribskov %>%
group_by(title) %>%
mutate(start = min(timenum)) %>%
mutate(end = max(timenum)) %>%
ungroup
Gribskov <- Gribskov %>%
mutate(start = as_datetime(start	tz = "CET")) %>%
mutate(end = as_datetime(end	tz = "CET"))
# remove unwanted columns
Gribskov <- Gribskov[	c(1:12	14	15)]
# make start and end columns as date format instead of date/time format
Gribskov <- Gribskov %>%
mutate(start = format(as.POSIXct(start	format = '%Y-%m-%d %H:%M:%S')	format = '%Y-%m-%d')) %>%
mutate(end = format(as.POSIXct(end	format = '%m/%d/%Y %H:%M:%S')	format = '%Y-%m-%d'))
#Subset to animal only
Gribskov_sub <- Gribskov %>%
filter(type == "Animal")
# save this as csv
write.csv(Gribskov_sub	"~/Biologi/4/weasel_stoat/Mustelid_R/Gribskovsubrealcolumnnames.csv"	row.names = FALSE)
# subset Gribskov to have animals and setup/pickup
Gribskov_set <- subset(Gribskov	Gribskov$type == "Animal" | Gribskov$type == "Setup/Pickup")
#remove all NAs in the dataset
Gribskov_set <- Gribskov_set %>%
mutate(Genus = case_when(
type == "Setup/Pickup" & is.na(Genus) ~ replace_na(Genus	"Homo")	TRUE~Genus
)) %>%
mutate(Species = case_when(
type == "Setup/Pickup" & is.na(Species) ~ replace_na(Species	"sapiens")	TRUE~Species
))
write.csv(Gribskov_set	"~/Biologi/4/weasel_stoat/Mustelid_R/Gribskovset.csv"	row.names = FALSE)
# Loop for getting independent 60 s events	Strodam -------------------------------
library(tidyverse)
setwd("~/Biologi/4/weasel_stoat/Mustelid_R")
dets <- read.csv('Strodamset.csv'	sep = "	) library(lubridate) dets$date=as.POSIXct(dets$date,format=%Y-%m-%d")
dets$date=lubridate::with_tz(dets$date	tzone = "CET")
dets$date=lubridate::date(dets$date)
dets$year=year(dets$date) ###adding a column with the year in case you want to split by year
time=dets$time
time=as.character(time)
time=gsub("[.]"	":"	time)
dt=paste(dets$date	time	sep = " ")
dets$timestamp=dt
dets$timestamp=as.POSIXct(dets$timestamp	format="%Y-%m-%d %H:%M:%S"	origin="01-01-1900"	tz="CET")
dets$timestamp <- as.numeric(dets$timestamp)
dets=dets[with(dets	order(title	timestamp))	]
df <- data.frame(
name = unique(dets$ScientificName)
oldTimeS = rep(0	length(unique(dets$ScientificName)))
)
x <- 0
interval <- 10
for(i in 1:nrow(dets)){
newTime = dets[i	12]
if(df[df$name == dets[i	8]	2] == 0){
df$oldTimeS[which(df$name == dets[i	8])] <- newTime
} else if((newTime - df[df$name == dets[i	8]	2]) <= interval & (newTime - df[df$name == dets[i	8]	2]) > 0) {
x <- c(x	i)
} else {
df$oldTimeS[which(df$name == dets[i	8])] <- newTime
}
}
dets2 <- dets[-x	]
#csv name based on interval
write.csv(dets2	sprintf("~/Biologi/4/weasel_stoat/Mustelid_R/test%s.csv"	interval)	row.names = FALSE)
# Loop for getting independent 60 s events	Gribskov ----------------------------------------------------------------
library(tidyverse)
setwd("~/Biologi/4/weasel_stoat/Mustelid_R")
dets <- read.csv('Gribskovset.csv'	sep = "	) dets$title[which(dets$title == GS15.1" | dets$title == "GS15.2")] <- "GS15"
dets$title[which(dets$title == "GS25a")] <- "GS25"
unique(dets$title)
library(lubridate)
dets$date=as.POSIXct(dets$date	format="%Y-%m-%d")
dets$date=lubridate::with_tz(dets$date	tzone = "CET")
dets$date=lubridate::date(dets$date)
dets$year=year(dets$date) ###adding a column with the year in case you want to split by year
time=dets$time
time=as.character(time)
time=gsub("[.]"	":"	time)
dt=paste(dets$date	time	sep = " ")
dets$timestamp=dt
dets$timestamp=as.POSIXct(dets$timestamp	format="%Y-%m-%d %H:%M:%S"	origin="01-01-1900"	tz="CET")
dets$timestamp <- as.numeric(dets$timestamp)
dets=dets[with(dets	order(title	timestamp))	]
df <- data.frame(
name = unique(dets$ScientificName)
oldTimeS = rep(0	length(unique(dets$ScientificName)))
)
x <- 0
interval <- 60
for(i in 1:nrow(dets)){
newTime = dets[i	12]
if(df[df$name == dets[i	8]	2] == 0){
df$oldTimeS[which(df$name == dets[i	8])] <- newTime
} else if((newTime - df[df$name == dets[i	8]	2]) <= interval & (newTime - df[df$name == dets[i	8]	2]) > 0) {
x <- c(x	i)
} else {
df$oldTimeS[which(df$name == dets[i	8])] <- newTime
}
}
dets2 <- dets[-x	]
dets2 <- subset(dets2	dets2$type == "Animal")
#csv name based on interval
write.csv(dets2	sprintf("~/Biologi/4/weasel_stoat/Mustelid_R/Gribskov%s.csv"	interval)	row.names = FALSE)
# Loop for getting independent 60 s events	Overby Lyng -------------------------------------------------------------
library(tidyverse)
setwd("~/Biologi/4/weasel_stoat/Mustelid_R")
dets <- read.csv('Overbyset.csv'	sep = "	) library(lubridate) dets$date=as.POSIXct(dets$date,format=%Y-%m-%d")
dets$date=lubridate::with_tz(dets$date	tzone = "CET")
dets$date=lubridate::date(dets$date)
dets$year=year(dets$date) ###adding a column with the year in case you want to split by year
time=dets$time
time=as.character(time)
time=gsub("[.]"	":"	time)
dt=paste(dets$date	time	sep = " ")
dets$timestamp=dt
dets$timestamp=as.POSIXct(dets$timestamp	format="%Y-%m-%d %H:%M:%S"	origin="01-01-1900"	tz="CET")
dets$timestamp <- as.numeric(dets$timestamp)
dets=dets[with(dets	order(title	timestamp))	]
df <- data.frame(
name = unique(dets$ScientificName)
oldTimeS = rep(0	length(unique(dets$ScientificName)))
)
x <- 0
interval <- 60
for(i in 1:nrow(dets)){
newTime = dets[i	12]
if(df[df$name == dets[i	8]	2] == 0){
df$oldTimeS[which(df$name == dets[i	8])] <- newTime
} else if((newTime - df[df$name == dets[i	8]	2]) <= interval & (newTime - df[df$name == dets[i	8]	2]) > 0) {
x <- c(x	i)
} else {
df$oldTimeS[which(df$name == dets[i	8])] <- newTime
}
}
dets2 <- dets[-x	]
dets2 <- subset(dets2	dets2$type == "Animal")
#csv name based on interval
write.csv(dets2	sprintf("~/Biologi/4/weasel_stoat/Mustelid_R/OverbyLyng%s.csv"	interval)	row.names = FALSE)
# Data count	RAI ---------------------------------------------------------
#Examples	done seperately for all datasets
Gribskov <- read.csv("Gribskov60.csv")
# Data counts was done for all three study areas
# Count number of photos annotated as "Animal"
Gribskov %>%
group_by(type) %>%
dplyr::summarise(count = n()) %>%
ungroup()
# Count number of captures per camera trap
Gribskov %>%
group_by(title) %>%
dplyr::summarise(count = n()) %>%
ungroup()
# count number of scientific names
Gribskov %>%
group_by(ScientificName) %>%
summarise(count = n()) %>%
print(n = 40) %>%
ungroup()
# find first capture - maybe make lubridate time code for this to work
Gribskov$numeric <- as.numeric(Gribskov$timestamp)
library(dplyr)
Gribskov %>%
filter(ScientificName == "Mustela_nivalis") %>%
slice_min(numeric) %>%
ungroup()
# External cameras	Gribskov ----------------------------------------------
# Gribskov external cameras and counts
Wild_ID_GS_External <- read_csv("DataGribskovExternal.csv"
+ col_types = cols(`Photo Date` = col_date(format = "%Y-%m-%d")
+ `Photo time` = col_time(format = "%H:%M:%S")))
extGS <- Wild_ID_GS_External
# remove unnecessary columns
extGS <- extGS[	c(3	6:9	14	15)]
# column 17 shows number of animals	removed here	but might be interesting to talk about at some point.
# make scientific name column
extGS$ScientificName <- paste(extGS$Genus	extGS$Species	sep="_")
# rename colums
extGS <- extGS %>%
rename(time = `Photo time`) %>%
rename(date = `Photo Date`) %>%
rename(title = `Camera Trap Name`) %>%
rename(type = `Photo Type`) %>%
rename(event = `Sampling Event`)
# make month and year column
Sys.setlocale("LC_TIME"	"English")
extGS$date=as.POSIXct(extGS$date	format="%Y-%m-%d")
extGS$date=lubridate::with_tz(extGS$date	tzone = "CET")
extGS$date=lubridate::date(extGS$date)
extGS$month=month(extGS$date	label = TRUE	abbr = FALSE)
extGS$year=year(extGS$date)
extGS$my <- paste(extGS$month	extGS$year	sep = "_")
# make timestamp column
time=extGS$time
time=as.character(time)
time=gsub("[.]"	":"	time)
dt=paste(extGS$date	time	sep = " ")
extGS$timestamp=dt
extGS$timestamp=as.POSIXct(extGS$timestamp	format="%Y-%m-%d %H:%M:%S"	origin="01-01-1900"	tz="CET")
write.csv(extGS	"~/Biologi/4/weasel_stoat/Mustelid_R/data/raw_data/External/extGS.csv"	row.names = FALSE)
#read in the above when you want to count	so you don't have to make the whole dataset again.
# subset to only have animals
extGS_sub <- subset(extGS	extGS$type == "Animal")
gs <- read.csv("extGS.csv")
gs$date=as.POSIXct(gs$date	format="%Y-%m-%d")
gs$date=lubridate::with_tz(gs$date	tzone = "CET")
gs$date=lubridate::date(gs$date)
gs$year=year(gs$date) ###adding a column with the year in case you want to split by year
time=gs$time
time=as.character(time)
time=gsub("[.]"	":"	time)
dt=paste(gs$date	time	sep = " ")
gs$timestamp=dt
gs$timestamp=as.POSIXct(gs$timestamp	format="%Y-%m-%d %H:%M:%S"	origin="01-01-1900"	tz="CET")
gs$timenum <- as.numeric(gs$timestamp)
#make start date column based on each title
gs <- gs %>%
group_by(title) %>%
mutate(start = min(timenum)) %>%
mutate(end = max(timenum)) %>%
ungroup
gs <- gs %>%
mutate(start = as_datetime(start	tz = "CET")) %>%
mutate(end = as_datetime(end	tz = "CET"))
# make start and end columns as date format instead of date/time format
gs <- gs %>%
mutate(start = format(as.POSIXct(start	format = '%Y-%m-%d %H:%M:%S')	format = '%Y-%m-%d')) %>%
mutate(end = format(as.POSIXct(end	format = '%m/%d/%Y %H:%M:%S')	format = '%Y-%m-%d'))
# find deployment lenght
gs_days <- gs %>%
mutate(date = lubridate::ymd(date)) %>%
group_by(title) %>%
mutate(length = lubridate::ymd(end) - lubridate::ymd(start))
#subset to have only setup/pickup and animals
gs_set <- subset(gs	gs$type == "Animal" | gs$type == "Setup/Pickup")
#remove all NAs in the dataset
gs_set <- gs_set %>%
mutate(Genus = case_when(
type == "Setup/Pickup" & is.na(Genus) ~ replace_na(Genus	"Homo")	TRUE~Genus
)) %>%
mutate(Species = case_when(
type == "Setup/Pickup" & is.na(Species) ~ replace_na(Species	"sapiens")	TRUE~Species
))
gs_set$ScientificName <- paste(gs_set$Genus	gs_set$Species	sep="_")
dets <- gs_set
Sys.setlocale("LC_TIME"	"English")
library(lubridate)
dets$date=as.POSIXct(dets$date	format="%Y-%m-%d")
dets$date=lubridate::with_tz(dets$date	tzone = "CET")
dets$date=lubridate::date(dets$date)
dets$month=month(dets$date	label = TRUE	abbr = FALSE)
dets$year=year(dets$date)
dets$my <- paste(dets$month	dets$year	sep = "_")
# make timestamp column
time=dets$time
time=as.character(time)
time=gsub("[.]"	":"	time)
dt=paste(dets$date	time	sep = " ")
dets$timestamp=dt
dets$timestamp=as.POSIXct(dets$timestamp	format="%Y-%m-%d %H:%M:%S"	origin="01-01-1900"	tz="CET")
#run loop to get independent events
dets$timestamp <- as.numeric(dets$timestamp)
dets=dets[with(dets	order(title	timestamp))	]
df <- data.frame(
name = unique(dets$ScientificName)
oldTimeS = rep(0	length(unique(dets$ScientificName)))
)
x <- 0
interval <- 60
for(i in 1:nrow(dets)){
newTime = dets[i	12]
if(df[df$name == dets[i	8]	2] == 0){
df$oldTimeS[which(df$name == dets[i	8])] <- newTime
} else if((newTime - df[df$name == dets[i	8]	2]) <= interval & (newTime - df[df$name == dets[i	8]	2]) > 0) {
x <- c(x	i)
} else {
df$oldTimeS[which(df$name == dets[i	8])] <- newTime
}
}
dets2 <- dets[-x	]
dets2 <- subset(dets2	dets2$type == "Animal")
write.csv(dets2	"~/Biologi/4/weasel_stoat/Mustelid_R/data/raw_data/External/extGSloop.csv"	row.names = FALSE)
#Count number of captures of each species
gsloop <- read.csv("extGSloop.csv")
gsloop %>%
group_by(ScientificName) %>%
summarise(count = n()) %>%
ungroup()
gs <- read.csv("extGS.csv")
gs %>%
group_by(ScientificName) %>%
summarise(count = n()) %>%
ungroup()
# External cameras	Strodam	Lure-test ------------------------------------
Wild_ID_L <- read_csv("DataLureElusiveMustelids.csv"	col_types = cols(`Photo Date` = col_date(format = "%Y-%m-%d")
+ `Photo time` = col_time(format = "%H:%M:%S")))
sdr_lure <- Wild_ID_L
# remove unnecessary columns
sdr_lure <- sdr_lure[	c(3	6:9	14	15)]
# make scientific name column
sdr_lure$ScientificName <- paste(sdr_lure$Genus	sdr_lure$Species	sep="_")
# rename colums
sdr_lure <- sdr_lure %>%
rename(time = `Photo time`) %>%
rename(date = `Photo Date`) %>%
rename(title = `Camera Trap Name`) %>%
rename(type = `Photo Type`) %>%
rename(event = `Sampling Event`)
# make month and year column
Sys.setlocale("LC_TIME"	"English")
sdr_lure$date=as.POSIXct(sdr_lure$date	format="%Y-%m-%d")
sdr_lure$date=lubridate::with_tz(sdr_lure$date	tzone = "CET")
sdr_lure$date=lubridate::date(sdr_lure$date)
sdr_lure$month=month(sdr_lure$date	label = TRUE	abbr = FALSE)
sdr_lure$year=year(sdr_lure$date)
sdr_lure$my <- paste(sdr_lure$month	sdr_lure$year	sep = "_")
# make timestamp column
time=sdr_lure$time
time=as.character(time)
time=gsub("[.]"	":"	time)
dt=paste(sdr_lure$date	time	sep = " ")
sdr_lure$timestamp=dt
sdr_lure$timestamp=as.POSIXct(sdr_lure$timestamp	format="%Y-%m-%d %H:%M:%S"	origin="01-01-1900"	tz="CET")
write.csv(sdr_lure	"~/Biologi/4/weasel_stoat/Mustelid_R/data/raw_data/External/sdrlure.csv"	row.names = FALSE)
lure <- read.csv("sdrlure.csv")
# subset to only have animals
sdr_lure_sub <- subset(sdr_lure	sdr_lure$type == "Animal")
sdr_lure_sub %>%
group_by(ScientificName) %>%
summarise(count = n()) %>%
ungroup()
gs_days %>%
group_by(ScientificName) %>%
summarise(count = n()) %>%
ungroup()
sdr <- read.csv("~/Biologi/4/weasel_stoat/Mustelid_R/data/raw_data/External/sdrlure.csv")
#subset to have only setup/pickup and animals
sdr_set <- subset(sdr	sdr$type == "Animal" | sdr$type == "Setup/Pickup")
#remove all NAs in the dataset
sdr_set <- sdr_set %>%
mutate(Genus = case_when(
type == "Setup/Pickup" & is.na(Genus) ~ replace_na(Genus	"Homo")	TRUE~Genus
)) %>%
mutate(Species = case_when(
type == "Setup/Pickup" & is.na(Species) ~ replace_na(Species	"sapiens")	TRUE~Species
))
sdr_set$ScientificName <- paste(sdr_set$Genus	sdr_set$Species	sep="_")
dets <- sdr_set
Sys.setlocale("LC_TIME"	"English")
dets$date=as.POSIXct(dets$date	format="%Y-%m-%d")
dets$date=lubridate::with_tz(dets$date	tzone = "CET")
dets$date=lubridate::date(dets$date)
dets$month=month(dets$date	label = TRUE	abbr = FALSE)
dets$year=year(dets$date)
dets$my <- paste(dets$month	dets$year	sep = "_")
# make timestamp column
time=dets$time
time=as.character(time)
time=gsub("[.]"	":"	time)
dt=paste(dets$date	time	sep = " ")
dets$timestamp=dt
dets$timestamp=as.POSIXct(dets$timestamp	format="%Y-%m-%d %H:%M:%S"	origin="01-01-1900"	tz="CET")
#run loop to get independent events
dets$timestamp <- as.numeric(dets$timestamp)
dets=dets[with(dets	order(title	timestamp))	]
df <- data.frame(
name = unique(dets$ScientificName)
oldTimeS = rep(0	length(unique(dets$ScientificName)))
)
x <- 0
interval <- 60
for(i in 1:nrow(dets)){
newTime = dets[i	12]
if(df[df$name == dets[i	8]	2] == 0){
df$oldTimeS[which(df$name == dets[i	8])] <- newTime
} else if((newTime - df[df$name == dets[i	8]	2]) <= interval & (newTime - df[df$name == dets[i	8]	2]) > 0) {
x <- c(x	i)
} else {
df$oldTimeS[which(df$name == dets[i	8])] <- newTime
}
}
dets2 <- dets[-x	]
dets2 <- subset(dets2	dets2$type == "Animal")
write.csv(test	"~/Biologi/4/weasel_stoat/Mustelid_R/data/raw_data/External/sdrlureloop.csv"	row.names = FALSE)
# Counts of captures per species	per camera trap site and per lure treatment (with both total and 60 s loop datasets)
sdr_lure_sub %>%
group_by(title) %>%
summarise(count = n()) %>%
ungroup()
sdr_lure_sub %>%
group_by(event) %>%
summarise(count = n()) %>%
ungroup()
sdr_lure_sub %>%
group_by(ScientificName) %>%
summarise(count = n()) %>%
ungroup()
sdr_lure_loop %>%
group_by(title) %>%
summarise(count = n()) %>%
ungroup()
sdr_lure_loop %>%
group_by(event) %>%
summarise(count = n()) %>%
ungroup()
sdr_lure_loop %>%
group_by(ScientificName) %>%
summarise(count = n()) %>%
ungroup()
# Kruskal Wallis H test between lure treatments ---------------------------
gs <- read.csv("~/Biologi/4/weasel_stoat/Mustelid_R/data/raw_data/External/sdrlureloop.csv")
gs <- subset(gs	gs$type == "Animal")
library(lubridate)
gs$date=as.POSIXct(gs$date	format="%Y-%m-%d")
gs$date=lubridate::with_tz(gs$date	tzone = "CET")
gs$date=lubridate::date(gs$date)
gs$year=year(gs$date) ###adding a column with the year in case you want to split by year
time=gs$time
time=as.character(time)
time=gsub("[.]"	":"	time)
dt=paste(gs$date	time	sep = " ")
gs$timestamp=dt
gs$timestamp=as.POSIXct(gs$timestamp	format="%Y-%m-%d %H:%M:%S"	origin="01-01-1900"	tz="CET")
gs$timenum <- as.numeric(gs$timestamp)
#make start date column based on each title
gs <- gs %>%
group_by(title) %>%
mutate(start = min(timenum)) %>%
mutate(end = max(timenum)) %>%
ungroup
gs <- gs %>%
mutate(start = as_datetime(start	tz = "CET")) %>%
mutate(end = as_datetime(end	tz = "CET"))
# make start and end columns as date format instead of date/time format
gs <- gs %>%
mutate(start = format(as.POSIXct(start	format = '%Y-%m-%d %H:%M:%S')	format = '%Y-%m-%d')) %>%
mutate(end = format(as.POSIXct(end	format = '%m/%d/%Y %H:%M:%S')	format = '%Y-%m-%d'))
gs_days <- gs %>%
mutate(date = lubridate::ymd(date)) %>%
group_by(title) %>%
mutate(day = date - lubridate::ymd(start)) %>%
mutate(trap_days = (day+1)*28)
# the below creates dataframe that can be used in vegan!!!!
#we want only title and event in a dataframe
gs <- gs_days[	c(1	2)]
# this makes a new dataframe which sums the number of animal captures within each title and treatment
SACtitle <-
gs %>%
gather (title	event) %>%
group_by(title	event) %>%
dplyr::summarise(no = n()) %>%
spread (title	no) %>%
mutate_if(is.numeric	~replace_na(.	0))
df <- SACtitle %>% pivot_longer(cols=c('L01'	'L02'	'L03'	'L04'	'L05'	'L06'	'L07'	'L08'	'L09')
names_to='title'
values_to='species')
# We perform a Kruskal Wallis H test	as requirements for making an ANOVA was not met.
kruskal.test(species ~ event	data = df)
kruskal.test(species ~ title	data = df)
# there is no significant difference between the types of lures used	but there is a significant difference between sites
# Occupancy model ---------------------------------------------------------
### single season occupancy
# autumn	defined as september 21 to december 21	here start october 3rd as this was deployment day.
# stoat detections at 28 sites in the forest of Gribskov	Denmark.
#install.packages("unmarked")
library(unmarked)
library(tidyverse)
library(ggplot2)
# Gribskov	autumn	stoat -------------------------------------------------
GribskovOccupancy <- GribskovOccupancyAutumn %>% remove_rownames %>% column_to_rownames(var="x")
# Create unmarkedFrameOccu that holds the data
sample.unmarkedFrame_simple <- unmarkedFrameOccu( # y is a matrix with observed detection history
# (0's and 1's	one row per site	one column per survey)
y = as.matrix(GribskovOccupancy))
summary(sample.unmarkedFrame_simple)
### Build basic single season occupancy model
# Build basic single-season occupancy model with intercepts only (one estimate for detection	one for occupancy)
occu.m1 <- occu(formula = ~1 # detection formula first
~1	# occupancy formula second
data = sample.unmarkedFrame_simple)
summary(occu.m1) # Show AIC	estimates (on logit scale)	SE	z-scores
# To get real estimate of occupancy (with 95% CI)
predict(occu.m1
newdata = data.frame(site = 1)
type = "state")
# To get real estimate of detection (with 95% CI)
predict(occu.m1
newdata = data.frame(site = 1)
type = "det")
# Equivalent to inverse logit
boot::inv.logit(coef(occu.m1)[1]) # Real estimate of occupancy
boot::inv.logit(coef(occu.m1)[2]) # Real estimate of detection
# Stroedam	winter	stoat --------------------------------------------------
stroedamOccupancy <- stroedamOccupancyWinter %>% remove_rownames %>% column_to_rownames(var="x")
# Create unmarkedFrameOccu that holds the data
sample.unmarkedFrame_simpleS <- unmarkedFrameOccu( # y is a matrix with observed detection history
# (0's and 1's	one row per site	one column per survey)
y = as.matrix(stroedamOccupancy))
summary(sample.unmarkedFrame_simpleS)
### Build basic single season occupancy model
# Build basic single-season occupancy model with intercepts only (one estimate for detection	one for occupancy)
occu.m1S <- occu(formula = ~1 # detection formula first
~1	# occupancy formula second
data = sample.unmarkedFrame_simpleS)
summary(occu.m1S) # Show AIC	estimates (on logit scale)	SE	z-scores
# To get real estimate of occupancy (with 95% CI)
predict(occu.m1S
newdata = data.frame(site = 1)
type = "state")
# To get real estimate of detection (with 95% CI)
predict(occu.m1S
newdata = data.frame(site = 1)
type = "det")
# Equivalent to inverse logit
boot::inv.logit(coef(occu.m1S)[1]) # Real estimate of occupancy
boot::inv.logit(coef(occu.m1S)[2]) # Real estimate of detection
