# Supplementary material for: Elusive mustelids—18 months in the search of near‐threatened stoat (Mustela erminea) and weasel (M. nivalis) reveals low captures
Source: Ecol Evol. 2024 May 1;14(5):e11374. doi: 10.1002/ece3.11374 (PMC11063614; doi:10.1002/ece3.11374)
Supplement: Supplementary file 5 — Appendix S5. [file ECE3-14-e11374-s008.csv]

Readme file;
#DatasetName;DataElusiveMustelids.csv
#Overview;This dataset contains camera trapping records of mustelids from three study areas in Denmark. It is provided in CSV format for easy integration with various data analysis tools.
#FileStructure;
DataElusiveMustelids.csv;The main dataset file in CSV format
ReadmeDataElusiveMustelids.csv;This file	providing information about the dataset
#DataDescription;"The dataset stems from three different projects with camera trapping of small mammals. Photos from camera traps have been annotated in the open source software Wild.ID((San Diego Supercomputer Center & Wildlife Insights	2019)	and the output is a csv format file. It has been sorted prior to this publication to only contain records of species belonging to the mustelids. The data is the basis of the paper ""Elusive mustelids – 18 months in the search of stoat (Mustela erminea) and weasel (M. nivalis) reveals low captures"""
#Columns;The dataset contains the following columns
temp;Unique number linked to photo within a given project
Project Name;Name of specific project (study area)
Camera Trap Name;Name of the camera at certain site	consists of abbreviation of study area name and a number
Latitude;Latitudinal coordinate of specific camera trap in decimal degrees
Longitude;Longitudinal coordinate of specific camera trap in decimal degrees
Sampling Event;Conditions under sampling	consists of abreviation of study area name and whether or not a bait was applied
Photo Type;What the photo contains
Photo Date;Date the photo was taken
Photo time;Time the photo was taken
Raw Name;File name for the specific photo
Class;Taxonomic class
Order;Taxonomic order
Family;Taxonomic family
Genus;Taxonomic genus
Species;Taxonomic species
Subspecies;Taxonomic subspecies
Number of Animals;Number of animals on the photo
Person Identifyin the Photo;Person annotating the photos
Camera Start Date;Start date for deployment of camera trap in a given period
Camera End Date;End date for deployment of camera trap in a given period
Person setting up the Camera;Person setting up the camera in the field
Person picking up the Camera;Person picking up the camera in the field
Camera Manufacturer;Camera manufacturer (Cuddeback)
Camera Model;Model of camera
Flash;Whether a flash went of (1) or not (0)
Organization Name;Affiliation for researchers at the time of the project
