# Supplementary material for: Elusive mustelids—18 months in the search of near‐threatened stoat (Mustela erminea) and weasel (M. nivalis) reveals low captures
Source: Ecol Evol. 2024 May 1;14(5):e11374. doi: 10.1002/ece3.11374 (PMC11063614; doi:10.1002/ece3.11374)
Supplement: Supplementary file 6 — Appendix S6. [file ECE3-14-e11374-s006.csv]

Readme file;
#DatasetName;DataGribskovExternal.csv
#Overview;This dataset contains camera trapping records from Gribskov	Denmark. It is provided in CSV format for easy integration with various data analysis tools.
#FileStructure;
DataGribskovExternal.csv;The main dataset file in CSV format
ReadmeDataGribskovExternal.csv;This file	providing information about the dataset
#DataDescription;"The dataset stems from camera traps in Gribskov	Denmark. Cameras were externally deployed directed towards the novel camera trapping device	Double-Mostela. Photos from camera traps have been annotated in the open source software Wild.ID(San Diego Supercomputer Center & Wildlife Insights	2019)	and the output is a csv format file. The data is the basis of the paper ""Elusive mustelids – 18 months in the search of stoat (Mustela erminea) and weasel (M. nivalis) reveals low captures"""
#Columns;The dataset contains the following columns
temp;Unique number linked to photo within a given project
Project Name;Name of specific project (study area)
Camera Trap Name;Name of the camera at certain site	consists of abbreviation of study area name and a number
Latitude;Latitudinal coordinate of specific camera trap in decimal degrees
Longitude;Longitudinal coordinate of specific camera trap in decimal degrees
Sampling Event;Conditions under sampling	in this case external camera trap focused on novel camera trap method	Double-Mostela
Photo Type;What the photo contains
Photo Date;Date the photo was taken
Photo time;Time the photo was taken
Raw Name;File name for the specific photo
Class;Taxonomic class
Order;Taxonomic order
Family;Taxonomic family
Genus;Taxonomic genus
Species;Taxonomic species
Subspecies;Taxonomic subspecies
Number of Animals;Number of animals on the photo
Person Identifyin the Photo;Person annotating the photos containing animals
Camera Start Date;Start date for deployment of camera trap in a given period
Camera End Date;End date for deployment of camera trap in a given period
Person setting up the Camera;Person setting up the camera in the field
Person picking up the Camera;Person picking up the camera in the field
Camera Manufacturer;Camera manufacturer (Cuddeback)
Camera Model;Model of camera
Flash;Whether a flash went of (1) or not (0)
Organization Name;Affiliation for researchers at the time of the project
